# Supplementary material for: A single-cell compendium of human cerebrospinal fluid identifies disease-associated immune cell populations
Source: J Clin Invest. 2025 Jan 2;135(1):e177793. doi: 10.1172/JCI177793 (PMC11684814; doi:10.1172/JCI177793)
Supplement: Supplemental tables 1-6 [file jci-135-177793-s012.xlsx]

## Sheet: ST1
Supplemental Table 1: Subjects newly recruited to this study
Disease	# Subjects	# Samples per organ	# Cells	# F/M Subjects	Age range	Age (mean ± SD)
MS	6	PBMCs = 6	12926	4F / 2M	27-63	46.6 ± 12.07
		CSF = 4	5772
CIS	2	PBMCs = 2	5957	1F / 1M	30-32	31 ± 1.41
		CSF = 2	9045
MOGAD	1	PBMCs = 1	3410	1F	67	n/a
AD	2	CSF = 2	4873	1F / 1M	79-80	79.5 ± 0.70
M = male, F = female.
MS = multiple sclerosis; CIS = clinically isolated syndrome; MOGAD = MOG antibody disease; AD = Alzheimer disease;
SD = standard deviation.

## Sheet: ST2
Supplemental Table 2: Cell numbers split by cell type and organ
	object
	Atlas		Myeloid		MG		pDCs		B		PB		NK		CD4		Th		CD8		gdT
# of whole	403973		59770		6330		2522		25129		1343		29894		204738		104996		75649		6271
organ	PBMC	CSF	PBMC	CSF	CSF		PBMC	CSF	PBMC	CSF	PBMC	CSF	PBMC	CSF	PBMC	CSF	PBMC	CSF	PBMC	CSF	PBMC	CSF
# by organ	195431	208542	36450	23320	6330		684	1838	21387	3742	579	764	21603	8291	75776	128962	28333	76663	35373	40276	4158	2113

## Sheet: ST3
Supplemental Table 3: Public datasets used in this study
#	Study	1st author name	organ	sequencing depths (average #genes/cell)*	sequencing kit	sequencing platform (all from Illumina)
1	Heming M, et al	GSE163005	CSF	1221	10X 5’ or 3’ (v1-v3)	NovaSeq 6000
2	Gate D, Science	GSE141578	CSF	1262	10x 5'v2	NovaSeq 6000
			PBMC	983	10x 5'v2	NovaSeq 6000
3	Schafflick D, et al	GSE138266	CSF	1005	10x 3'v2	Nextseq 500
			PBMC	1001	10x 3'v2	Nextseq 500
4	Gate D, Nature	GSE134577	CSF	1147	10x 5'v2	NovaSeq 6000
5	Ramesh A, et al	GSE133028	CSF	1175	10x 5’, 10X 3’	HiSeq 4000 or Novaseq 6000
			PBMC	1325	10x 5’, 10X 3’	HiSeq 4000 or Novaseq 6000
6	Beltrán E, et al	GSE127969	CSF	4122	Smart-seq2	HiSeq 1500
7	Farhadian, et al	GSE117397	CSF	1070	SeqWell	HiSeq 2500 or HiSeq 4000
			PBMC	987	SeqWell	HiSeq 2500 or HiSeq 4000
8	Pappalardo JL, et al	dbGaP	CSF	1277	10x 5’	HiSeq 4000 or NovaSeq 6000
			PBMC	1358	10x 5’	HiSeq 4000 or NovaSeq 6000
9	unpublished samples; & Esaulova et al.,	All_WUSTL/all_ris	CSF	1441	10X 5’v2, 10X 3’v2	HiSeq4000, NovaSeq 6000
			PBMC	1636	10X 5’v2, 10X 3’v2	HiSeq4000, NovaSeq 6000
	*after filtering

## Sheet: ST4
Supplemental Table 4: Metadata for flow cytometry of myeloid cells
subject	age	sex	MS phenotype	disease duration (years)	treatment
Flow cytometry subject 1	36	M	RRMS	0.5	steroids
Flow cytometry subject 2	49	F	OID	3	none
Flow cytometry subject 3	47	M	RRMS	13	ocrelizumab
Flow cytometry subject 4	44	F	RRMS	0.1	none

## Sheet: ST5
Supplemental Table 5: Gene signatures generated or obtained from the literature
ref		ref				ref
Van Hove et al.		Monaco et al. (generated from original data using edgeR)				Höllbacher et al.
Microglia	BAM	Tfh	Th17	Th1	Th2	Th22
TREM2	APOE	TMEM45B	GPR15	RPS6KA2	CD79A	ACAP3
SLC2A5	CD74	CXCR5	PTPN13	CXCR3	NRIP3	ACER3
TMEM119	HLA-DRA	AP004609.1	TRAV1-2	GZMK	IL4R	ACTN4
CH25H	HLA-DRB1	PASK	NR1D1	DHRS3	AP002884.1	ADAM8
OLFML3	HLA-DPB1	IGHM	AMPD2	PLPP2	PKP2	ADAMTSL4
CTSF	C1QA	ELMO1	KLF8	IL12RB2	TNFSF10	ADCY4
LHFPL2	C1QB	TRIB2	RARG	HNRNPA1P70	NSMCE1-DT	ANKLE1
FRMD4A	C1QC	AC093642.1	FUT7	RNF157	EDN3	ANKRD28
FMNL3	TREM2	GLCCI1	IL17RE	PLEKHA7	PTGDR2	ANKRD32
SLC29A3	CXCL16	LDOC1	SLC4A10	AL357060.1	IL11RA	ARHGEF4
ITGB5	LYVE1	HIVEP2	MGLL	YARS	CHDH	ATG4A
ADAMTS1	LYZ	AC233280.1	USP10	EGR1	AC044784.1	ATP10D
SELPLG	CD63	FYB1	RBMS1	CCR5	TNFSF11	AZIN2
SPARC	IFITM2	unknownB1	CCR6	GZMA	LAT2	BCL7A
GEM		TPR	CMTM6		DENND5A	BMPR2
SERPINE2		TRAV12-3	RORC		CYSLTR1	BRSK1
P2RY12		AC004585.1	CTSH		GCSAM	BTBD7
FSCN1		SMCO4	CRYBG1		GPR146	C10orf67
ATP6V0A2		DAPP1	TRIQK		NBPF13P	C11orf80
ARHGAP5		AC130448.1	TSPAN15		GALT	C12orf60
CD33		XXYLT1-AS2	PLD1		HECW2-AS1	C15orf53
SMAD7		TCF7	COLQ		CDH1	C20orf194
P2RY13		AC233976.1	IL1R1		LINC01362	C9orf89
FAM102B		AC103724.4	WDFY2		IL9R	CACNB1
SMAP2		AC087318.1	TNFRSF25		LINC02676	CACNB3
CSF3R		HIGD1AP14	LMunknown		IL2	CAMK2G
SOGA1		MAPK3	RGS18		IATPR	CAMSAP2
KCNK6		IGHJ3	IL4I1		AP003063.2	CAMTA1
WSB1		LRMP	MAP3K4		AC005842.1	CAPN2
RGS1		LIMS1-AS1	CCL20		ZNF462	CCDC88A
LDHB		PHF2P2	CFH		CLECL1	CCR10
GPR34		TMEM256P2	LINC01644		CSGALunknownCT1	CD101
GLUL		MALINC1	P2RY14		TESPA1	CD109
CST3		DGKA	LTK		TNFRSF11A	CD63
GPR155		SAMD12	ANKRD28		AXIN2	CD9
RASAL3		RASSF6	MYC		PPP1R2	CDC42BPB
SRGAP2C		IGHJ2P	SLC35G1		EEPD1	CDS1
SRGAP2B		TRBV15	TRIM46		NEK6	CEL
SPATA13		FST	IGHV3-33		CDO1	CFAP45
QKI		SIK1B	MB21D2		ALS2CL	CIART
ENTPD1		DLGAP5	EEF1AKMT3		ADGRE4P	CLU
HEXB		MIR9-3HG	ODF2L		NR3C1	CMIP
TANC2		CASP8AP2	SPTAN1		EFHC2	CNTunknownP1
BIN1		TRBJ1-1	RHEX		FXYD7	CORO2A
ELMO1		ZNF331	PFKL		AC243312.1	CTBP2
ASPH		SDCCAG8	ALOX5		CBR3	DAGLA
Gunknown15		TLR1	CXCR6		SLC40A1	DAPK2
CMTM6		IL21	KDSR		SUSD4	DBP
HERPUD1		AL139220.2	TTC39C-AS1		ARHGAP32	DDIT4
BRD2		DZIP3	ADAM12		AC009041.1	DGCR8
PDE3B		AC011491.3	AC147876.1		LINC00511	DIAPH1
TGFBR1		LINC01934	RIOX2		LINC01215	DIP2C
DAGLB		TRBV5-6	KIT		AL355333.1	DLGAP4
NFKBIA		CCDC102B	STON1		ASPH	DUSP7
BASP1		TRAV9-2	ARL14EP		ACVR2A	ELL
ARSB		TRAV17	FRY		TMEM200A	EML6
INPP5D		ZNF154	ANK1		RPL41P2	ETS2
SIPA1		GAS6	ELK3		TPPP	FAM102B
CX3CR1		SIRPG	LGALS3		SIGMAR1	FAM65C
SNX18		MIR6877	Gunknown15		LINC00173	FGF18
F11R		BFSP2	JAML		LINC02595	FHL3
FCRL2		BEX3	IGHV3-35		ARHGAP15	FHOD1
		MGAT5	CHN1		AL162231.2	FLunknown
		LMO7	HLF		CNIH4	FMO5
		KCunknown2	AP002956.1		CRIP2	FSCN1
		CD27	MIR6124		KRT1	GAK
		PPA2	ABCA1		FHIT	GALNT6
		AC091810.1	SCART1		SCARunknown13	GARNL3
		RNU4-10P	CR1		AC007256.1	GLB1L2
		MAD2L1	TRAF3IP2		TBCD	GLG1
		AL365205.3	LONRF3		FAM102A	GSG2
		RAPGEF6	B3GALT2		LIMS2	GTF2IRD1
		PVT1	MYADM		AL591806.3	GYLTL1B
		AC087749.1	TRBV6-4		CLIP3	HEATR3
		ARL4AP1	MYO16		NOS3	HIPK2
		TRBV2	BRD9P2		LINC02325	HIST1H3D
		RNU6-859P	EEF1DP3		ANXA1	HOMER2
		ASB2	PABPC1		HYI	HPGD
		PRDM10	MIGA2		ADGRE1	ITGAE
		AC004923.2	COL5A3		MIR22HG	ITPR3
		CXorf40A	SESN1		AC025449.1	KIAA0232
		AC109631.1	AL139349.1		AL390726.4	KIAA0355
		TRAV27	TNFSF13B		CTSL	KIAA0825
		RNU6-509P	ELOVL4		PRKCA	KIFC2
		SLC7A6	IGHV4-34		EPHA4	L1CAM
		TRBV7-5	EPG5		F11R	LCP1
		LINC02035	IL23R		GLIPR1	LGALS1
		RALGPS2	KIF5C			LMunknown
		THOC3	CYB561A3			LMNTD2
		TOX	AL445686.2			LMO4
			HK1			LONRF2
			AFDN			LOXL1
			SLC7A8			LPAR6
			KCNN4			LSS
			MAF			MAP4
			TOM1			MAP6
			Runknown5SP39			2023-03-09
			RNU1-73P			MB21D1
			HSF4			MC1R
			AC007922.1			MCTP1
			CHPF2			MECP2
			WDR59			MFHAS1
			AL390208.1			MGLL
			CS			MICAL1
			SLC31A2			MMRN2
			TMEM273			MPP6
			MCF2L2			MTM1
			CPNE7			MTSS1
			ANO9			MVB12B
			ACE			MXRA7
			RORA			MYH9
			KIAA1324			MYO18A
			SCRN1			MYO1C
			BX679664.1			MYO1G
			PFKFB3			NBEAL1
						NBEAL2
						NEDD4L
						OTUD1
						PAFAH1B1
						PAG1
						PAK1
						PAQR6
						PDLIM2
						PDZD2
						PER1
						PER3
						PFKL
						PHLDA1
						PI16
						PICALM
						PIK3R3
						PLCB3
						PLEC
						PLIN2
						PLOD3
						PLP2
						PLXunknown3
						PLXNB1
						POGZ
						PPFIBP1
						PPP4R1
						PROSER2
						PRRC2B
						PRRT2
						PTTG1IP
						RAB11FIP5
						RABAC1
						RAD9A
						RALGPS1
						RBMS1
						RCBTB2
						RECQL
						REEP4
						RFX7
						ROGDI
						RPGR
						S100A10
						S100A4
						S100A6
						SCO2
						SCPEP1
						SEPT11
						SGOL1
						SLC16A2
						SLC16A6
						SLC20A1
						SLC22A3
						SLC22A5
						SLC25A30
						SLC4A8
						SLC9A6
						SMARCD3
						SOS1
						SOWAHC
						SPATS2L
						SPTBN5
						STARD9
						STX1A
						STX4
						STXBP1
						SUN1
						SUSD6
						SVIL
						SYCP2
						TAOK2
						TCF25
						TEF
						TENM4
						TESK1
						TMEM173
						TNFSF10
						TOB1
						TPM4
						TRAM2
						TRERF1
						TRIM2
						TUBG2
						UBAP1L
						UBL3
						UCKL1
						USP5
						VAV2
						VIM
						VWA7
						WHSC1
						ZDHHC11
						ZFYVE28
						ZNF438
						ZYG11A

## Sheet: ST6
Supplemental Table 6: Metadata for all samples
author	study_short	study_full_name	sample	sex	organ	disease	disease_group	age	treatment	Notes
Beltrán E, et al	GSE127969	GSE127969	Twin2.2	F	CSF	HCTW	HC	21	NA
Beltrán E, et al	GSE127969	GSE127969	NIC1	F	CSF	IIH	HC	22	NA
Beltrán E, et al	GSE127969	GSE127969	SCNI3	M	CSF	HCTW	HC	28	NA
Beltrán E, et al	GSE127969	GSE127969	NIC2	F	CSF	IIH	HC	30	NA
Beltrán E, et al	GSE127969	GSE127969	SCNI4	F	CSF	HCTW	HC	32	NA
Beltrán E, et al	GSE127969	GSE127969	SCNI1	M	CSF	HCTW	HC	38	NA
Beltrán E, et al	GSE127969	GSE127969	Twin1.2	F	CSF	HCTW	HC	40	NA
Beltrán E, et al	GSE127969	GSE127969	Twin4.2	F	CSF	HC	HC	45	NA
Beltrán E, et al	GSE127969	GSE127969	Twin3.2	F	CSF	HC	HC	50	NA
Beltrán E, et al	GSE127969	GSE127969	Twin3.1	F	CSF	MS	MS	50	active treatment
Beltrán E, et al	GSE127969	GSE127969	Twin4.1	F	CSF	MS	MS	45	active treatment
Beltrán E, et al	GSE127969	GSE127969	Twin1.1	F	CSF	MS	MS	40	active treatment
Beltrán E, et al	GSE127969	GSE127969	Enc1	F	CSF	AIME	OID	20	active treatment
Beltrán E, et al	GSE127969	GSE127969	SCNI2	F	CSF	HCTW	HC	69	NA
Beltrán E, et al	GSE127969	GSE127969	Enc2	M	CSF	AIME	OID	62	active treatment
Beltrán E, et al	GSE127969	GSE127969	Twin2.1	F	CSF	MS	MS	21	active treatment
Esaulova et al.,	All_WUSTL	human_data_mog	H_ZE-L440-L440_C	F	CSF	MOGAD	OID	56	untreated
Esaulova et al.,	All_WUSTL	human_data_mog	H_ZE-L440-L440_P	F	PBMC	MOGAD	OID	56	untreated
Esaulova et al.,	All_WUSTL	human_data_ms_july18	TWBJ-L460-L460_C	F	CSF	MS	MS	41	untreated
Esaulova et al.,	All_WUSTL	human_data_ms_july18	TWBJ-L460-L460_P	F	PBMC	MS	MS	41	untreated
Esaulova et al.,	All_WUSTL	2019_01_MS_patient_2	TWBJ-L464-L464_C-lib1	F	CSF	MS	MS	37	untreated
Esaulova et al.,	All_WUSTL	2019_01_MS_patient_2	TWBJ-L464-L464_P-lib1	F	PBMC	MS	MS	37	untreated
Farhadian, et al	GSE117397	GSE117397	GSM3293827	M	CSF	HC	HC	49	NA
Farhadian, et al	GSE117397	GSE117397	GSM3293828	M	CSF	HC	HC	59	NA
Farhadian, et al	GSE117397	GSE117397	GSM3293824	M	PBMC	HIV	INF	33	active treatment
Farhadian, et al	GSE117397	GSE117397	GSM3293825	M	CSF	HIV	INF	33	active treatment
Farhadian, et al	GSE117397	GSE117397	GSM3293826	M	CSF	HIV	INF	47	active treatment
Farhadian, et al	GSE117397	GSE117397	GSM3293822	M	PBMC	HIV	INF	51	active treatment
Farhadian, et al	GSE117397	GSE117397	GSM3293823	M	CSF	HIV	INF	51	active treatment
Gate D, Nature	GSE134577	GSE134577	GSM3984206	F	CSF	AD	ND	83	unknown
Gate D, Nature	GSE134577	GSE134577	GSM3984214	F	CSF	MCI	ND	83	unknown
Gate D, Nature	GSE134577	GSE134577	GSM3984212	M	CSF	MCI	ND	78	unknown
Gate D, Nature	GSE134577	GSE134577	GSM3984200	M	CSF	AD	ND	77	unknown
Gate D, Nature	GSE134577	GSE134577	GSM3984203	M	CSF	MCI	ND	72	unknown
Gate D, Nature	GSE134577	GSE134577	GSM3984207	M	CSF	MCI	ND	66	unknown
Gate D, Nature	GSE134577	GSE134577	GSM3984204	F	CSF	AD	ND	64	unknown
Gate D, Nature	GSE134577	GSE134577	GSM3984213	F	CSF	AD	ND	58	unknown
Gate D, Nature	GSE134577	GSE134577	GSM3984210	M	CSF	MCI	ND	48	unknown
Gate D, Nature	GSE134577	GSE134577	GSM3984215	M	CSF	HC	HC	66	NA
Gate D, Nature	GSE134577	GSE134577	GSM3984211	F	CSF	HC	HC	67	NA
Gate D, Nature	GSE134577	GSE134577	GSM3984216	M	CSF	HC	HC	69	NA
Gate D, Nature	GSE134577	GSE134577	GSM3984201	F	CSF	HC	HC	71	NA
Gate D, Nature	GSE134577	GSE134577	GSM3984208	F	CSF	HC	HC	73	NA
Gate D, Nature	GSE134577	GSE134577	GSM3984202	M	CSF	HC	HC	74	NA
Gate D, Nature	GSE134577	GSE134577	GSM3984205	M	CSF	HC	HC	74	NA
Gate D, Nature	GSE134577	GSE134577	GSM3984209	F	CSF	HC	HC	76	NA
Gate D, Nature	GSE134577	GSE134577	GSM3984199	M	CSF	HC	HC	88	NA
Gate D, Science	GSE141578	GSE141578	GSM4404054	M	CSF	PD	ND	77	unknown
Gate D, Science	GSE141578	GSE141578	GSM4208771	M	CSF	PD	ND	73	unknown
Gate D, Science	GSE141578	GSE141578	GSM4404052	M	CSF	DLB	ND	71	unknown
Gate D, Science	GSE141578	GSE141578	GSM4404053	F	CSF	PD	ND	68	unknown
Gate D, Science	GSE141578	GSE141578	GSM4208768	F	CSF	PD	ND	67	unknown
Gate D, Science	GSE141578	GSE141578	GSM4208766	F	CSF	PD	ND	66	unknown
Gate D, Science	GSE141578	GSE141578	GSM4208769	M	CSF	PD	ND	66	unknown
Gate D, Science	GSE141578	GSE141578	GSM4208770	F	CSF	PD	ND	63	unknown
Gate D, Science	GSE141578	GSE141578	GSM4404057	F	CSF	PD	ND	63	unknown
Gate D, Science	GSE141578	GSE141578	GSM4404058	M	CSF	DLB	ND	58	unknown
Gate D, Science	GSE141578	GSE141578	GSM4404056	F	CSF	PD	ND	57	unknown
Gate D, Science	GSE141578	GSE141578	GSM4208772	M	CSF	HC	HC	51	NA
Gate D, Science	GSE141578	GSE141578	GSM4208780	F	CSF	HC	HC	66	NA
Gate D, Science	GSE141578	GSE141578	GSM5579355	M	PBMC	HC	HC	66	NA
Gate D, Science	GSE141578	GSE141578	GSM4208776	F	CSF	HC	HC	69	NA
Gate D, Science	GSE141578	GSE141578	GSM4208779	M	CSF	HC	HC	69	NA
Gate D, Science	GSE141578	GSE141578	GSM5579354	M	PBMC	HC	HC	69	NA
Gate D, Science	GSE141578	GSE141578	GSM4208774	M	CSF	HC	HC	70	NA
Gate D, Science	GSE141578	GSE141578	GSM4208775	M	CSF	HC	HC	71	NA
Gate D, Science	GSE141578	GSE141578	GSM4208777	F	CSF	HC	HC	73	NA
Gate D, Science	GSE141578	GSE141578	GSM4404055	F	CSF	HC	HC	74	NA
Gate D, Science	GSE141578	GSE141578	GSM4208773	F	CSF	HC	HC	75	NA
Gate D, Science	GSE141578	GSE141578	GSM5579357	M	PBMC	HC	HC	75	NA
Gate D, Science	GSE141578	GSE141578	GSM4208778	M	CSF	HC	HC	76	NA
Gate D, Science	GSE141578	GSE141578	GSM4404059	F	CSF	HC	HC	88	NA
Gate D, Science	GSE141578	GSE141578	GSM5579365	F	PBMC	HC	HC	88	NA
Heming M, et al	GSE163005	GSE163005	VE23642	F	CSF	VE	INF	25	untreated
Heming M, et al	GSE163005	GSE163005	MS77654	M	CSF	MS	MS	54	untreated
Heming M, et al	GSE163005	GSE163005	VE66730	M	CSF	VE	INF	42	untreated
Heming M, et al	GSE163005	GSE163005	COV1954	M	CSF	COVID	INF	53	untreated
Heming M, et al	GSE163005	GSE163005	VE48279	F	CSF	VE	INF	57	untreated
Heming M, et al	GSE163005	GSE163005	COV1933	M	CSF	COVID	INF	68	untreated
Heming M, et al	GSE163005	GSE163005	VE61728	F	CSF	VE	INF	69	untreated
Heming M, et al	GSE163005	GSE163005	COV1950	M	CSF	COVID	INF	77	untreated
Heming M, et al	GSE163005	GSE163005	VE57538	F	CSF	VE	INF	77	untreated
Heming M, et al	GSE163005	GSE163005	MS79670	M	CSF	MS	MS	51	untreated
Heming M, et al	GSE163005	GSE163005	IIH45044	F	CSF	IIH	HC	25	NA	*
Heming M, et al	GSE163005	GSE163005	IIH85037	F	CSF	IIH	HC	25	NA	*
Heming M, et al	GSE163005	GSE163005	MS25719	F	CSF	MS	MS	43	untreated
Heming M, et al	GSE163005	GSE163005	MS76177	F	CSF	MS	MS	25	untreated
Heming M, et al	GSE163005	GSE163005	MS90896	M	CSF	MS	MS	22	untreated
Heming M, et al	GSE163005	GSE163005	IIH41540	F	CSF	IIH	HC	32	NA	*
Heming M, et al	GSE163005	GSE163005	IIH32190	M	CSF	IIH	HC	33	NA	*
Heming M, et al	GSE163005	GSE163005	IIH47578	M	CSF	IIH	HC	33	NA
Heming M, et al	GSE163005	GSE163005	IIH91012	F	CSF	IIH	HC	34	NA
Heming M, et al	GSE163005	GSE163005	IIH53423	F	CSF	IIH	HC	38	NA
Heming M, et al	GSE163005	GSE163005	IIH10999	F	CSF	IIH	HC	45	NA
Heming M, et al	GSE163005	GSE163005	IIH68490	F	CSF	IIH	HC	20	NA
Pappalardo JL, et al	dbGaP	PRJunknown671484_dbGaP	SAMN16180723	F	PBMC	HC	HC	27	NA
Pappalardo JL, et al	dbgap	PRJunknown671484_dbGaP	SAMN16180704	F	CSF	HC	HC	27	NA
Pappalardo JL, et al	dbGaP	PRJunknown671484_dbGaP	SAMN16180739	F	CSF	HC	HC	28	NA
Pappalardo JL, et al	dbGaP	PRJunknown671484_dbGaP	SAMN16180708	F	PBMC	HC	HC	28	NA
Pappalardo JL, et al	dbGaP	PRJunknown671484_dbGaP	SAMN16180701	F	CSF	HC	HC	28	NA
Pappalardo JL, et al	dbGaP	PRJunknown671484_dbGaP	SAMN16180709	F	PBMC	HC	HC	28	NA
Pappalardo JL, et al	dbGaP	PRJunknown671484_dbGaP	SAMN16180700	M	CSF	HC	HC	37	NA
Pappalardo JL, et al	dbGaP	PRJunknown671484_dbGaP	SAMN16180707	M	PBMC	HC	HC	37	NA
Pappalardo JL, et al	dbGaP	PRJunknown671484_dbGaP	SAMN16180726	M	PBMC	HC	HC	38	NA
Pappalardo JL, et al	dbGaP	PRJunknown671484_dbGaP	SAMN16180715	F	CSF	HC	HC	38	NA
Pappalardo JL, et al	dbGaP	PRJunknown671484_dbGaP	SAMN16180720	F	PBMC	HC	HC	38	NA
Pappalardo JL, et al	dbGaP	PRJunknown671484_dbGaP	SAMN16180714	M	CSF	HC	HC	38	NA
Pappalardo JL, et al	dbGaP	PRJunknown671484_dbGaP	SAMN16180733	F	CSF	MS	MS	39	untreated
Pappalardo JL, et al	dbGaP	PRJunknown671484_dbGaP	SAMN16180717	F	PBMC	MS	MS	39	untreated
Pappalardo JL, et al	dbGaP	PRJunknown671484_dbGaP	SAMN16180738	F	CSF	MS	MS	38	untreated
Pappalardo JL, et al	dbGaP	PRJunknown671484_dbGaP	SAMN16180702	F	PBMC	MS	MS	38	untreated
Pappalardo JL, et al	dbGaP	PRJunknown671484_dbGaP	SAMN16180740	F	CSF	MS	MS	24	untreated
Pappalardo JL, et al	dbGaP	PRJunknown671484_dbGaP	SAMN16180736	F	PBMC	MS	MS	24	untreated
Pappalardo JL, et al	dbGaP	PRJunknown671484_dbGaP	SAMN16180716	F	CSF	MS	MS	23	untreated
Pappalardo JL, et al	dbGaP	PRJunknown671484_dbGaP	SAMN16180718	F	PBMC	MS	MS	23	untreated
Pappalardo JL, et al	dbGaP	PRJunknown671484_dbGaP	SAMN16180735	M	PBMC	MS	MS	21	untreated
Pappalardo JL, et al	dbGaP	PRJunknown671484_dbGaP	SAMN16180729	M	CSF	MS	MS	21	untreated
Ramesh A, et al	GSE133028	GSE133028	GSM5264636	F	CSF	HC	HC	27	NA
Ramesh A, et al	GSE133028	GSE133028	GSM5264637	F	PBMC	HC	HC	27	NA
Ramesh A, et al	GSE133028	GSE133028	GSM5264634	M	CSF	HC	HC	33	NA
Ramesh A, et al	GSE133028	GSE133028	GSM5264635	M	PBMC	HC	HC	33	NA
Ramesh A, et al	GSE133028	GSE133028	GSM5264670	M	CSF	HC	HC	41	NA
Ramesh A, et al	GSE133028	GSE133028	GSM5264671	M	PBMC	HC	HC	41	NA
Ramesh A, et al	GSE133028	GSE133028	GSM5264665	M	CSF	MS	MS	54	previously treated
Ramesh A, et al	GSE133028	GSE133028	GSM5264666	M	PBMC	MS	MS	54	previously treated
Ramesh A, et al	GSE133028	GSE133028	GSM5264667	F	CSF	CIS	MS	53	previously treated
Ramesh A, et al	GSE133028	GSE133028	GSM5264669	F	PBMC	CIS	MS	53	previously treated
Ramesh A, et al	GSE133028	GSE133028	GSM5264663	F	CSF	MS	MS	50	previously treated
Ramesh A, et al	GSE133028	GSE133028	GSM5264664	F	PBMC	MS	MS	50	previously treated
Ramesh A, et al	GSE133028	GSE133028	GSM5264653	F	CSF	OID	OID	21	previously treated
Ramesh A, et al	GSE133028	GSE133028	GSM5264654	F	PBMC	OID	OID	21	previously treated
Ramesh A, et al	GSE133028	GSE133028	GSM5264647	F	CSF	MS	MS	45	previously treated
Ramesh A, et al	GSE133028	GSE133028	GSM5264648	F	PBMC	MS	MS	45	previously treated
Ramesh A, et al	GSE133028	GSE133028	GSM5264657	F	CSF	MS	MS	45	previously treated
Ramesh A, et al	GSE133028	GSE133028	GSM5264658	F	PBMC	MS	MS	45	previously treated
Ramesh A, et al	GSE133028	GSE133028	GSM5264639	M	CSF	MS	MS	44	previously treated
Ramesh A, et al	GSE133028	GSE133028	GSM5264640	M	PBMC	MS	MS	44	previously treated
Ramesh A, et al	GSE133028	GSE133028	GSM5264659	F	CSF	MS	MS	42	previously treated
Ramesh A, et al	GSE133028	GSE133028	GSM5264660	F	PBMC	MS	MS	42	previously treated
Ramesh A, et al	GSE133028	GSE133028	GSM5264641	M	CSF	MS	MS	37	previously treated
Ramesh A, et al	GSE133028	GSE133028	GSM5264642	M	PBMC	MS	MS	37	previously treated
Ramesh A, et al	GSE133028	GSE133028	GSM5264661	F	CSF	MS	MS	37	previously treated
Ramesh A, et al	GSE133028	GSE133028	GSM5264662	F	PBMC	MS	MS	37	previously treated
Ramesh A, et al	GSE133028	GSE133028	GSM5264638	F	PBMC	NMO	OID	72	previously treated
Ramesh A, et al	GSE133028	GSE133028	GSM5264655	F	CSF	CIS	MS	35	previously treated
Ramesh A, et al	GSE133028	GSE133028	GSM5264656	F	PBMC	CIS	MS	35	previously treated
Ramesh A, et al	GSE133028	GSE133028	GSM5264643	M	CSF	MS	MS	32	previously treated
Ramesh A, et al	GSE133028	GSE133028	GSM5264644	M	PBMC	MS	MS	32	previously treated
Ramesh A, et al	GSE133028	GSE133028	GSM5264645	F	CSF	MS	MS	27	previously treated
Ramesh A, et al	GSE133028	GSE133028	GSM5264646	F	PBMC	MS	MS	27	previously treated
Ramesh A, et al	GSE133028	GSE133028	GSM5264649	M	CSF	MS	MS	22	previously treated
Ramesh A, et al	GSE133028	GSE133028	GSM5264650	M	PBMC	MS	MS	22	previously treated
Ramesh A, et al	GSE133028	GSE133028	GSM5264651	F	CSF	MS	MS	18	previously treated
Ramesh A, et al	GSE133028	GSE133028	GSM5264652	F	PBMC	MS	MS	18	previously treated
Schafflick D, et al	GSE138266	GSE138266	GSM4104132	F	CSF	IIH	HC	25	NA	*
Schafflick D, et al	GSE138266	GSE138266	GSM4104133	F	CSF	IIH	HC	25	NA	*
Schafflick D, et al	GSE138266	GSE138266	GSM4104143	F	PBMC	IIH	HC	25	NA
Schafflick D, et al	GSE138266	GSE138266	GSM4104131	F	CSF	IIH	HC	32	NA	*
Schafflick D, et al	GSE138266	GSE138266	GSM4104142	F	PBMC	IIH	HC	32	NA
Schafflick D, et al	GSE138266	GSE138266	GSM4104129	M	CSF	IIH	HC	33	NA	*
Schafflick D, et al	GSE138266	GSE138266	GSM4104140	M	PBMC	IIH	HC	33	NA
Schafflick D, et al	GSE138266	GSE138266	GSM4104124	F	CSF	MS	MS	47	untreated
Schafflick D, et al	GSE138266	GSE138266	GSM4104125	F	CSF	MS	MS	47	untreated
Schafflick D, et al	GSE138266	GSE138266	GSM4104135	F	PBMC	MS	MS	47	untreated
Schafflick D, et al	GSE138266	GSE138266	GSM4104136	F	PBMC	MS	MS	47	untreated
Schafflick D, et al	GSE138266	GSE138266	GSM4104127	M	CSF	MS	MS	42	untreated
Schafflick D, et al	GSE138266	GSE138266	GSM4104138	M	PBMC	MS	MS	42	untreated
Schafflick D, et al	GSE138266	GSE138266	GSM4104122	F	CSF	MS	MS	35	untreated
Schafflick D, et al	GSE138266	GSE138266	GSM4104134	F	PBMC	MS	MS	35	untreated
Schafflick D, et al	GSE138266	GSE138266	GSM4104126	F	CSF	MS	MS	28	untreated
Schafflick D, et al	GSE138266	GSE138266	GSM4104137	F	PBMC	MS	MS	28	untreated
Schafflick D, et al	GSE138266	GSE138266	GSM4104123	M	CSF	MS	MS	22	untreated
Schafflick D, et al	GSE138266	GSE138266	GSM4104128	M	CSF	IIH	HC	43	NA
Schafflick D, et al	GSE138266	GSE138266	GSM4104130	F	CSF	IIH	HC	43	NA
Schafflick D, et al	GSE138266	GSE138266	GSM4104139	M	PBMC	IIH	HC	43	NA
Schafflick D, et al	GSE138266	GSE138266	GSM4104141	F	PBMC	IIH	HC	43	NA
unpublished	All_WUSTL	Wu_vdj_multi_MGI2004_10X	MGI2004_TWHR-1307_012_BSE-1307_012_BSE_P	F	PBMC	MS	MS	63	untreated
unpublished	All_WUSTL	human_Alzheimers_Disease_CSF_EAS487_submitted8-28-2019	TWFM-EAS487-EAS487-lib1	F	CSF	AD	ND	80	unknown
unpublished	All_WUSTL	Edelson_MGI0094_1_10X	MGI0094_1_TRB623	M	CSF	AD	ND	79	unknown
unpublished	All_WUSTL	Wu_vdj_MGI0964_10X	MGI0964_TWHR-1307_009_BSE-1307_009_BSE_C	M	CSF	MS	MS	53	untreated
unpublished	All_WUSTL	Wu_vdj_MGI0964_10X	MGI0964_TWHR-1307_009_BSE-1307_009_BSE_P	M	PBMC	MS	MS	53	untreated
unpublished	All_WUSTL	Wu_vdj_multi_MGI1108_10X	MGI1108_TWHR-1307_011_BSE-1307_011_BSE_C	F	CSF	MS	MS	50	untreated
unpublished	All_WUSTL	Wu_vdj_multi_MGI1108_10X	MGI1108_TWHR-1307_011_BSE-1307_011_BSE_P	F	PBMC	MS	MS	50	untreated
unpublished	All_WUSTL	Wu_MGI0208_1_10X	MGI0208_1_1307_006_BSE_C	F	CSF	MS	MS	45	untreated
unpublished	All_WUSTL	Wu_MGI0208_1_10X	MGI0208_1_1307_006_BSE_P	F	PBMC	MS	MS	45	untreated
unpublished	All_WUSTL	Wu_MGI0884_10X	MGI0884_TWHR-1307_010_BSE-1307_010_BSE_P	F	PBMC	MS	MS	42	untreated
unpublished	All_WUSTL	Cross_MGI0335_1_10X	MGI0335_1_TWBJ-L485-L485_C	M	CSF	CIS	MS	32	untreated
unpublished	All_WUSTL	Cross_MGI0335_1_10X	MGI0335_1_TWBJ-L485-L485_P	M	PBMC	CIS	MS	32	untreated
unpublished	All_WUSTL	Cross_MGI0277_1_10X	MGI0277_1_TWBJ-L484-L484_C	F	CSF	CIS	MS	30	untreated
unpublished	All_WUSTL	Cross_MGI0277_1_10X	MGI0277_1_TWBJ-L484-L484_P	F	PBMC	CIS	MS	30	untreated
unpublished	All_WUSTL	Wu_MGI0110_1_10X	MGI0110_1_1307_005_BSE_C	M	CSF	MS	MS	27	untreated
unpublished	All_WUSTL	Wu_MGI0110_1_10X	MGI0110_1_1307_005_BSE_P	M	PBMC	MS	MS	27	untreated
unpublished	All_WUSTL	Wu_MGI0821_10X	MGI0821_TWHR-MS744-MS744_P	F	PBMC	MOGAD	OID	67	untreated
* Overlapping samples between Hemming M et al and Shafflick D et al
