# Supplementary material for: A single-cell compendium of human cerebrospinal fluid identifies disease-associated immune cell populations
Source: J Clin Invest. 2025 Jan 2;135(1):e177793. doi: 10.1172/JCI177793 (PMC11684814; doi:10.1172/JCI177793)
Supplement: Supporting data values [file jci-135-177793-s013.xlsx]

## Sheet: fig.2d
	organ	cell_type	sample	cells_per_sample	total_cells	percent	median
1	CSF	B cells	COV1933	3	789	0.38	0.64
2	CSF	CD4 T cells	COV1933	212	789	26.87	58.59
3	CSF	CD8 T cells	COV1933	81	789	10.27	18.45
4	CSF	Myeloid cells	COV1933	440	789	55.77	10.19
5	CSF	NK cells	COV1933	37	789	4.69	2.84
6	CSF	pDCs	COV1933	13	789	1.65	0.58
7	CSF	γδ T cells	COV1933	3	789	0.38	0.79
8	CSF	B cells	COV1950	3	612	0.49	0.64
9	CSF	CD4 T cells	COV1950	325	612	53.1	58.59
10	CSF	CD8 T cells	COV1950	39	612	6.37	18.45
11	CSF	Myeloid cells	COV1950	214	612	34.97	10.19
12	CSF	NK cells	COV1950	27	612	4.41	2.84
13	CSF	pDCs	COV1950	0	612	0	0.58
14	CSF	γδ T cells	COV1950	4	612	0.65	0.79
15	CSF	B cells	COV1954	0	475	0	0.64
16	CSF	CD4 T cells	COV1954	206	475	43.37	58.59
17	CSF	CD8 T cells	COV1954	46	475	9.68	18.45
18	CSF	Myeloid cells	COV1954	209	475	44	10.19
19	CSF	NK cells	COV1954	9	475	1.89	2.84
20	CSF	pDCs	COV1954	3	475	0.63	0.58
21	CSF	γδ T cells	COV1954	2	475	0.42	0.79
22	PBMC	B cells	GSM3293822	194	1628	11.92	10.76
23	PBMC	CD4 T cells	GSM3293822	556	1628	34.15	38.87
24	PBMC	CD8 T cells	GSM3293822	264	1628	16.22	16.59
25	PBMC	Myeloid cells	GSM3293822	415	1628	25.49	17.68
26	PBMC	NK cells	GSM3293822	181	1628	11.12	9.4
27	PBMC	pDCs	GSM3293822	1	1628	0.06	0.25
28	PBMC	γδ T cells	GSM3293822	17	1628	1.04	1.16
29	CSF	B cells	GSM3293823	13	741	1.75	0.64
30	CSF	CD4 T cells	GSM3293823	309	741	41.7	58.59
31	CSF	CD8 T cells	GSM3293823	256	741	34.55	18.45
32	CSF	Myeloid cells	GSM3293823	147	741	19.84	10.19
33	CSF	NK cells	GSM3293823	12	741	1.62	2.84
34	CSF	pDCs	GSM3293823	1	741	0.13	0.58
35	CSF	γδ T cells	GSM3293823	3	741	0.4	0.79
36	PBMC	B cells	GSM3293824	269	1785	15.07	10.76
37	PBMC	CD4 T cells	GSM3293824	386	1785	21.62	38.87
38	PBMC	CD8 T cells	GSM3293824	502	1785	28.12	16.59
39	PBMC	Myeloid cells	GSM3293824	453	1785	25.38	17.68
40	PBMC	NK cells	GSM3293824	160	1785	8.96	9.4
41	PBMC	pDCs	GSM3293824	5	1785	0.28	0.25
42	PBMC	γδ T cells	GSM3293824	10	1785	0.56	1.16
43	CSF	B cells	GSM3293825	19	1708	1.11	0.64
44	CSF	CD4 T cells	GSM3293825	858	1708	50.23	58.59
45	CSF	CD8 T cells	GSM3293825	620	1708	36.3	18.45
46	CSF	Myeloid cells	GSM3293825	153	1708	8.96	10.19
47	CSF	NK cells	GSM3293825	37	1708	2.17	2.84
48	CSF	pDCs	GSM3293825	11	1708	0.64	0.58
49	CSF	γδ T cells	GSM3293825	10	1708	0.59	0.79
50	CSF	B cells	GSM3293826	17	1163	1.46	0.64
51	CSF	CD4 T cells	GSM3293826	550	1163	47.29	58.59
52	CSF	CD8 T cells	GSM3293826	350	1163	30.09	18.45
53	CSF	Myeloid cells	GSM3293826	201	1163	17.28	10.19
54	CSF	NK cells	GSM3293826	24	1163	2.06	2.84
55	CSF	pDCs	GSM3293826	11	1163	0.95	0.58
56	CSF	γδ T cells	GSM3293826	10	1163	0.86	0.79
57	CSF	B cells	GSM3293827	2	306	0.65	0.64
58	CSF	CD4 T cells	GSM3293827	39	306	12.75	58.59
59	CSF	CD8 T cells	GSM3293827	50	306	16.34	18.45
60	CSF	Myeloid cells	GSM3293827	209	306	68.3	10.19
61	CSF	NK cells	GSM3293827	3	306	0.98	2.84
62	CSF	pDCs	GSM3293827	2	306	0.65	0.58
63	CSF	γδ T cells	GSM3293827	1	306	0.33	0.79
64	CSF	B cells	GSM3293828	9	496	1.81	0.64
65	CSF	CD4 T cells	GSM3293828	100	496	20.16	58.59
66	CSF	CD8 T cells	GSM3293828	143	496	28.83	18.45
67	CSF	Myeloid cells	GSM3293828	226	496	45.56	10.19
68	CSF	NK cells	GSM3293828	6	496	1.21	2.84
69	CSF	pDCs	GSM3293828	3	496	0.6	0.58
70	CSF	γδ T cells	GSM3293828	9	496	1.81	0.79
71	CSF	B cells	GSM3984199	3	508	0.59	0.64
72	CSF	CD4 T cells	GSM3984199	290	508	57.09	58.59
73	CSF	CD8 T cells	GSM3984199	184	508	36.22	18.45
74	CSF	Myeloid cells	GSM3984199	14	508	2.76	10.19
75	CSF	NK cells	GSM3984199	12	508	2.36	2.84
76	CSF	pDCs	GSM3984199	1	508	0.2	0.58
77	CSF	γδ T cells	GSM3984199	4	508	0.79	0.79
78	CSF	B cells	GSM3984200	6	684	0.88	0.64
79	CSF	CD4 T cells	GSM3984200	321	684	46.93	58.59
80	CSF	CD8 T cells	GSM3984200	209	684	30.56	18.45
81	CSF	Myeloid cells	GSM3984200	111	684	16.23	10.19
82	CSF	NK cells	GSM3984200	28	684	4.09	2.84
83	CSF	pDCs	GSM3984200	5	684	0.73	0.58
84	CSF	γδ T cells	GSM3984200	4	684	0.58	0.79
85	CSF	B cells	GSM3984201	2	669	0.3	0.64
86	CSF	CD4 T cells	GSM3984201	369	669	55.16	58.59
87	CSF	CD8 T cells	GSM3984201	170	669	25.41	18.45
88	CSF	Myeloid cells	GSM3984201	71	669	10.61	10.19
89	CSF	NK cells	GSM3984201	39	669	5.83	2.84
90	CSF	pDCs	GSM3984201	3	669	0.45	0.58
91	CSF	γδ T cells	GSM3984201	15	669	2.24	0.79
92	CSF	B cells	GSM3984202	5	756	0.66	0.64
93	CSF	CD4 T cells	GSM3984202	452	756	59.79	58.59
94	CSF	CD8 T cells	GSM3984202	232	756	30.69	18.45
95	CSF	Myeloid cells	GSM3984202	25	756	3.31	10.19
96	CSF	NK cells	GSM3984202	13	756	1.72	2.84
97	CSF	pDCs	GSM3984202	10	756	1.32	0.58
98	CSF	γδ T cells	GSM3984202	19	756	2.51	0.79
99	CSF	B cells	GSM3984203	5	818	0.61	0.64
100	CSF	CD4 T cells	GSM3984203	395	818	48.29	58.59
101	CSF	CD8 T cells	GSM3984203	232	818	28.36	18.45
102	CSF	Myeloid cells	GSM3984203	135	818	16.5	10.19
103	CSF	NK cells	GSM3984203	24	818	2.93	2.84
104	CSF	pDCs	GSM3984203	16	818	1.96	0.58
105	CSF	γδ T cells	GSM3984203	11	818	1.34	0.79
106	CSF	B cells	GSM3984204	6	725	0.83	0.64
107	CSF	CD4 T cells	GSM3984204	331	725	45.66	58.59
108	CSF	CD8 T cells	GSM3984204	203	725	28	18.45
109	CSF	Myeloid cells	GSM3984204	141	725	19.45	10.19
110	CSF	NK cells	GSM3984204	36	725	4.97	2.84
111	CSF	pDCs	GSM3984204	5	725	0.69	0.58
112	CSF	γδ T cells	GSM3984204	3	725	0.41	0.79
113	CSF	B cells	GSM3984205	7	771	0.91	0.64
114	CSF	CD4 T cells	GSM3984205	428	771	55.51	58.59
115	CSF	CD8 T cells	GSM3984205	270	771	35.02	18.45
116	CSF	Myeloid cells	GSM3984205	27	771	3.5	10.19
117	CSF	NK cells	GSM3984205	20	771	2.59	2.84
118	CSF	pDCs	GSM3984205	14	771	1.82	0.58
119	CSF	γδ T cells	GSM3984205	5	771	0.65	0.79
120	CSF	B cells	GSM3984206	8	470	1.7	0.64
121	CSF	CD4 T cells	GSM3984206	209	470	44.47	58.59
122	CSF	CD8 T cells	GSM3984206	172	470	36.6	18.45
123	CSF	Myeloid cells	GSM3984206	58	470	12.34	10.19
124	CSF	NK cells	GSM3984206	20	470	4.26	2.84
125	CSF	pDCs	GSM3984206	1	470	0.21	0.58
126	CSF	γδ T cells	GSM3984206	2	470	0.43	0.79
127	CSF	B cells	GSM3984207	5	713	0.7	0.64
128	CSF	CD4 T cells	GSM3984207	264	713	37.03	58.59
129	CSF	CD8 T cells	GSM3984207	192	713	26.93	18.45
130	CSF	Myeloid cells	GSM3984207	124	713	17.39	10.19
131	CSF	NK cells	GSM3984207	89	713	12.48	2.84
132	CSF	pDCs	GSM3984207	25	713	3.51	0.58
133	CSF	γδ T cells	GSM3984207	14	713	1.96	0.79
134	CSF	B cells	GSM3984208	1	172	0.58	0.64
135	CSF	CD4 T cells	GSM3984208	51	172	29.65	58.59
136	CSF	CD8 T cells	GSM3984208	51	172	29.65	18.45
137	CSF	Myeloid cells	GSM3984208	59	172	34.3	10.19
138	CSF	NK cells	GSM3984208	5	172	2.91	2.84
139	CSF	pDCs	GSM3984208	3	172	1.74	0.58
140	CSF	γδ T cells	GSM3984208	2	172	1.16	0.79
141	CSF	B cells	GSM3984209	1	531	0.19	0.64
142	CSF	CD4 T cells	GSM3984209	185	531	34.84	58.59
143	CSF	CD8 T cells	GSM3984209	104	531	19.59	18.45
144	CSF	Myeloid cells	GSM3984209	177	531	33.33	10.19
145	CSF	NK cells	GSM3984209	47	531	8.85	2.84
146	CSF	pDCs	GSM3984209	8	531	1.51	0.58
147	CSF	γδ T cells	GSM3984209	9	531	1.69	0.79
148	CSF	B cells	GSM3984210	2	199	1.01	0.64
149	CSF	CD4 T cells	GSM3984210	90	199	45.23	58.59
150	CSF	CD8 T cells	GSM3984210	28	199	14.07	18.45
151	CSF	Myeloid cells	GSM3984210	68	199	34.17	10.19
152	CSF	NK cells	GSM3984210	4	199	2.01	2.84
153	CSF	pDCs	GSM3984210	1	199	0.5	0.58
154	CSF	γδ T cells	GSM3984210	6	199	3.02	0.79
155	CSF	B cells	GSM3984211	13	880	1.48	0.64
156	CSF	CD4 T cells	GSM3984211	316	880	35.91	58.59
157	CSF	CD8 T cells	GSM3984211	152	880	17.27	18.45
158	CSF	Myeloid cells	GSM3984211	281	880	31.93	10.19
159	CSF	NK cells	GSM3984211	44	880	5	2.84
160	CSF	pDCs	GSM3984211	58	880	6.59	0.58
161	CSF	γδ T cells	GSM3984211	16	880	1.82	0.79
162	CSF	B cells	GSM3984212	4	751	0.53	0.64
163	CSF	CD4 T cells	GSM3984212	394	751	52.46	58.59
164	CSF	CD8 T cells	GSM3984212	180	751	23.97	18.45
165	CSF	Myeloid cells	GSM3984212	133	751	17.71	10.19
166	CSF	NK cells	GSM3984212	38	751	5.06	2.84
167	CSF	pDCs	GSM3984212	0	751	0	0.58
168	CSF	γδ T cells	GSM3984212	2	751	0.27	0.79
169	CSF	B cells	GSM3984213	3	322	0.93	0.64
170	CSF	CD4 T cells	GSM3984213	112	322	34.78	58.59
171	CSF	CD8 T cells	GSM3984213	116	322	36.02	18.45
172	CSF	Myeloid cells	GSM3984213	76	322	23.6	10.19
173	CSF	NK cells	GSM3984213	6	322	1.86	2.84
174	CSF	pDCs	GSM3984213	7	322	2.17	0.58
175	CSF	γδ T cells	GSM3984213	2	322	0.62	0.79
176	CSF	B cells	GSM3984214	5	568	0.88	0.64
177	CSF	CD4 T cells	GSM3984214	349	568	61.44	58.59
178	CSF	CD8 T cells	GSM3984214	145	568	25.53	18.45
179	CSF	Myeloid cells	GSM3984214	39	568	6.87	10.19
180	CSF	NK cells	GSM3984214	16	568	2.82	2.84
181	CSF	pDCs	GSM3984214	1	568	0.18	0.58
182	CSF	γδ T cells	GSM3984214	13	568	2.29	0.79
183	CSF	B cells	GSM3984215	3	634	0.47	0.64
184	CSF	CD4 T cells	GSM3984215	278	634	43.85	58.59
185	CSF	CD8 T cells	GSM3984215	189	634	29.81	18.45
186	CSF	Myeloid cells	GSM3984215	97	634	15.3	10.19
187	CSF	NK cells	GSM3984215	38	634	5.99	2.84
188	CSF	pDCs	GSM3984215	12	634	1.89	0.58
189	CSF	γδ T cells	GSM3984215	17	634	2.68	0.79
190	CSF	B cells	GSM3984216	5	563	0.89	0.64
191	CSF	CD4 T cells	GSM3984216	294	563	52.22	58.59
192	CSF	CD8 T cells	GSM3984216	138	563	24.51	18.45
193	CSF	Myeloid cells	GSM3984216	101	563	17.94	10.19
194	CSF	NK cells	GSM3984216	19	563	3.37	2.84
195	CSF	pDCs	GSM3984216	0	563	0	0.58
196	CSF	γδ T cells	GSM3984216	6	563	1.07	0.79
197	CSF	B cells	GSM4104122	160	3312	4.83	0.64
198	CSF	CD4 T cells	GSM4104122	2119	3312	63.98	58.59
199	CSF	CD8 T cells	GSM4104122	649	3312	19.6	18.45
200	CSF	Myeloid cells	GSM4104122	208	3312	6.28	10.19
201	CSF	NK cells	GSM4104122	109	3312	3.29	2.84
202	CSF	pDCs	GSM4104122	37	3312	1.12	0.58
203	CSF	γδ T cells	GSM4104122	30	3312	0.91	0.79
204	CSF	B cells	GSM4104123	34	1743	1.95	0.64
205	CSF	CD4 T cells	GSM4104123	1112	1743	63.8	58.59
206	CSF	CD8 T cells	GSM4104123	283	1743	16.24	18.45
207	CSF	Myeloid cells	GSM4104123	124	1743	7.11	10.19
208	CSF	NK cells	GSM4104123	154	1743	8.84	2.84
209	CSF	pDCs	GSM4104123	4	1743	0.23	0.58
210	CSF	γδ T cells	GSM4104123	32	1743	1.84	0.79
211	CSF	B cells	GSM4104124	73	2382	3.06	0.64
212	CSF	CD4 T cells	GSM4104124	1689	2382	70.91	58.59
213	CSF	CD8 T cells	GSM4104124	223	2382	9.36	18.45
214	CSF	Myeloid cells	GSM4104124	317	2382	13.31	10.19
215	CSF	NK cells	GSM4104124	68	2382	2.85	2.84
216	CSF	pDCs	GSM4104124	10	2382	0.42	0.58
217	CSF	γδ T cells	GSM4104124	2	2382	0.08	0.79
218	CSF	B cells	GSM4104125	32	1151	2.78	0.64
219	CSF	CD4 T cells	GSM4104125	664	1151	57.69	58.59
220	CSF	CD8 T cells	GSM4104125	326	1151	28.32	18.45
221	CSF	Myeloid cells	GSM4104125	82	1151	7.12	10.19
222	CSF	NK cells	GSM4104125	37	1151	3.21	2.84
223	CSF	pDCs	GSM4104125	5	1151	0.43	0.58
224	CSF	γδ T cells	GSM4104125	5	1151	0.43	0.79
225	CSF	B cells	GSM4104126	303	2796	10.84	0.64
226	CSF	CD4 T cells	GSM4104126	1053	2796	37.66	58.59
227	CSF	CD8 T cells	GSM4104126	936	2796	33.48	18.45
228	CSF	Myeloid cells	GSM4104126	141	2796	5.04	10.19
229	CSF	NK cells	GSM4104126	198	2796	7.08	2.84
230	CSF	pDCs	GSM4104126	112	2796	4.01	0.58
231	CSF	γδ T cells	GSM4104126	53	2796	1.9	0.79
232	CSF	B cells	GSM4104127	4	641	0.62	0.64
233	CSF	CD4 T cells	GSM4104127	450	641	70.2	58.59
234	CSF	CD8 T cells	GSM4104127	116	641	18.1	18.45
235	CSF	Myeloid cells	GSM4104127	57	641	8.89	10.19
236	CSF	NK cells	GSM4104127	7	641	1.09	2.84
237	CSF	pDCs	GSM4104127	6	641	0.94	0.58
238	CSF	γδ T cells	GSM4104127	1	641	0.16	0.79
239	CSF	B cells	GSM4104128	5	1095	0.46	0.64
240	CSF	CD4 T cells	GSM4104128	496	1095	45.3	58.59
241	CSF	CD8 T cells	GSM4104128	151	1095	13.79	18.45
242	CSF	Myeloid cells	GSM4104128	391	1095	35.71	10.19
243	CSF	NK cells	GSM4104128	27	1095	2.47	2.84
244	CSF	pDCs	GSM4104128	5	1095	0.46	0.58
245	CSF	γδ T cells	GSM4104128	20	1095	1.83	0.79
246	CSF	B cells	GSM4104129	12	2874	0.42	0.64
247	CSF	CD4 T cells	GSM4104129	1216	2874	42.31	58.59
248	CSF	CD8 T cells	GSM4104129	705	2874	24.53	18.45
249	CSF	Myeloid cells	GSM4104129	868	2874	30.2	10.19
250	CSF	NK cells	GSM4104129	24	2874	0.84	2.84
251	CSF	pDCs	GSM4104129	38	2874	1.32	0.58
252	CSF	γδ T cells	GSM4104129	11	2874	0.38	0.79
253	CSF	B cells	GSM4104130	0	471	0	0.64
254	CSF	CD4 T cells	GSM4104130	81	471	17.2	58.59
255	CSF	CD8 T cells	GSM4104130	198	471	42.04	18.45
256	CSF	Myeloid cells	GSM4104130	165	471	35.03	10.19
257	CSF	NK cells	GSM4104130	18	471	3.82	2.84
258	CSF	pDCs	GSM4104130	3	471	0.64	0.58
259	CSF	γδ T cells	GSM4104130	6	471	1.27	0.79
260	CSF	B cells	GSM4104131	4	949	0.42	0.64
261	CSF	CD4 T cells	GSM4104131	469	949	49.42	58.59
262	CSF	CD8 T cells	GSM4104131	177	949	18.65	18.45
263	CSF	Myeloid cells	GSM4104131	276	949	29.08	10.19
264	CSF	NK cells	GSM4104131	14	949	1.48	2.84
265	CSF	pDCs	GSM4104131	5	949	0.53	0.58
266	CSF	γδ T cells	GSM4104131	4	949	0.42	0.79
267	CSF	B cells	GSM4104132	19	6429	0.3	0.64
268	CSF	CD4 T cells	GSM4104132	3429	6429	53.34	58.59
269	CSF	CD8 T cells	GSM4104132	2120	6429	32.98	18.45
270	CSF	Myeloid cells	GSM4104132	704	6429	10.95	10.19
271	CSF	NK cells	GSM4104132	56	6429	0.87	2.84
272	CSF	pDCs	GSM4104132	46	6429	0.72	0.58
273	CSF	γδ T cells	GSM4104132	55	6429	0.86	0.79
274	CSF	B cells	GSM4104133	2	834	0.24	0.64
275	CSF	CD4 T cells	GSM4104133	700	834	83.93	58.59
276	CSF	CD8 T cells	GSM4104133	97	834	11.63	18.45
277	CSF	Myeloid cells	GSM4104133	23	834	2.76	10.19
278	CSF	NK cells	GSM4104133	6	834	0.72	2.84
279	CSF	pDCs	GSM4104133	5	834	0.6	0.58
280	CSF	γδ T cells	GSM4104133	1	834	0.12	0.79
281	PBMC	B cells	GSM4104134	484	3785	12.79	10.76
282	PBMC	CD4 T cells	GSM4104134	1247	3785	32.95	38.87
283	PBMC	CD8 T cells	GSM4104134	735	3785	19.42	16.59
284	PBMC	Myeloid cells	GSM4104134	818	3785	21.61	17.68
285	PBMC	NK cells	GSM4104134	423	3785	11.18	9.4
286	PBMC	pDCs	GSM4104134	23	3785	0.61	0.25
287	PBMC	γδ T cells	GSM4104134	55	3785	1.45	1.16
288	PBMC	B cells	GSM4104135	40	643	6.22	10.76
289	PBMC	CD4 T cells	GSM4104135	322	643	50.08	38.87
290	PBMC	CD8 T cells	GSM4104135	27	643	4.2	16.59
291	PBMC	Myeloid cells	GSM4104135	140	643	21.77	17.68
292	PBMC	NK cells	GSM4104135	114	643	17.73	9.4
293	PBMC	pDCs	GSM4104135	0	643	0	0.25
294	PBMC	γδ T cells	GSM4104135	0	643	0	1.16
295	PBMC	B cells	GSM4104136	435	3504	12.41	10.76
296	PBMC	CD4 T cells	GSM4104136	1122	3504	32.02	38.87
297	PBMC	CD8 T cells	GSM4104136	947	3504	27.03	16.59
298	PBMC	Myeloid cells	GSM4104136	637	3504	18.18	17.68
299	PBMC	NK cells	GSM4104136	258	3504	7.36	9.4
300	PBMC	pDCs	GSM4104136	36	3504	1.03	0.25
301	PBMC	γδ T cells	GSM4104136	69	3504	1.97	1.16
302	PBMC	B cells	GSM4104137	512	2464	20.78	10.76
303	PBMC	CD4 T cells	GSM4104137	1125	2464	45.66	38.87
304	PBMC	CD8 T cells	GSM4104137	380	2464	15.42	16.59
305	PBMC	Myeloid cells	GSM4104137	176	2464	7.14	17.68
306	PBMC	NK cells	GSM4104137	251	2464	10.19	9.4
307	PBMC	pDCs	GSM4104137	7	2464	0.28	0.25
308	PBMC	γδ T cells	GSM4104137	13	2464	0.53	1.16
309	PBMC	B cells	GSM4104138	569	5557	10.24	10.76
310	PBMC	CD4 T cells	GSM4104138	2112	5557	38.01	38.87
311	PBMC	CD8 T cells	GSM4104138	552	5557	9.93	16.59
312	PBMC	Myeloid cells	GSM4104138	1255	5557	22.58	17.68
313	PBMC	NK cells	GSM4104138	1022	5557	18.39	9.4
314	PBMC	pDCs	GSM4104138	17	5557	0.31	0.25
315	PBMC	γδ T cells	GSM4104138	30	5557	0.54	1.16
316	PBMC	B cells	GSM4104139	21	135	15.56	10.76
317	PBMC	CD4 T cells	GSM4104139	20	135	14.81	38.87
318	PBMC	CD8 T cells	GSM4104139	36	135	26.67	16.59
319	PBMC	Myeloid cells	GSM4104139	35	135	25.93	17.68
320	PBMC	NK cells	GSM4104139	21	135	15.56	9.4
321	PBMC	pDCs	GSM4104139	0	135	0	0.25
322	PBMC	γδ T cells	GSM4104139	2	135	1.48	1.16
323	PBMC	B cells	GSM4104140	123	2336	5.27	10.76
324	PBMC	CD4 T cells	GSM4104140	648	2336	27.74	38.87
325	PBMC	CD8 T cells	GSM4104140	602	2336	25.77	16.59
326	PBMC	Myeloid cells	GSM4104140	750	2336	32.11	17.68
327	PBMC	NK cells	GSM4104140	186	2336	7.96	9.4
328	PBMC	pDCs	GSM4104140	15	2336	0.64	0.25
329	PBMC	γδ T cells	GSM4104140	12	2336	0.51	1.16
330	PBMC	B cells	GSM4104141	115	1042	11.04	10.76
331	PBMC	CD4 T cells	GSM4104141	376	1042	36.08	38.87
332	PBMC	CD8 T cells	GSM4104141	304	1042	29.17	16.59
333	PBMC	Myeloid cells	GSM4104141	186	1042	17.85	17.68
334	PBMC	NK cells	GSM4104141	56	1042	5.37	9.4
335	PBMC	pDCs	GSM4104141	0	1042	0	0.25
336	PBMC	γδ T cells	GSM4104141	5	1042	0.48	1.16
337	PBMC	B cells	GSM4104142	39	154	25.32	10.76
338	PBMC	CD4 T cells	GSM4104142	6	154	3.9	38.87
339	PBMC	CD8 T cells	GSM4104142	42	154	27.27	16.59
340	PBMC	Myeloid cells	GSM4104142	38	154	24.68	17.68
341	PBMC	NK cells	GSM4104142	27	154	17.53	9.4
342	PBMC	pDCs	GSM4104142	1	154	0.65	0.25
343	PBMC	γδ T cells	GSM4104142	1	154	0.65	1.16
344	PBMC	B cells	GSM4104143	72	964	7.47	10.76
345	PBMC	CD4 T cells	GSM4104143	558	964	57.88	38.87
346	PBMC	CD8 T cells	GSM4104143	157	964	16.29	16.59
347	PBMC	Myeloid cells	GSM4104143	68	964	7.05	17.68
348	PBMC	NK cells	GSM4104143	99	964	10.27	9.4
349	PBMC	pDCs	GSM4104143	1	964	0.1	0.25
350	PBMC	γδ T cells	GSM4104143	9	964	0.93	1.16
351	CSF	B cells	GSM4208766	4	1327	0.3	0.64
352	CSF	CD4 T cells	GSM4208766	816	1327	61.49	58.59
353	CSF	CD8 T cells	GSM4208766	378	1327	28.49	18.45
354	CSF	Myeloid cells	GSM4208766	76	1327	5.73	10.19
355	CSF	NK cells	GSM4208766	38	1327	2.86	2.84
356	CSF	pDCs	GSM4208766	5	1327	0.38	0.58
357	CSF	γδ T cells	GSM4208766	10	1327	0.75	0.79
358	CSF	B cells	GSM4208768	0	507	0	0.64
359	CSF	CD4 T cells	GSM4208768	302	507	59.57	58.59
360	CSF	CD8 T cells	GSM4208768	151	507	29.78	18.45
361	CSF	Myeloid cells	GSM4208768	35	507	6.9	10.19
362	CSF	NK cells	GSM4208768	15	507	2.96	2.84
363	CSF	pDCs	GSM4208768	1	507	0.2	0.58
364	CSF	γδ T cells	GSM4208768	3	507	0.59	0.79
365	CSF	B cells	GSM4208769	5	986	0.51	0.64
366	CSF	CD4 T cells	GSM4208769	602	986	61.05	58.59
367	CSF	CD8 T cells	GSM4208769	215	986	21.81	18.45
368	CSF	Myeloid cells	GSM4208769	122	986	12.37	10.19
369	CSF	NK cells	GSM4208769	31	986	3.14	2.84
370	CSF	pDCs	GSM4208769	4	986	0.41	0.58
371	CSF	γδ T cells	GSM4208769	7	986	0.71	0.79
372	CSF	B cells	GSM4208770	1	970	0.1	0.64
373	CSF	CD4 T cells	GSM4208770	659	970	67.94	58.59
374	CSF	CD8 T cells	GSM4208770	179	970	18.45	18.45
375	CSF	Myeloid cells	GSM4208770	85	970	8.76	10.19
376	CSF	NK cells	GSM4208770	35	970	3.61	2.84
377	CSF	pDCs	GSM4208770	2	970	0.21	0.58
378	CSF	γδ T cells	GSM4208770	9	970	0.93	0.79
379	CSF	B cells	GSM4208771	10	1025	0.98	0.64
380	CSF	CD4 T cells	GSM4208771	302	1025	29.46	58.59
381	CSF	CD8 T cells	GSM4208771	166	1025	16.2	18.45
382	CSF	Myeloid cells	GSM4208771	455	1025	44.39	10.19
383	CSF	NK cells	GSM4208771	48	1025	4.68	2.84
384	CSF	pDCs	GSM4208771	21	1025	2.05	0.58
385	CSF	γδ T cells	GSM4208771	23	1025	2.24	0.79
386	CSF	B cells	GSM4208772	3	1087	0.28	0.64
387	CSF	CD4 T cells	GSM4208772	766	1087	70.47	58.59
388	CSF	CD8 T cells	GSM4208772	286	1087	26.31	18.45
389	CSF	Myeloid cells	GSM4208772	15	1087	1.38	10.19
390	CSF	NK cells	GSM4208772	12	1087	1.1	2.84
391	CSF	pDCs	GSM4208772	1	1087	0.09	0.58
392	CSF	γδ T cells	GSM4208772	4	1087	0.37	0.79
393	CSF	B cells	GSM4208773	2	1334	0.15	0.64
394	CSF	CD4 T cells	GSM4208773	921	1334	69.04	58.59
395	CSF	CD8 T cells	GSM4208773	272	1334	20.39	18.45
396	CSF	Myeloid cells	GSM4208773	76	1334	5.7	10.19
397	CSF	NK cells	GSM4208773	42	1334	3.15	2.84
398	CSF	pDCs	GSM4208773	3	1334	0.22	0.58
399	CSF	γδ T cells	GSM4208773	18	1334	1.35	0.79
400	CSF	B cells	GSM4208774	5	1711	0.29	0.64
401	CSF	CD4 T cells	GSM4208774	1280	1711	74.81	58.59
402	CSF	CD8 T cells	GSM4208774	356	1711	20.81	18.45
403	CSF	Myeloid cells	GSM4208774	25	1711	1.46	10.19
404	CSF	NK cells	GSM4208774	15	1711	0.88	2.84
405	CSF	pDCs	GSM4208774	10	1711	0.58	0.58
406	CSF	γδ T cells	GSM4208774	20	1711	1.17	0.79
407	CSF	B cells	GSM4208775	7	1704	0.41	0.64
408	CSF	CD4 T cells	GSM4208775	1207	1704	70.83	58.59
409	CSF	CD8 T cells	GSM4208775	412	1704	24.18	18.45
410	CSF	Myeloid cells	GSM4208775	29	1704	1.7	10.19
411	CSF	NK cells	GSM4208775	25	1704	1.47	2.84
412	CSF	pDCs	GSM4208775	18	1704	1.06	0.58
413	CSF	γδ T cells	GSM4208775	6	1704	0.35	0.79
414	CSF	B cells	GSM4208776	1	269	0.37	0.64
415	CSF	CD4 T cells	GSM4208776	104	269	38.66	58.59
416	CSF	CD8 T cells	GSM4208776	84	269	31.23	18.45
417	CSF	Myeloid cells	GSM4208776	69	269	25.65	10.19
418	CSF	NK cells	GSM4208776	6	269	2.23	2.84
419	CSF	pDCs	GSM4208776	3	269	1.12	0.58
420	CSF	γδ T cells	GSM4208776	2	269	0.74	0.79
421	CSF	B cells	GSM4208777	1	891	0.11	0.64
422	CSF	CD4 T cells	GSM4208777	488	891	54.77	58.59
423	CSF	CD8 T cells	GSM4208777	150	891	16.84	18.45
424	CSF	Myeloid cells	GSM4208777	184	891	20.65	10.19
425	CSF	NK cells	GSM4208777	49	891	5.5	2.84
426	CSF	pDCs	GSM4208777	10	891	1.12	0.58
427	CSF	γδ T cells	GSM4208777	9	891	1.01	0.79
428	CSF	B cells	GSM4208778	7	1148	0.61	0.64
429	CSF	CD4 T cells	GSM4208778	784	1148	68.29	58.59
430	CSF	CD8 T cells	GSM4208778	214	1148	18.64	18.45
431	CSF	Myeloid cells	GSM4208778	117	1148	10.19	10.19
432	CSF	NK cells	GSM4208778	19	1148	1.66	2.84
433	CSF	pDCs	GSM4208778	1	1148	0.09	0.58
434	CSF	γδ T cells	GSM4208778	6	1148	0.52	0.79
435	CSF	B cells	GSM4208779	4	1243	0.32	0.64
436	CSF	CD4 T cells	GSM4208779	756	1243	60.82	58.59
437	CSF	CD8 T cells	GSM4208779	305	1243	24.54	18.45
438	CSF	Myeloid cells	GSM4208779	106	1243	8.53	10.19
439	CSF	NK cells	GSM4208779	39	1243	3.14	2.84
440	CSF	pDCs	GSM4208779	13	1243	1.05	0.58
441	CSF	γδ T cells	GSM4208779	20	1243	1.61	0.79
442	CSF	B cells	GSM4208780	13	1436	0.91	0.64
443	CSF	CD4 T cells	GSM4208780	783	1436	54.53	58.59
444	CSF	CD8 T cells	GSM4208780	217	1436	15.11	18.45
445	CSF	Myeloid cells	GSM4208780	299	1436	20.82	10.19
446	CSF	NK cells	GSM4208780	46	1436	3.2	2.84
447	CSF	pDCs	GSM4208780	60	1436	4.18	0.58
448	CSF	γδ T cells	GSM4208780	18	1436	1.25	0.79
449	CSF	B cells	GSM4404052	1	824	0.12	0.64
450	CSF	CD4 T cells	GSM4404052	637	824	77.31	58.59
451	CSF	CD8 T cells	GSM4404052	142	824	17.23	18.45
452	CSF	Myeloid cells	GSM4404052	23	824	2.79	10.19
453	CSF	NK cells	GSM4404052	16	824	1.94	2.84
454	CSF	pDCs	GSM4404052	0	824	0	0.58
455	CSF	γδ T cells	GSM4404052	5	824	0.61	0.79
456	CSF	B cells	GSM4404053	1	156	0.64	0.64
457	CSF	CD4 T cells	GSM4404053	86	156	55.13	58.59
458	CSF	CD8 T cells	GSM4404053	14	156	8.97	18.45
459	CSF	Myeloid cells	GSM4404053	15	156	9.62	10.19
460	CSF	NK cells	GSM4404053	39	156	25	2.84
461	CSF	pDCs	GSM4404053	0	156	0	0.58
462	CSF	γδ T cells	GSM4404053	1	156	0.64	0.79
463	CSF	B cells	GSM4404054	3	725	0.41	0.64
464	CSF	CD4 T cells	GSM4404054	574	725	79.17	58.59
465	CSF	CD8 T cells	GSM4404054	69	725	9.52	18.45
466	CSF	Myeloid cells	GSM4404054	44	725	6.07	10.19
467	CSF	NK cells	GSM4404054	21	725	2.9	2.84
468	CSF	pDCs	GSM4404054	4	725	0.55	0.58
469	CSF	γδ T cells	GSM4404054	10	725	1.38	0.79
470	CSF	B cells	GSM4404055	1	685	0.15	0.64
471	CSF	CD4 T cells	GSM4404055	529	685	77.23	58.59
472	CSF	CD8 T cells	GSM4404055	109	685	15.91	18.45
473	CSF	Myeloid cells	GSM4404055	22	685	3.21	10.19
474	CSF	NK cells	GSM4404055	15	685	2.19	2.84
475	CSF	pDCs	GSM4404055	1	685	0.15	0.58
476	CSF	γδ T cells	GSM4404055	8	685	1.17	0.79
477	CSF	B cells	GSM4404056	7	1270	0.55	0.64
478	CSF	CD4 T cells	GSM4404056	1043	1270	82.13	58.59
479	CSF	CD8 T cells	GSM4404056	125	1270	9.84	18.45
480	CSF	Myeloid cells	GSM4404056	36	1270	2.83	10.19
481	CSF	NK cells	GSM4404056	51	1270	4.02	2.84
482	CSF	pDCs	GSM4404056	1	1270	0.08	0.58
483	CSF	γδ T cells	GSM4404056	7	1270	0.55	0.79
484	CSF	B cells	GSM4404057	10	1599	0.63	0.64
485	CSF	CD4 T cells	GSM4404057	1146	1599	71.67	58.59
486	CSF	CD8 T cells	GSM4404057	167	1599	10.44	18.45
487	CSF	Myeloid cells	GSM4404057	176	1599	11.01	10.19
488	CSF	NK cells	GSM4404057	85	1599	5.32	2.84
489	CSF	pDCs	GSM4404057	12	1599	0.75	0.58
490	CSF	γδ T cells	GSM4404057	3	1599	0.19	0.79
491	CSF	B cells	GSM4404058	2	963	0.21	0.64
492	CSF	CD4 T cells	GSM4404058	716	963	74.35	58.59
493	CSF	CD8 T cells	GSM4404058	147	963	15.26	18.45
494	CSF	Myeloid cells	GSM4404058	47	963	4.88	10.19
495	CSF	NK cells	GSM4404058	37	963	3.84	2.84
496	CSF	pDCs	GSM4404058	1	963	0.1	0.58
497	CSF	γδ T cells	GSM4404058	13	963	1.35	0.79
498	CSF	B cells	GSM4404059	2	187	1.07	0.64
499	CSF	CD4 T cells	GSM4404059	94	187	50.27	58.59
500	CSF	CD8 T cells	GSM4404059	47	187	25.13	18.45
501	CSF	Myeloid cells	GSM4404059	19	187	10.16	10.19
502	CSF	NK cells	GSM4404059	8	187	4.28	2.84
503	CSF	pDCs	GSM4404059	1	187	0.53	0.58
504	CSF	γδ T cells	GSM4404059	16	187	8.56	0.79
505	CSF	B cells	GSM5264634	2	382	0.52	0.64
506	CSF	CD4 T cells	GSM5264634	277	382	72.51	58.59
507	CSF	CD8 T cells	GSM5264634	67	382	17.54	18.45
508	CSF	Myeloid cells	GSM5264634	15	382	3.93	10.19
509	CSF	NK cells	GSM5264634	13	382	3.4	2.84
510	CSF	pDCs	GSM5264634	0	382	0	0.58
511	CSF	γδ T cells	GSM5264634	8	382	2.09	0.79
512	PBMC	B cells	GSM5264635	424	3126	13.56	10.76
513	PBMC	CD4 T cells	GSM5264635	1121	3126	35.86	38.87
514	PBMC	CD8 T cells	GSM5264635	630	3126	20.15	16.59
515	PBMC	Myeloid cells	GSM5264635	199	3126	6.37	17.68
516	PBMC	NK cells	GSM5264635	227	3126	7.26	9.4
517	PBMC	pDCs	GSM5264635	3	3126	0.1	0.25
518	PBMC	γδ T cells	GSM5264635	522	3126	16.7	1.16
519	CSF	B cells	GSM5264636	3	1250	0.24	0.64
520	CSF	CD4 T cells	GSM5264636	767	1250	61.36	58.59
521	CSF	CD8 T cells	GSM5264636	126	1250	10.08	18.45
522	CSF	Myeloid cells	GSM5264636	314	1250	25.12	10.19
523	CSF	NK cells	GSM5264636	11	1250	0.88	2.84
524	CSF	pDCs	GSM5264636	3	1250	0.24	0.58
525	CSF	γδ T cells	GSM5264636	26	1250	2.08	0.79
526	PBMC	B cells	GSM5264637	264	4163	6.34	10.76
527	PBMC	CD4 T cells	GSM5264637	2370	4163	56.93	38.87
528	PBMC	CD8 T cells	GSM5264637	615	4163	14.77	16.59
529	PBMC	Myeloid cells	GSM5264637	197	4163	4.73	17.68
530	PBMC	NK cells	GSM5264637	656	4163	15.76	9.4
531	PBMC	pDCs	GSM5264637	1	4163	0.02	0.25
532	PBMC	γδ T cells	GSM5264637	60	4163	1.44	1.16
533	PBMC	B cells	GSM5264638	695	9651	7.2	10.76
534	PBMC	CD4 T cells	GSM5264638	2207	9651	22.87	38.87
535	PBMC	CD8 T cells	GSM5264638	3397	9651	35.2	16.59
536	PBMC	Myeloid cells	GSM5264638	1189	9651	12.32	17.68
537	PBMC	NK cells	GSM5264638	2103	9651	21.79	9.4
538	PBMC	pDCs	GSM5264638	7	9651	0.07	0.25
539	PBMC	γδ T cells	GSM5264638	53	9651	0.55	1.16
540	CSF	B cells	GSM5264639	81	1547	5.24	0.64
541	CSF	CD4 T cells	GSM5264639	578	1547	37.36	58.59
542	CSF	CD8 T cells	GSM5264639	243	1547	15.71	18.45
543	CSF	Myeloid cells	GSM5264639	581	1547	37.56	10.19
544	CSF	NK cells	GSM5264639	34	1547	2.2	2.84
545	CSF	pDCs	GSM5264639	11	1547	0.71	0.58
546	CSF	γδ T cells	GSM5264639	19	1547	1.23	0.79
547	PBMC	B cells	GSM5264640	621	5760	10.78	10.76
548	PBMC	CD4 T cells	GSM5264640	1529	5760	26.55	38.87
549	PBMC	CD8 T cells	GSM5264640	1576	5760	27.36	16.59
550	PBMC	Myeloid cells	GSM5264640	862	5760	14.97	17.68
551	PBMC	NK cells	GSM5264640	494	5760	8.58	9.4
552	PBMC	pDCs	GSM5264640	8	5760	0.14	0.25
553	PBMC	γδ T cells	GSM5264640	670	5760	11.63	1.16
554	CSF	B cells	GSM5264641	13	1706	0.76	0.64
555	CSF	CD4 T cells	GSM5264641	1422	1706	83.35	58.59
556	CSF	CD8 T cells	GSM5264641	200	1706	11.72	18.45
557	CSF	Myeloid cells	GSM5264641	35	1706	2.05	10.19
558	CSF	NK cells	GSM5264641	26	1706	1.52	2.84
559	CSF	pDCs	GSM5264641	2	1706	0.12	0.58
560	CSF	γδ T cells	GSM5264641	8	1706	0.47	0.79
561	PBMC	B cells	GSM5264642	292	3404	8.58	10.76
562	PBMC	CD4 T cells	GSM5264642	1425	3404	41.86	38.87
563	PBMC	CD8 T cells	GSM5264642	575	3404	16.89	16.59
564	PBMC	Myeloid cells	GSM5264642	601	3404	17.66	17.68
565	PBMC	NK cells	GSM5264642	459	3404	13.48	9.4
566	PBMC	pDCs	GSM5264642	14	3404	0.41	0.25
567	PBMC	γδ T cells	GSM5264642	38	3404	1.12	1.16
568	CSF	B cells	GSM5264643	70	2796	2.5	0.64
569	CSF	CD4 T cells	GSM5264643	1912	2796	68.38	58.59
570	CSF	CD8 T cells	GSM5264643	425	2796	15.2	18.45
571	CSF	Myeloid cells	GSM5264643	261	2796	9.33	10.19
572	CSF	NK cells	GSM5264643	91	2796	3.25	2.84
573	CSF	pDCs	GSM5264643	17	2796	0.61	0.58
574	CSF	γδ T cells	GSM5264643	20	2796	0.72	0.79
575	PBMC	B cells	GSM5264644	579	3367	17.2	10.76
576	PBMC	CD4 T cells	GSM5264644	1565	3367	46.48	38.87
577	PBMC	CD8 T cells	GSM5264644	581	3367	17.26	16.59
578	PBMC	Myeloid cells	GSM5264644	303	3367	9	17.68
579	PBMC	NK cells	GSM5264644	280	3367	8.32	9.4
580	PBMC	pDCs	GSM5264644	9	3367	0.27	0.25
581	PBMC	γδ T cells	GSM5264644	50	3367	1.49	1.16
582	CSF	B cells	GSM5264645	91	1930	4.72	0.64
583	CSF	CD4 T cells	GSM5264645	1474	1930	76.37	58.59
584	CSF	CD8 T cells	GSM5264645	249	1930	12.9	18.45
585	CSF	Myeloid cells	GSM5264645	36	1930	1.87	10.19
586	CSF	NK cells	GSM5264645	54	1930	2.8	2.84
587	CSF	pDCs	GSM5264645	12	1930	0.62	0.58
588	CSF	γδ T cells	GSM5264645	14	1930	0.73	0.79
589	PBMC	B cells	GSM5264646	344	3617	9.51	10.76
590	PBMC	CD4 T cells	GSM5264646	2015	3617	55.71	38.87
591	PBMC	CD8 T cells	GSM5264646	383	3617	10.59	16.59
592	PBMC	Myeloid cells	GSM5264646	613	3617	16.95	17.68
593	PBMC	NK cells	GSM5264646	211	3617	5.83	9.4
594	PBMC	pDCs	GSM5264646	10	3617	0.28	0.25
595	PBMC	γδ T cells	GSM5264646	41	3617	1.13	1.16
596	CSF	B cells	GSM5264647	4	1605	0.25	0.64
597	CSF	CD4 T cells	GSM5264647	1091	1605	67.98	58.59
598	CSF	CD8 T cells	GSM5264647	401	1605	24.98	18.45
599	CSF	Myeloid cells	GSM5264647	48	1605	2.99	10.19
600	CSF	NK cells	GSM5264647	28	1605	1.74	2.84
601	CSF	pDCs	GSM5264647	21	1605	1.31	0.58
602	CSF	γδ T cells	GSM5264647	12	1605	0.75	0.79
603	PBMC	B cells	GSM5264648	573	3759	15.24	10.76
604	PBMC	CD4 T cells	GSM5264648	1645	3759	43.76	38.87
605	PBMC	CD8 T cells	GSM5264648	490	3759	13.04	16.59
606	PBMC	Myeloid cells	GSM5264648	601	3759	15.99	17.68
607	PBMC	NK cells	GSM5264648	424	3759	11.28	9.4
608	PBMC	pDCs	GSM5264648	4	3759	0.11	0.25
609	PBMC	γδ T cells	GSM5264648	22	3759	0.59	1.16
610	CSF	B cells	GSM5264649	210	5210	4.03	0.64
611	CSF	CD4 T cells	GSM5264649	3787	5210	72.69	58.59
612	CSF	CD8 T cells	GSM5264649	991	5210	19.02	18.45
613	CSF	Myeloid cells	GSM5264649	87	5210	1.67	10.19
614	CSF	NK cells	GSM5264649	67	5210	1.29	2.84
615	CSF	pDCs	GSM5264649	30	5210	0.58	0.58
616	CSF	γδ T cells	GSM5264649	38	5210	0.73	0.79
617	PBMC	B cells	GSM5264650	558	4105	13.59	10.76
618	PBMC	CD4 T cells	GSM5264650	835	4105	20.34	38.87
619	PBMC	CD8 T cells	GSM5264650	289	4105	7.04	16.59
620	PBMC	Myeloid cells	GSM5264650	1622	4105	39.51	17.68
621	PBMC	NK cells	GSM5264650	703	4105	17.13	9.4
622	PBMC	pDCs	GSM5264650	33	4105	0.8	0.25
623	PBMC	γδ T cells	GSM5264650	65	4105	1.58	1.16
624	CSF	B cells	GSM5264651	79	4223	1.87	0.64
625	CSF	CD4 T cells	GSM5264651	2761	4223	65.38	58.59
626	CSF	CD8 T cells	GSM5264651	859	4223	20.34	18.45
627	CSF	Myeloid cells	GSM5264651	317	4223	7.51	10.19
628	CSF	NK cells	GSM5264651	105	4223	2.49	2.84
629	CSF	pDCs	GSM5264651	59	4223	1.4	0.58
630	CSF	γδ T cells	GSM5264651	43	4223	1.02	0.79
631	PBMC	B cells	GSM5264652	622	3295	18.88	10.76
632	PBMC	CD4 T cells	GSM5264652	561	3295	17.03	38.87
633	PBMC	CD8 T cells	GSM5264652	283	3295	8.59	16.59
634	PBMC	Myeloid cells	GSM5264652	1437	3295	43.61	17.68
635	PBMC	NK cells	GSM5264652	345	3295	10.47	9.4
636	PBMC	pDCs	GSM5264652	34	3295	1.03	0.25
637	PBMC	γδ T cells	GSM5264652	13	3295	0.39	1.16
638	CSF	B cells	GSM5264653	136	3314	4.1	0.64
639	CSF	CD4 T cells	GSM5264653	2520	3314	76.04	58.59
640	CSF	CD8 T cells	GSM5264653	372	3314	11.23	18.45
641	CSF	Myeloid cells	GSM5264653	121	3314	3.65	10.19
642	CSF	NK cells	GSM5264653	121	3314	3.65	2.84
643	CSF	pDCs	GSM5264653	8	3314	0.24	0.58
644	CSF	γδ T cells	GSM5264653	36	3314	1.09	0.79
645	PBMC	B cells	GSM5264654	355	3263	10.88	10.76
646	PBMC	CD4 T cells	GSM5264654	1112	3263	34.08	38.87
647	PBMC	CD8 T cells	GSM5264654	731	3263	22.4	16.59
648	PBMC	Myeloid cells	GSM5264654	764	3263	23.41	17.68
649	PBMC	NK cells	GSM5264654	237	3263	7.26	9.4
650	PBMC	pDCs	GSM5264654	6	3263	0.18	0.25
651	PBMC	γδ T cells	GSM5264654	58	3263	1.78	1.16
652	CSF	B cells	GSM5264655	0	754	0	0.64
653	CSF	CD4 T cells	GSM5264655	692	754	91.78	58.59
654	CSF	CD8 T cells	GSM5264655	41	754	5.44	18.45
655	CSF	Myeloid cells	GSM5264655	6	754	0.8	10.19
656	CSF	NK cells	GSM5264655	9	754	1.19	2.84
657	CSF	pDCs	GSM5264655	0	754	0	0.58
658	CSF	γδ T cells	GSM5264655	6	754	0.8	0.79
659	PBMC	B cells	GSM5264656	116	2835	4.09	10.76
660	PBMC	CD4 T cells	GSM5264656	1707	2835	60.21	38.87
661	PBMC	CD8 T cells	GSM5264656	314	2835	11.08	16.59
662	PBMC	Myeloid cells	GSM5264656	378	2835	13.33	17.68
663	PBMC	NK cells	GSM5264656	262	2835	9.24	9.4
664	PBMC	pDCs	GSM5264656	3	2835	0.11	0.25
665	PBMC	γδ T cells	GSM5264656	55	2835	1.94	1.16
666	CSF	B cells	GSM5264657	18	2510	0.72	0.64
667	CSF	CD4 T cells	GSM5264657	1847	2510	73.59	58.59
668	CSF	CD8 T cells	GSM5264657	332	2510	13.23	18.45
669	CSF	Myeloid cells	GSM5264657	179	2510	7.13	10.19
670	CSF	NK cells	GSM5264657	98	2510	3.9	2.84
671	CSF	pDCs	GSM5264657	5	2510	0.2	0.58
672	CSF	γδ T cells	GSM5264657	31	2510	1.24	0.79
673	PBMC	B cells	GSM5264658	684	5955	11.49	10.76
674	PBMC	CD4 T cells	GSM5264658	2205	5955	37.03	38.87
675	PBMC	CD8 T cells	GSM5264658	1939	5955	32.56	16.59
676	PBMC	Myeloid cells	GSM5264658	436	5955	7.32	17.68
677	PBMC	NK cells	GSM5264658	577	5955	9.69	9.4
678	PBMC	pDCs	GSM5264658	4	5955	0.07	0.25
679	PBMC	γδ T cells	GSM5264658	110	5955	1.85	1.16
680	CSF	B cells	GSM5264659	15	1873	0.8	0.64
681	CSF	CD4 T cells	GSM5264659	1027	1873	54.83	58.59
682	CSF	CD8 T cells	GSM5264659	366	1873	19.54	18.45
683	CSF	Myeloid cells	GSM5264659	333	1873	17.78	10.19
684	CSF	NK cells	GSM5264659	46	1873	2.46	2.84
685	CSF	pDCs	GSM5264659	54	1873	2.88	0.58
686	CSF	γδ T cells	GSM5264659	32	1873	1.71	0.79
687	PBMC	B cells	GSM5264660	609	4240	14.36	10.76
688	PBMC	CD4 T cells	GSM5264660	1045	4240	24.65	38.87
689	PBMC	CD8 T cells	GSM5264660	1793	4240	42.29	16.59
690	PBMC	Myeloid cells	GSM5264660	255	4240	6.01	17.68
691	PBMC	NK cells	GSM5264660	279	4240	6.58	9.4
692	PBMC	pDCs	GSM5264660	10	4240	0.24	0.25
693	PBMC	γδ T cells	GSM5264660	249	4240	5.87	1.16
694	CSF	B cells	GSM5264661	45	1298	3.47	0.64
695	CSF	CD4 T cells	GSM5264661	665	1298	51.23	58.59
696	CSF	CD8 T cells	GSM5264661	323	1298	24.88	18.45
697	CSF	Myeloid cells	GSM5264661	76	1298	5.86	10.19
698	CSF	NK cells	GSM5264661	142	1298	10.94	2.84
699	CSF	pDCs	GSM5264661	9	1298	0.69	0.58
700	CSF	γδ T cells	GSM5264661	38	1298	2.93	0.79
701	PBMC	B cells	GSM5264662	355	2434	14.59	10.76
702	PBMC	CD4 T cells	GSM5264662	1282	2434	52.67	38.87
703	PBMC	CD8 T cells	GSM5264662	234	2434	9.61	16.59
704	PBMC	Myeloid cells	GSM5264662	73	2434	3	17.68
705	PBMC	NK cells	GSM5264662	405	2434	16.64	9.4
706	PBMC	pDCs	GSM5264662	2	2434	0.08	0.25
707	PBMC	γδ T cells	GSM5264662	83	2434	3.41	1.16
708	CSF	B cells	GSM5264663	18	2249	0.8	0.64
709	CSF	CD4 T cells	GSM5264663	1606	2249	71.41	58.59
710	CSF	CD8 T cells	GSM5264663	345	2249	15.34	18.45
711	CSF	Myeloid cells	GSM5264663	175	2249	7.78	10.19
712	CSF	NK cells	GSM5264663	47	2249	2.09	2.84
713	CSF	pDCs	GSM5264663	53	2249	2.36	0.58
714	CSF	γδ T cells	GSM5264663	5	2249	0.22	0.79
715	PBMC	B cells	GSM5264664	178	3162	5.63	10.76
716	PBMC	CD4 T cells	GSM5264664	886	3162	28.02	38.87
717	PBMC	CD8 T cells	GSM5264664	1475	3162	46.65	16.59
718	PBMC	Myeloid cells	GSM5264664	379	3162	11.99	17.68
719	PBMC	NK cells	GSM5264664	207	3162	6.55	9.4
720	PBMC	pDCs	GSM5264664	3	3162	0.09	0.25
721	PBMC	γδ T cells	GSM5264664	34	3162	1.08	1.16
722	CSF	B cells	GSM5264665	7	431	1.62	0.64
723	CSF	CD4 T cells	GSM5264665	174	431	40.37	58.59
724	CSF	CD8 T cells	GSM5264665	94	431	21.81	18.45
725	CSF	Myeloid cells	GSM5264665	129	431	29.93	10.19
726	CSF	NK cells	GSM5264665	17	431	3.94	2.84
727	CSF	pDCs	GSM5264665	8	431	1.86	0.58
728	CSF	γδ T cells	GSM5264665	2	431	0.46	0.79
729	PBMC	B cells	GSM5264666	359	4463	8.04	10.76
730	PBMC	CD4 T cells	GSM5264666	1529	4463	34.26	38.87
731	PBMC	CD8 T cells	GSM5264666	388	4463	8.69	16.59
732	PBMC	Myeloid cells	GSM5264666	1166	4463	26.13	17.68
733	PBMC	NK cells	GSM5264666	986	4463	22.09	9.4
734	PBMC	pDCs	GSM5264666	16	4463	0.36	0.25
735	PBMC	γδ T cells	GSM5264666	19	4463	0.43	1.16
736	CSF	B cells	GSM5264667	84	3562	2.36	0.64
737	CSF	CD4 T cells	GSM5264667	3124	3562	87.7	58.59
738	CSF	CD8 T cells	GSM5264667	264	3562	7.41	18.45
739	CSF	Myeloid cells	GSM5264667	20	3562	0.56	10.19
740	CSF	NK cells	GSM5264667	64	3562	1.8	2.84
741	CSF	pDCs	GSM5264667	1	3562	0.03	0.58
742	CSF	γδ T cells	GSM5264667	5	3562	0.14	0.79
743	PBMC	B cells	GSM5264669	435	4723	9.21	10.76
744	PBMC	CD4 T cells	GSM5264669	2435	4723	51.56	38.87
745	PBMC	CD8 T cells	GSM5264669	231	4723	4.89	16.59
746	PBMC	Myeloid cells	GSM5264669	1139	4723	24.12	17.68
747	PBMC	NK cells	GSM5264669	440	4723	9.32	9.4
748	PBMC	pDCs	GSM5264669	14	4723	0.3	0.25
749	PBMC	γδ T cells	GSM5264669	29	4723	0.61	1.16
750	CSF	B cells	GSM5264670	12	2480	0.48	0.64
751	CSF	CD4 T cells	GSM5264670	1574	2480	63.47	58.59
752	CSF	CD8 T cells	GSM5264670	457	2480	18.43	18.45
753	CSF	Myeloid cells	GSM5264670	356	2480	14.35	10.19
754	CSF	NK cells	GSM5264670	60	2480	2.42	2.84
755	CSF	pDCs	GSM5264670	8	2480	0.32	0.58
756	CSF	γδ T cells	GSM5264670	13	2480	0.52	0.79
757	PBMC	B cells	GSM5264671	354	2777	12.75	10.76
758	PBMC	CD4 T cells	GSM5264671	911	2777	32.81	38.87
759	PBMC	CD8 T cells	GSM5264671	394	2777	14.19	16.59
760	PBMC	Myeloid cells	GSM5264671	521	2777	18.76	17.68
761	PBMC	NK cells	GSM5264671	561	2777	20.2	9.4
762	PBMC	pDCs	GSM5264671	12	2777	0.43	0.25
763	PBMC	γδ T cells	GSM5264671	24	2777	0.86	1.16
764	PBMC	B cells	GSM5579354	5	975	0.51	10.76
765	PBMC	CD4 T cells	GSM5579354	869	975	89.13	38.87
766	PBMC	CD8 T cells	GSM5579354	94	975	9.64	16.59
767	PBMC	Myeloid cells	GSM5579354	0	975	0	17.68
768	PBMC	NK cells	GSM5579354	4	975	0.41	9.4
769	PBMC	pDCs	GSM5579354	0	975	0	0.25
770	PBMC	γδ T cells	GSM5579354	3	975	0.31	1.16
771	PBMC	B cells	GSM5579355	0	203	0	10.76
772	PBMC	CD4 T cells	GSM5579355	133	203	65.52	38.87
773	PBMC	CD8 T cells	GSM5579355	69	203	33.99	16.59
774	PBMC	Myeloid cells	GSM5579355	0	203	0	17.68
775	PBMC	NK cells	GSM5579355	1	203	0.49	9.4
776	PBMC	pDCs	GSM5579355	0	203	0	0.25
777	PBMC	γδ T cells	GSM5579355	0	203	0	1.16
778	PBMC	B cells	GSM5579357	4	95	4.21	10.76
779	PBMC	CD4 T cells	GSM5579357	7	95	7.37	38.87
780	PBMC	CD8 T cells	GSM5579357	83	95	87.37	16.59
781	PBMC	Myeloid cells	GSM5579357	0	95	0	17.68
782	PBMC	NK cells	GSM5579357	0	95	0	9.4
783	PBMC	pDCs	GSM5579357	0	95	0	0.25
784	PBMC	γδ T cells	GSM5579357	1	95	1.05	1.16
785	PBMC	B cells	GSM5579365	3	293	1.02	10.76
786	PBMC	CD4 T cells	GSM5579365	218	293	74.4	38.87
787	PBMC	CD8 T cells	GSM5579365	66	293	22.53	16.59
788	PBMC	Myeloid cells	GSM5579365	1	293	0.34	17.68
789	PBMC	NK cells	GSM5579365	0	293	0	9.4
790	PBMC	pDCs	GSM5579365	0	293	0	0.25
791	PBMC	γδ T cells	GSM5579365	5	293	1.71	1.16
792	CSF	B cells	H_ZE-L440-L440_C	4	2749	0.15	0.64
793	CSF	CD4 T cells	H_ZE-L440-L440_C	2013	2749	73.23	58.59
794	CSF	CD8 T cells	H_ZE-L440-L440_C	538	2749	19.57	18.45
795	CSF	Myeloid cells	H_ZE-L440-L440_C	66	2749	2.4	10.19
796	CSF	NK cells	H_ZE-L440-L440_C	92	2749	3.35	2.84
797	CSF	pDCs	H_ZE-L440-L440_C	2	2749	0.07	0.58
798	CSF	γδ T cells	H_ZE-L440-L440_C	34	2749	1.24	0.79
799	PBMC	B cells	H_ZE-L440-L440_P	486	6515	7.46	10.76
800	PBMC	CD4 T cells	H_ZE-L440-L440_P	767	6515	11.77	38.87
801	PBMC	CD8 T cells	H_ZE-L440-L440_P	2049	6515	31.45	16.59
802	PBMC	Myeloid cells	H_ZE-L440-L440_P	2111	6515	32.4	17.68
803	PBMC	NK cells	H_ZE-L440-L440_P	911	6515	13.98	9.4
804	PBMC	pDCs	H_ZE-L440-L440_P	26	6515	0.4	0.25
805	PBMC	γδ T cells	H_ZE-L440-L440_P	165	6515	2.53	1.16
806	CSF	B cells	IIH10999	1	463	0.22	0.64
807	CSF	CD4 T cells	IIH10999	80	463	17.28	58.59
808	CSF	CD8 T cells	IIH10999	160	463	34.56	18.45
809	CSF	Myeloid cells	IIH10999	187	463	40.39	10.19
810	CSF	NK cells	IIH10999	6	463	1.3	2.84
811	CSF	pDCs	IIH10999	27	463	5.83	0.58
812	CSF	γδ T cells	IIH10999	2	463	0.43	0.79
813	CSF	B cells	IIH32190	9	2477	0.36	0.64
814	CSF	CD4 T cells	IIH32190	1072	2477	43.28	58.59
815	CSF	CD8 T cells	IIH32190	514	2477	20.75	18.45
816	CSF	Myeloid cells	IIH32190	818	2477	33.02	10.19
817	CSF	NK cells	IIH32190	20	2477	0.81	2.84
818	CSF	pDCs	IIH32190	37	2477	1.49	0.58
819	CSF	γδ T cells	IIH32190	7	2477	0.28	0.79
820	CSF	B cells	IIH41540	3	902	0.33	0.64
821	CSF	CD4 T cells	IIH41540	479	902	53.1	58.59
822	CSF	CD8 T cells	IIH41540	185	902	20.51	18.45
823	CSF	Myeloid cells	IIH41540	216	902	23.95	10.19
824	CSF	NK cells	IIH41540	13	902	1.44	2.84
825	CSF	pDCs	IIH41540	1	902	0.11	0.58
826	CSF	γδ T cells	IIH41540	5	902	0.55	0.79
827	CSF	B cells	IIH45044	20	6597	0.3	0.64
828	CSF	CD4 T cells	IIH45044	3429	6597	51.98	58.59
829	CSF	CD8 T cells	IIH45044	2215	6597	33.58	18.45
830	CSF	Myeloid cells	IIH45044	773	6597	11.72	10.19
831	CSF	NK cells	IIH45044	60	6597	0.91	2.84
832	CSF	pDCs	IIH45044	46	6597	0.7	0.58
833	CSF	γδ T cells	IIH45044	54	6597	0.82	0.79
834	CSF	B cells	IIH47578	1	464	0.22	0.64
835	CSF	CD4 T cells	IIH47578	30	464	6.47	58.59
836	CSF	CD8 T cells	IIH47578	73	464	15.73	18.45
837	CSF	Myeloid cells	IIH47578	352	464	75.86	10.19
838	CSF	NK cells	IIH47578	4	464	0.86	2.84
839	CSF	pDCs	IIH47578	2	464	0.43	0.58
840	CSF	γδ T cells	IIH47578	2	464	0.43	0.79
841	CSF	B cells	IIH53423	2	914	0.22	0.64
842	CSF	CD4 T cells	IIH53423	100	914	10.94	58.59
843	CSF	CD8 T cells	IIH53423	92	914	10.07	18.45
844	CSF	Myeloid cells	IIH53423	676	914	73.96	10.19
845	CSF	NK cells	IIH53423	26	914	2.84	2.84
846	CSF	pDCs	IIH53423	15	914	1.64	0.58
847	CSF	γδ T cells	IIH53423	3	914	0.33	0.79
848	CSF	B cells	IIH68490	5	780	0.64	0.64
849	CSF	CD4 T cells	IIH68490	177	780	22.69	58.59
850	CSF	CD8 T cells	IIH68490	444	780	56.92	18.45
851	CSF	Myeloid cells	IIH68490	105	780	13.46	10.19
852	CSF	NK cells	IIH68490	29	780	3.72	2.84
853	CSF	pDCs	IIH68490	8	780	1.03	0.58
854	CSF	γδ T cells	IIH68490	12	780	1.54	0.79
855	CSF	B cells	IIH85037	1	587	0.17	0.64
856	CSF	CD4 T cells	IIH85037	521	587	88.76	58.59
857	CSF	CD8 T cells	IIH85037	36	587	6.13	18.45
858	CSF	Myeloid cells	IIH85037	21	587	3.58	10.19
859	CSF	NK cells	IIH85037	4	587	0.68	2.84
860	CSF	pDCs	IIH85037	4	587	0.68	0.58
861	CSF	γδ T cells	IIH85037	0	587	0	0.79
862	CSF	B cells	IIH91012	4	3127	0.13	0.64
863	CSF	CD4 T cells	IIH91012	2158	3127	69.01	58.59
864	CSF	CD8 T cells	IIH91012	447	3127	14.29	18.45
865	CSF	Myeloid cells	IIH91012	460	3127	14.71	10.19
866	CSF	NK cells	IIH91012	35	3127	1.12	2.84
867	CSF	pDCs	IIH91012	10	3127	0.32	0.58
868	CSF	γδ T cells	IIH91012	13	3127	0.42	0.79
869	CSF	B cells	MGI0094_1_TRB623	1	602	0.17	0.64
870	CSF	CD4 T cells	MGI0094_1_TRB623	257	602	42.69	58.59
871	CSF	CD8 T cells	MGI0094_1_TRB623	104	602	17.28	18.45
872	CSF	Myeloid cells	MGI0094_1_TRB623	222	602	36.88	10.19
873	CSF	NK cells	MGI0094_1_TRB623	13	602	2.16	2.84
874	CSF	pDCs	MGI0094_1_TRB623	1	602	0.17	0.58
875	CSF	γδ T cells	MGI0094_1_TRB623	4	602	0.66	0.79
876	CSF	B cells	MGI0110_1_1307_005_BSE_C	97	2861	3.39	0.64
877	CSF	CD4 T cells	MGI0110_1_1307_005_BSE_C	2046	2861	71.51	58.59
878	CSF	CD8 T cells	MGI0110_1_1307_005_BSE_C	414	2861	14.47	18.45
879	CSF	Myeloid cells	MGI0110_1_1307_005_BSE_C	200	2861	6.99	10.19
880	CSF	NK cells	MGI0110_1_1307_005_BSE_C	71	2861	2.48	2.84
881	CSF	pDCs	MGI0110_1_1307_005_BSE_C	7	2861	0.24	0.58
882	CSF	γδ T cells	MGI0110_1_1307_005_BSE_C	26	2861	0.91	0.79
883	PBMC	B cells	MGI0110_1_1307_005_BSE_P	290	2653	10.93	10.76
884	PBMC	CD4 T cells	MGI0110_1_1307_005_BSE_P	1227	2653	46.25	38.87
885	PBMC	CD8 T cells	MGI0110_1_1307_005_BSE_P	182	2653	6.86	16.59
886	PBMC	Myeloid cells	MGI0110_1_1307_005_BSE_P	737	2653	27.78	17.68
887	PBMC	NK cells	MGI0110_1_1307_005_BSE_P	201	2653	7.58	9.4
888	PBMC	pDCs	MGI0110_1_1307_005_BSE_P	6	2653	0.23	0.25
889	PBMC	γδ T cells	MGI0110_1_1307_005_BSE_P	10	2653	0.38	1.16
890	CSF	B cells	MGI0208_1_1307_006_BSE_C	125	2345	5.33	0.64
891	CSF	CD4 T cells	MGI0208_1_1307_006_BSE_C	1524	2345	64.99	58.59
892	CSF	CD8 T cells	MGI0208_1_1307_006_BSE_C	326	2345	13.9	18.45
893	CSF	Myeloid cells	MGI0208_1_1307_006_BSE_C	105	2345	4.48	10.19
894	CSF	NK cells	MGI0208_1_1307_006_BSE_C	145	2345	6.18	2.84
895	CSF	pDCs	MGI0208_1_1307_006_BSE_C	104	2345	4.43	0.58
896	CSF	γδ T cells	MGI0208_1_1307_006_BSE_C	16	2345	0.68	0.79
897	PBMC	B cells	MGI0208_1_1307_006_BSE_P	141	1259	11.2	10.76
898	PBMC	CD4 T cells	MGI0208_1_1307_006_BSE_P	276	1259	21.92	38.87
899	PBMC	CD8 T cells	MGI0208_1_1307_006_BSE_P	567	1259	45.04	16.59
900	PBMC	Myeloid cells	MGI0208_1_1307_006_BSE_P	147	1259	11.68	17.68
901	PBMC	NK cells	MGI0208_1_1307_006_BSE_P	108	1259	8.58	9.4
902	PBMC	pDCs	MGI0208_1_1307_006_BSE_P	6	1259	0.48	0.25
903	PBMC	γδ T cells	MGI0208_1_1307_006_BSE_P	14	1259	1.11	1.16
904	CSF	B cells	MGI0277_1_TWBJ-L484-L484_C	95	1927	4.93	0.64
905	CSF	CD4 T cells	MGI0277_1_TWBJ-L484-L484_C	1267	1927	65.75	58.59
906	CSF	CD8 T cells	MGI0277_1_TWBJ-L484-L484_C	412	1927	21.38	18.45
907	CSF	Myeloid cells	MGI0277_1_TWBJ-L484-L484_C	84	1927	4.36	10.19
908	CSF	NK cells	MGI0277_1_TWBJ-L484-L484_C	45	1927	2.34	2.84
909	CSF	pDCs	MGI0277_1_TWBJ-L484-L484_C	4	1927	0.21	0.58
910	CSF	γδ T cells	MGI0277_1_TWBJ-L484-L484_C	20	1927	1.04	0.79
911	PBMC	B cells	MGI0277_1_TWBJ-L484-L484_P	152	1883	8.07	10.76
912	PBMC	CD4 T cells	MGI0277_1_TWBJ-L484-L484_P	1009	1883	53.58	38.87
913	PBMC	CD8 T cells	MGI0277_1_TWBJ-L484-L484_P	279	1883	14.82	16.59
914	PBMC	Myeloid cells	MGI0277_1_TWBJ-L484-L484_P	219	1883	11.63	17.68
915	PBMC	NK cells	MGI0277_1_TWBJ-L484-L484_P	170	1883	9.03	9.4
916	PBMC	pDCs	MGI0277_1_TWBJ-L484-L484_P	3	1883	0.16	0.25
917	PBMC	γδ T cells	MGI0277_1_TWBJ-L484-L484_P	51	1883	2.71	1.16
918	CSF	B cells	MGI0335_1_TWBJ-L485-L485_C	103	7118	1.45	0.64
919	CSF	CD4 T cells	MGI0335_1_TWBJ-L485-L485_C	4096	7118	57.54	58.59
920	CSF	CD8 T cells	MGI0335_1_TWBJ-L485-L485_C	1937	7118	27.21	18.45
921	CSF	Myeloid cells	MGI0335_1_TWBJ-L485-L485_C	691	7118	9.71	10.19
922	CSF	NK cells	MGI0335_1_TWBJ-L485-L485_C	119	7118	1.67	2.84
923	CSF	pDCs	MGI0335_1_TWBJ-L485-L485_C	54	7118	0.76	0.58
924	CSF	γδ T cells	MGI0335_1_TWBJ-L485-L485_C	118	7118	1.66	0.79
925	PBMC	B cells	MGI0335_1_TWBJ-L485-L485_P	254	4074	6.23	10.76
926	PBMC	CD4 T cells	MGI0335_1_TWBJ-L485-L485_P	1054	4074	25.87	38.87
927	PBMC	CD8 T cells	MGI0335_1_TWBJ-L485-L485_P	816	4074	20.03	16.59
928	PBMC	Myeloid cells	MGI0335_1_TWBJ-L485-L485_P	1530	4074	37.56	17.68
929	PBMC	NK cells	MGI0335_1_TWBJ-L485-L485_P	318	4074	7.81	9.4
930	PBMC	pDCs	MGI0335_1_TWBJ-L485-L485_P	43	4074	1.06	0.25
931	PBMC	γδ T cells	MGI0335_1_TWBJ-L485-L485_P	59	4074	1.45	1.16
932	PBMC	B cells	MGI0821_TWHR-MS744-MS744_P	87	3410	2.55	10.76
933	PBMC	CD4 T cells	MGI0821_TWHR-MS744-MS744_P	1903	3410	55.81	38.87
934	PBMC	CD8 T cells	MGI0821_TWHR-MS744-MS744_P	244	3410	7.16	16.59
935	PBMC	Myeloid cells	MGI0821_TWHR-MS744-MS744_P	890	3410	26.1	17.68
936	PBMC	NK cells	MGI0821_TWHR-MS744-MS744_P	271	3410	7.95	9.4
937	PBMC	pDCs	MGI0821_TWHR-MS744-MS744_P	9	3410	0.26	0.25
938	PBMC	γδ T cells	MGI0821_TWHR-MS744-MS744_P	6	3410	0.18	1.16
939	PBMC	B cells	MGI0884_TWHR-1307_010_BSE-1307_010_BSE_P	274	3129	8.76	10.76
940	PBMC	CD4 T cells	MGI0884_TWHR-1307_010_BSE-1307_010_BSE_P	1509	3129	48.23	38.87
941	PBMC	CD8 T cells	MGI0884_TWHR-1307_010_BSE-1307_010_BSE_P	533	3129	17.03	16.59
942	PBMC	Myeloid cells	MGI0884_TWHR-1307_010_BSE-1307_010_BSE_P	276	3129	8.82	17.68
943	PBMC	NK cells	MGI0884_TWHR-1307_010_BSE-1307_010_BSE_P	503	3129	16.08	9.4
944	PBMC	pDCs	MGI0884_TWHR-1307_010_BSE-1307_010_BSE_P	8	3129	0.26	0.25
945	PBMC	γδ T cells	MGI0884_TWHR-1307_010_BSE-1307_010_BSE_P	26	3129	0.83	1.16
946	CSF	B cells	MGI0964_TWHR-1307_009_BSE-1307_009_BSE_C	4	377	1.06	0.64
947	CSF	CD4 T cells	MGI0964_TWHR-1307_009_BSE-1307_009_BSE_C	70	377	18.57	58.59
948	CSF	CD8 T cells	MGI0964_TWHR-1307_009_BSE-1307_009_BSE_C	44	377	11.67	18.45
949	CSF	Myeloid cells	MGI0964_TWHR-1307_009_BSE-1307_009_BSE_C	248	377	65.78	10.19
950	CSF	NK cells	MGI0964_TWHR-1307_009_BSE-1307_009_BSE_C	4	377	1.06	2.84
951	CSF	pDCs	MGI0964_TWHR-1307_009_BSE-1307_009_BSE_C	4	377	1.06	0.58
952	CSF	γδ T cells	MGI0964_TWHR-1307_009_BSE-1307_009_BSE_C	3	377	0.8	0.79
953	PBMC	B cells	MGI0964_TWHR-1307_009_BSE-1307_009_BSE_P	437	3455	12.65	10.76
954	PBMC	CD4 T cells	MGI0964_TWHR-1307_009_BSE-1307_009_BSE_P	1035	3455	29.96	38.87
955	PBMC	CD8 T cells	MGI0964_TWHR-1307_009_BSE-1307_009_BSE_P	330	3455	9.55	16.59
956	PBMC	Myeloid cells	MGI0964_TWHR-1307_009_BSE-1307_009_BSE_P	1263	3455	36.56	17.68
957	PBMC	NK cells	MGI0964_TWHR-1307_009_BSE-1307_009_BSE_P	354	3455	10.25	9.4
958	PBMC	pDCs	MGI0964_TWHR-1307_009_BSE-1307_009_BSE_P	23	3455	0.67	0.25
959	PBMC	γδ T cells	MGI0964_TWHR-1307_009_BSE-1307_009_BSE_P	13	3455	0.38	1.16
960	CSF	B cells	MGI1108_TWHR-1307_011_BSE-1307_011_BSE_C	7	189	3.7	0.64
961	CSF	CD4 T cells	MGI1108_TWHR-1307_011_BSE-1307_011_BSE_C	133	189	70.37	58.59
962	CSF	CD8 T cells	MGI1108_TWHR-1307_011_BSE-1307_011_BSE_C	17	189	8.99	18.45
963	CSF	Myeloid cells	MGI1108_TWHR-1307_011_BSE-1307_011_BSE_C	23	189	12.17	10.19
964	CSF	NK cells	MGI1108_TWHR-1307_011_BSE-1307_011_BSE_C	7	189	3.7	2.84
965	CSF	pDCs	MGI1108_TWHR-1307_011_BSE-1307_011_BSE_C	1	189	0.53	0.58
966	CSF	γδ T cells	MGI1108_TWHR-1307_011_BSE-1307_011_BSE_C	1	189	0.53	0.79
967	PBMC	B cells	MGI1108_TWHR-1307_011_BSE-1307_011_BSE_P	19	348	5.46	10.76
968	PBMC	CD4 T cells	MGI1108_TWHR-1307_011_BSE-1307_011_BSE_P	151	348	43.39	38.87
969	PBMC	CD8 T cells	MGI1108_TWHR-1307_011_BSE-1307_011_BSE_P	27	348	7.76	16.59
970	PBMC	Myeloid cells	MGI1108_TWHR-1307_011_BSE-1307_011_BSE_P	64	348	18.39	17.68
971	PBMC	NK cells	MGI1108_TWHR-1307_011_BSE-1307_011_BSE_P	81	348	23.28	9.4
972	PBMC	pDCs	MGI1108_TWHR-1307_011_BSE-1307_011_BSE_P	0	348	0	0.25
973	PBMC	γδ T cells	MGI1108_TWHR-1307_011_BSE-1307_011_BSE_P	6	348	1.72	1.16
974	PBMC	B cells	MGI2004_TWHR-1307_012_BSE-1307_012_BSE_P	108	2082	5.19	10.76
975	PBMC	CD4 T cells	MGI2004_TWHR-1307_012_BSE-1307_012_BSE_P	1312	2082	63.02	38.87
976	PBMC	CD8 T cells	MGI2004_TWHR-1307_012_BSE-1307_012_BSE_P	191	2082	9.17	16.59
977	PBMC	Myeloid cells	MGI2004_TWHR-1307_012_BSE-1307_012_BSE_P	350	2082	16.81	17.68
978	PBMC	NK cells	MGI2004_TWHR-1307_012_BSE-1307_012_BSE_P	104	2082	5	9.4
979	PBMC	pDCs	MGI2004_TWHR-1307_012_BSE-1307_012_BSE_P	8	2082	0.38	0.25
980	PBMC	γδ T cells	MGI2004_TWHR-1307_012_BSE-1307_012_BSE_P	9	2082	0.43	1.16
981	CSF	B cells	MS25719	44	1207	3.65	0.64
982	CSF	CD4 T cells	MS25719	792	1207	65.62	58.59
983	CSF	CD8 T cells	MS25719	197	1207	16.32	18.45
984	CSF	Myeloid cells	MS25719	118	1207	9.78	10.19
985	CSF	NK cells	MS25719	33	1207	2.73	2.84
986	CSF	pDCs	MS25719	14	1207	1.16	0.58
987	CSF	γδ T cells	MS25719	9	1207	0.75	0.79
988	CSF	B cells	MS76177	102	1495	6.82	0.64
989	CSF	CD4 T cells	MS76177	19	1495	1.27	58.59
990	CSF	CD8 T cells	MS76177	1193	1495	79.8	18.45
991	CSF	Myeloid cells	MS76177	73	1495	4.88	10.19
992	CSF	NK cells	MS76177	79	1495	5.28	2.84
993	CSF	pDCs	MS76177	20	1495	1.34	0.58
994	CSF	γδ T cells	MS76177	9	1495	0.6	0.79
995	CSF	B cells	MS77654	46	979	4.7	0.64
996	CSF	CD4 T cells	MS77654	442	979	45.15	58.59
997	CSF	CD8 T cells	MS77654	188	979	19.2	18.45
998	CSF	Myeloid cells	MS77654	209	979	21.35	10.19
999	CSF	NK cells	MS77654	75	979	7.66	2.84
1000	CSF	pDCs	MS77654	9	979	0.92	0.58
1001	CSF	γδ T cells	MS77654	10	979	1.02	0.79
1002	CSF	B cells	MS79670	222	2317	9.58	0.64
1003	CSF	CD4 T cells	MS79670	541	2317	23.35	58.59
1004	CSF	CD8 T cells	MS79670	1261	2317	54.42	18.45
1005	CSF	Myeloid cells	MS79670	151	2317	6.52	10.19
1006	CSF	NK cells	MS79670	101	2317	4.36	2.84
1007	CSF	pDCs	MS79670	6	2317	0.26	0.58
1008	CSF	γδ T cells	MS79670	35	2317	1.51	0.79
1009	CSF	B cells	MS90896	27	256	10.55	0.64
1010	CSF	CD4 T cells	MS90896	46	256	17.97	58.59
1011	CSF	CD8 T cells	MS90896	115	256	44.92	18.45
1012	CSF	Myeloid cells	MS90896	37	256	14.45	10.19
1013	CSF	NK cells	MS90896	22	256	8.59	2.84
1014	CSF	pDCs	MS90896	0	256	0	0.58
1015	CSF	γδ T cells	MS90896	9	256	3.52	0.79
1016	CSF	B cells	SAMN16180700	7	2258	0.31	0.64
1017	CSF	CD4 T cells	SAMN16180700	1323	2258	58.59	58.59
1018	CSF	CD8 T cells	SAMN16180700	257	2258	11.38	18.45
1019	CSF	Myeloid cells	SAMN16180700	598	2258	26.48	10.19
1020	CSF	NK cells	SAMN16180700	54	2258	2.39	2.84
1021	CSF	pDCs	SAMN16180700	5	2258	0.22	0.58
1022	CSF	γδ T cells	SAMN16180700	14	2258	0.62	0.79
1023	CSF	B cells	SAMN16180701	242	4664	5.19	0.64
1024	CSF	CD4 T cells	SAMN16180701	2451	4664	52.55	58.59
1025	CSF	CD8 T cells	SAMN16180701	322	4664	6.9	18.45
1026	CSF	Myeloid cells	SAMN16180701	942	4664	20.2	10.19
1027	CSF	NK cells	SAMN16180701	637	4664	13.66	2.84
1028	CSF	pDCs	SAMN16180701	30	4664	0.64	0.58
1029	CSF	γδ T cells	SAMN16180701	40	4664	0.86	0.79
1030	PBMC	B cells	SAMN16180702	678	5721	11.85	10.76
1031	PBMC	CD4 T cells	SAMN16180702	2869	5721	50.15	38.87
1032	PBMC	CD8 T cells	SAMN16180702	702	5721	12.27	16.59
1033	PBMC	Myeloid cells	SAMN16180702	986	5721	17.23	17.68
1034	PBMC	NK cells	SAMN16180702	267	5721	4.67	9.4
1035	PBMC	pDCs	SAMN16180702	36	5721	0.63	0.25
1036	PBMC	γδ T cells	SAMN16180702	183	5721	3.2	1.16
1037	CSF	B cells	SAMN16180704	4	971	0.41	0.64
1038	CSF	CD4 T cells	SAMN16180704	597	971	61.48	58.59
1039	CSF	CD8 T cells	SAMN16180704	130	971	13.39	18.45
1040	CSF	Myeloid cells	SAMN16180704	181	971	18.64	10.19
1041	CSF	NK cells	SAMN16180704	44	971	4.53	2.84
1042	CSF	pDCs	SAMN16180704	9	971	0.93	0.58
1043	CSF	γδ T cells	SAMN16180704	6	971	0.62	0.79
1044	PBMC	B cells	SAMN16180707	240	4037	5.95	10.76
1045	PBMC	CD4 T cells	SAMN16180707	2054	4037	50.88	38.87
1046	PBMC	CD8 T cells	SAMN16180707	346	4037	8.57	16.59
1047	PBMC	Myeloid cells	SAMN16180707	754	4037	18.68	17.68
1048	PBMC	NK cells	SAMN16180707	601	4037	14.89	9.4
1049	PBMC	pDCs	SAMN16180707	7	4037	0.17	0.25
1050	PBMC	γδ T cells	SAMN16180707	35	4037	0.87	1.16
1051	PBMC	B cells	SAMN16180708	467	4489	10.4	10.76
1052	PBMC	CD4 T cells	SAMN16180708	2255	4489	50.23	38.87
1053	PBMC	CD8 T cells	SAMN16180708	306	4489	6.82	16.59
1054	PBMC	Myeloid cells	SAMN16180708	795	4489	17.71	17.68
1055	PBMC	NK cells	SAMN16180708	576	4489	12.83	9.4
1056	PBMC	pDCs	SAMN16180708	7	4489	0.16	0.25
1057	PBMC	γδ T cells	SAMN16180708	83	4489	1.85	1.16
1058	PBMC	B cells	SAMN16180709	239	4417	5.41	10.76
1059	PBMC	CD4 T cells	SAMN16180709	1764	4417	39.94	38.87
1060	PBMC	CD8 T cells	SAMN16180709	451	4417	10.21	16.59
1061	PBMC	Myeloid cells	SAMN16180709	997	4417	22.57	17.68
1062	PBMC	NK cells	SAMN16180709	874	4417	19.79	9.4
1063	PBMC	pDCs	SAMN16180709	32	4417	0.72	0.25
1064	PBMC	γδ T cells	SAMN16180709	60	4417	1.36	1.16
1065	CSF	B cells	SAMN16180714	9	3629	0.25	0.64
1066	CSF	CD4 T cells	SAMN16180714	2371	3629	65.33	58.59
1067	CSF	CD8 T cells	SAMN16180714	940	3629	25.9	18.45
1068	CSF	Myeloid cells	SAMN16180714	214	3629	5.9	10.19
1069	CSF	NK cells	SAMN16180714	52	3629	1.43	2.84
1070	CSF	pDCs	SAMN16180714	4	3629	0.11	0.58
1071	CSF	γδ T cells	SAMN16180714	39	3629	1.07	0.79
1072	CSF	B cells	SAMN16180715	8	6699	0.12	0.64
1073	CSF	CD4 T cells	SAMN16180715	5462	6699	81.53	58.59
1074	CSF	CD8 T cells	SAMN16180715	549	6699	8.2	18.45
1075	CSF	Myeloid cells	SAMN16180715	528	6699	7.88	10.19
1076	CSF	NK cells	SAMN16180715	131	6699	1.96	2.84
1077	CSF	pDCs	SAMN16180715	5	6699	0.07	0.58
1078	CSF	γδ T cells	SAMN16180715	16	6699	0.24	0.79
1079	CSF	B cells	SAMN16180716	86	4003	2.15	0.64
1080	CSF	CD4 T cells	SAMN16180716	2775	4003	69.32	58.59
1081	CSF	CD8 T cells	SAMN16180716	676	4003	16.89	18.45
1082	CSF	Myeloid cells	SAMN16180716	149	4003	3.72	10.19
1083	CSF	NK cells	SAMN16180716	142	4003	3.55	2.84
1084	CSF	pDCs	SAMN16180716	41	4003	1.02	0.58
1085	CSF	γδ T cells	SAMN16180716	134	4003	3.35	0.79
1086	PBMC	B cells	SAMN16180717	823	5289	15.56	10.76
1087	PBMC	CD4 T cells	SAMN16180717	2601	5289	49.18	38.87
1088	PBMC	CD8 T cells	SAMN16180717	342	5289	6.47	16.59
1089	PBMC	Myeloid cells	SAMN16180717	998	5289	18.87	17.68
1090	PBMC	NK cells	SAMN16180717	502	5289	9.49	9.4
1091	PBMC	pDCs	SAMN16180717	10	5289	0.19	0.25
1092	PBMC	γδ T cells	SAMN16180717	13	5289	0.25	1.16
1093	PBMC	B cells	SAMN16180718	862	5735	15.03	10.76
1094	PBMC	CD4 T cells	SAMN16180718	2153	5735	37.54	38.87
1095	PBMC	CD8 T cells	SAMN16180718	288	5735	5.02	16.59
1096	PBMC	Myeloid cells	SAMN16180718	1601	5735	27.92	17.68
1097	PBMC	NK cells	SAMN16180718	481	5735	8.39	9.4
1098	PBMC	pDCs	SAMN16180718	46	5735	0.8	0.25
1099	PBMC	γδ T cells	SAMN16180718	304	5735	5.3	1.16
1100	PBMC	B cells	SAMN16180720	185	4758	3.89	10.76
1101	PBMC	CD4 T cells	SAMN16180720	2991	4758	62.86	38.87
1102	PBMC	CD8 T cells	SAMN16180720	903	4758	18.98	16.59
1103	PBMC	Myeloid cells	SAMN16180720	409	4758	8.6	17.68
1104	PBMC	NK cells	SAMN16180720	190	4758	3.99	9.4
1105	PBMC	pDCs	SAMN16180720	6	4758	0.13	0.25
1106	PBMC	γδ T cells	SAMN16180720	74	4758	1.56	1.16
1107	PBMC	B cells	SAMN16180723	687	5558	12.36	10.76
1108	PBMC	CD4 T cells	SAMN16180723	2208	5558	39.73	38.87
1109	PBMC	CD8 T cells	SAMN16180723	1019	5558	18.33	16.59
1110	PBMC	Myeloid cells	SAMN16180723	1080	5558	19.43	17.68
1111	PBMC	NK cells	SAMN16180723	405	5558	7.29	9.4
1112	PBMC	pDCs	SAMN16180723	37	5558	0.67	0.25
1113	PBMC	γδ T cells	SAMN16180723	122	5558	2.2	1.16
1114	PBMC	B cells	SAMN16180726	675	5097	13.24	10.76
1115	PBMC	CD4 T cells	SAMN16180726	1775	5097	34.82	38.87
1116	PBMC	CD8 T cells	SAMN16180726	1146	5097	22.48	16.59
1117	PBMC	Myeloid cells	SAMN16180726	708	5097	13.89	17.68
1118	PBMC	NK cells	SAMN16180726	696	5097	13.66	9.4
1119	PBMC	pDCs	SAMN16180726	10	5097	0.2	0.25
1120	PBMC	γδ T cells	SAMN16180726	87	5097	1.71	1.16
1121	CSF	B cells	SAMN16180729	107	3519	3.04	0.64
1122	CSF	CD4 T cells	SAMN16180729	2593	3519	73.69	58.59
1123	CSF	CD8 T cells	SAMN16180729	600	3519	17.05	18.45
1124	CSF	Myeloid cells	SAMN16180729	50	3519	1.42	10.19
1125	CSF	NK cells	SAMN16180729	62	3519	1.76	2.84
1126	CSF	pDCs	SAMN16180729	15	3519	0.43	0.58
1127	CSF	γδ T cells	SAMN16180729	92	3519	2.61	0.79
1128	CSF	B cells	SAMN16180733	116	4126	2.81	0.64
1129	CSF	CD4 T cells	SAMN16180733	3442	4126	83.42	58.59
1130	CSF	CD8 T cells	SAMN16180733	344	4126	8.34	18.45
1131	CSF	Myeloid cells	SAMN16180733	115	4126	2.79	10.19
1132	CSF	NK cells	SAMN16180733	88	4126	2.13	2.84
1133	CSF	pDCs	SAMN16180733	8	4126	0.19	0.58
1134	CSF	γδ T cells	SAMN16180733	13	4126	0.32	0.79
1135	PBMC	B cells	SAMN16180735	1382	5796	23.84	10.76
1136	PBMC	CD4 T cells	SAMN16180735	2177	5796	37.56	38.87
1137	PBMC	CD8 T cells	SAMN16180735	1023	5796	17.65	16.59
1138	PBMC	Myeloid cells	SAMN16180735	775	5796	13.37	17.68
1139	PBMC	NK cells	SAMN16180735	325	5796	5.61	9.4
1140	PBMC	pDCs	SAMN16180735	11	5796	0.19	0.25
1141	PBMC	γδ T cells	SAMN16180735	103	5796	1.78	1.16
1142	PBMC	B cells	SAMN16180736	919	4758	19.31	10.76
1143	PBMC	CD4 T cells	SAMN16180736	1579	4758	33.19	38.87
1144	PBMC	CD8 T cells	SAMN16180736	961	4758	20.2	16.59
1145	PBMC	Myeloid cells	SAMN16180736	656	4758	13.79	17.68
1146	PBMC	NK cells	SAMN16180736	564	4758	11.85	9.4
1147	PBMC	pDCs	SAMN16180736	23	4758	0.48	0.25
1148	PBMC	γδ T cells	SAMN16180736	56	4758	1.18	1.16
1149	CSF	B cells	SAMN16180738	67	4418	1.52	0.64
1150	CSF	CD4 T cells	SAMN16180738	3339	4418	75.58	58.59
1151	CSF	CD8 T cells	SAMN16180738	747	4418	16.91	18.45
1152	CSF	Myeloid cells	SAMN16180738	113	4418	2.56	10.19
1153	CSF	NK cells	SAMN16180738	86	4418	1.95	2.84
1154	CSF	pDCs	SAMN16180738	12	4418	0.27	0.58
1155	CSF	γδ T cells	SAMN16180738	54	4418	1.22	0.79
1156	CSF	B cells	SAMN16180739	14	1736	0.81	0.64
1157	CSF	CD4 T cells	SAMN16180739	815	1736	46.95	58.59
1158	CSF	CD8 T cells	SAMN16180739	397	1736	22.87	18.45
1159	CSF	Myeloid cells	SAMN16180739	393	1736	22.64	10.19
1160	CSF	NK cells	SAMN16180739	64	1736	3.69	2.84
1161	CSF	pDCs	SAMN16180739	8	1736	0.46	0.58
1162	CSF	γδ T cells	SAMN16180739	45	1736	2.59	0.79
1163	CSF	B cells	SAMN16180740	79	3714	2.13	0.64
1164	CSF	CD4 T cells	SAMN16180740	2879	3714	77.52	58.59
1165	CSF	CD8 T cells	SAMN16180740	462	3714	12.44	18.45
1166	CSF	Myeloid cells	SAMN16180740	107	3714	2.88	10.19
1167	CSF	NK cells	SAMN16180740	132	3714	3.55	2.84
1168	CSF	pDCs	SAMN16180740	30	3714	0.81	0.58
1169	CSF	γδ T cells	SAMN16180740	25	3714	0.67	0.79
1170	CSF	B cells	TWBJ-L460-L460_C	93	5172	1.8	0.64
1171	CSF	CD4 T cells	TWBJ-L460-L460_C	4108	5172	79.43	58.59
1172	CSF	CD8 T cells	TWBJ-L460-L460_C	456	5172	8.82	18.45
1173	CSF	Myeloid cells	TWBJ-L460-L460_C	401	5172	7.75	10.19
1174	CSF	NK cells	TWBJ-L460-L460_C	69	5172	1.33	2.84
1175	CSF	pDCs	TWBJ-L460-L460_C	23	5172	0.44	0.58
1176	CSF	γδ T cells	TWBJ-L460-L460_C	22	5172	0.43	0.79
1177	PBMC	B cells	TWBJ-L460-L460_P	424	4923	8.61	10.76
1178	PBMC	CD4 T cells	TWBJ-L460-L460_P	2048	4923	41.6	38.87
1179	PBMC	CD8 T cells	TWBJ-L460-L460_P	1105	4923	22.45	16.59
1180	PBMC	Myeloid cells	TWBJ-L460-L460_P	1072	4923	21.78	17.68
1181	PBMC	NK cells	TWBJ-L460-L460_P	159	4923	3.23	9.4
1182	PBMC	pDCs	TWBJ-L460-L460_P	17	4923	0.35	0.25
1183	PBMC	γδ T cells	TWBJ-L460-L460_P	98	4923	1.99	1.16
1184	CSF	B cells	TWBJ-L464-L464_C-lib1	12	570	2.11	0.64
1185	CSF	CD4 T cells	TWBJ-L464-L464_C-lib1	398	570	69.82	58.59
1186	CSF	CD8 T cells	TWBJ-L464-L464_C-lib1	58	570	10.18	18.45
1187	CSF	Myeloid cells	TWBJ-L464-L464_C-lib1	81	570	14.21	10.19
1188	CSF	NK cells	TWBJ-L464-L464_C-lib1	12	570	2.11	2.84
1189	CSF	pDCs	TWBJ-L464-L464_C-lib1	0	570	0	0.58
1190	CSF	γδ T cells	TWBJ-L464-L464_C-lib1	9	570	1.58	0.79
1191	PBMC	B cells	TWBJ-L464-L464_P-lib1	256	2383	10.74	10.76
1192	PBMC	CD4 T cells	TWBJ-L464-L464_P-lib1	969	2383	40.66	38.87
1193	PBMC	CD8 T cells	TWBJ-L464-L464_P-lib1	385	2383	16.16	16.59
1194	PBMC	Myeloid cells	TWBJ-L464-L464_P-lib1	325	2383	13.64	17.68
1195	PBMC	NK cells	TWBJ-L464-L464_P-lib1	283	2383	11.88	9.4
1196	PBMC	pDCs	TWBJ-L464-L464_P-lib1	11	2383	0.46	0.25
1197	PBMC	γδ T cells	TWBJ-L464-L464_P-lib1	154	2383	6.46	1.16
1198	CSF	B cells	TWFM-EAS487-EAS487-lib1	15	4271	0.35	0.64
1199	CSF	CD4 T cells	TWFM-EAS487-EAS487-lib1	2577	4271	60.34	58.59
1200	CSF	CD8 T cells	TWFM-EAS487-EAS487-lib1	649	4271	15.2	18.45
1201	CSF	Myeloid cells	TWFM-EAS487-EAS487-lib1	303	4271	7.09	10.19
1202	CSF	NK cells	TWFM-EAS487-EAS487-lib1	647	4271	15.15	2.84
1203	CSF	pDCs	TWFM-EAS487-EAS487-lib1	53	4271	1.24	0.58
1204	CSF	γδ T cells	TWFM-EAS487-EAS487-lib1	27	4271	0.63	0.79
1205	CSF	B cells	VE23642	2	1639	0.12	0.64
1206	CSF	CD4 T cells	VE23642	1242	1639	75.78	58.59
1207	CSF	CD8 T cells	VE23642	103	1639	6.28	18.45
1208	CSF	Myeloid cells	VE23642	17	1639	1.04	10.19
1209	CSF	NK cells	VE23642	248	1639	15.13	2.84
1210	CSF	pDCs	VE23642	5	1639	0.31	0.58
1211	CSF	γδ T cells	VE23642	22	1639	1.34	0.79
1212	CSF	B cells	VE48279	0	511	0	0.64
1213	CSF	CD4 T cells	VE48279	107	511	20.94	58.59
1214	CSF	CD8 T cells	VE48279	109	511	21.33	18.45
1215	CSF	Myeloid cells	VE48279	263	511	51.47	10.19
1216	CSF	NK cells	VE48279	24	511	4.7	2.84
1217	CSF	pDCs	VE48279	3	511	0.59	0.58
1218	CSF	γδ T cells	VE48279	5	511	0.98	0.79
1219	CSF	B cells	VE57538	11	2914	0.38	0.64
1220	CSF	CD4 T cells	VE57538	1667	2914	57.21	58.59
1221	CSF	CD8 T cells	VE57538	196	2914	6.73	18.45
1222	CSF	Myeloid cells	VE57538	559	2914	19.18	10.19
1223	CSF	NK cells	VE57538	450	2914	15.44	2.84
1224	CSF	pDCs	VE57538	15	2914	0.51	0.58
1225	CSF	γδ T cells	VE57538	16	2914	0.55	0.79
1226	CSF	B cells	VE61728	2	289	0.69	0.64
1227	CSF	CD4 T cells	VE61728	181	289	62.63	58.59
1228	CSF	CD8 T cells	VE61728	8	289	2.77	18.45
1229	CSF	Myeloid cells	VE61728	95	289	32.87	10.19
1230	CSF	NK cells	VE61728	2	289	0.69	2.84
1231	CSF	pDCs	VE61728	1	289	0.35	0.58
1232	CSF	γδ T cells	VE61728	0	289	0	0.79
1233	CSF	B cells	VE66730	75	8356	0.9	0.64
1234	CSF	CD4 T cells	VE66730	5706	8356	68.29	58.59
1235	CSF	CD8 T cells	VE66730	1026	8356	12.28	18.45
1236	CSF	Myeloid cells	VE66730	140	8356	1.68	10.19
1237	CSF	NK cells	VE66730	1105	8356	13.22	2.84
1238	CSF	pDCs	VE66730	197	8356	2.36	0.58
1239	CSF	γδ T cells	VE66730	107	8356	1.28	0.79

## Sheet: fig.2e
	disease_group_comb	cell_type	sample	cells_per_sample	total_cells	percent	median
1	INF	B cells	COV1933	3	789	0.38	0.49
2	INF	CD4 T cells	COV1933	212	789	26.87	50.23
3	INF	CD8 T cells	COV1933	81	789	10.27	10.27
4	INF	Myeloid cells	COV1933	440	789	55.77	19.84
5	INF	NK cells	COV1933	37	789	4.69	4.41
6	INF	pDCs	COV1933	13	789	1.65	0.59
7	INF	γδ T cells	COV1933	3	789	0.38	0.59
8	INF	B cells	COV1950	3	612	0.49	0.49
9	INF	CD4 T cells	COV1950	325	612	53.1	50.23
10	INF	CD8 T cells	COV1950	39	612	6.37	10.27
11	INF	Myeloid cells	COV1950	214	612	34.97	19.84
12	INF	NK cells	COV1950	27	612	4.41	4.41
13	INF	pDCs	COV1950	0	612	0	0.59
14	INF	γδ T cells	COV1950	4	612	0.65	0.59
15	INF	B cells	COV1954	0	475	0	0.49
16	INF	CD4 T cells	COV1954	206	475	43.37	50.23
17	INF	CD8 T cells	COV1954	46	475	9.68	10.27
18	INF	Myeloid cells	COV1954	209	475	44	19.84
19	INF	NK cells	COV1954	9	475	1.89	4.41
20	INF	pDCs	COV1954	3	475	0.63	0.59
21	INF	γδ T cells	COV1954	2	475	0.42	0.59
22	INF	B cells	GSM3293823	13	741	1.75	0.49
23	INF	CD4 T cells	GSM3293823	309	741	41.7	50.23
24	INF	CD8 T cells	GSM3293823	256	741	34.55	10.27
25	INF	Myeloid cells	GSM3293823	147	741	19.84	19.84
26	INF	NK cells	GSM3293823	12	741	1.62	4.41
27	INF	pDCs	GSM3293823	1	741	0.13	0.59
28	INF	γδ T cells	GSM3293823	3	741	0.4	0.59
29	INF	B cells	GSM3293825	19	1708	1.11	0.49
30	INF	CD4 T cells	GSM3293825	858	1708	50.23	50.23
31	INF	CD8 T cells	GSM3293825	620	1708	36.3	10.27
32	INF	Myeloid cells	GSM3293825	153	1708	8.96	19.84
33	INF	NK cells	GSM3293825	37	1708	2.17	4.41
34	INF	pDCs	GSM3293825	11	1708	0.64	0.59
35	INF	γδ T cells	GSM3293825	10	1708	0.59	0.59
36	INF	B cells	GSM3293826	17	1163	1.46	0.49
37	INF	CD4 T cells	GSM3293826	550	1163	47.29	50.23
38	INF	CD8 T cells	GSM3293826	350	1163	30.09	10.27
39	INF	Myeloid cells	GSM3293826	201	1163	17.28	19.84
40	INF	NK cells	GSM3293826	24	1163	2.06	4.41
41	INF	pDCs	GSM3293826	11	1163	0.95	0.59
42	INF	γδ T cells	GSM3293826	10	1163	0.86	0.59
43	HC	B cells	GSM3293827	2	306	0.65	0.37
44	HC	CD4 T cells	GSM3293827	39	306	12.75	53.93
45	HC	CD8 T cells	GSM3293827	50	306	16.34	20.63
46	HC	Myeloid cells	GSM3293827	209	306	68.3	16.62
47	HC	NK cells	GSM3293827	3	306	0.98	2.3
48	HC	pDCs	GSM3293827	2	306	0.65	0.62
49	HC	γδ T cells	GSM3293827	1	306	0.33	0.86
50	HC	B cells	GSM3293828	9	496	1.81	0.37
51	HC	CD4 T cells	GSM3293828	100	496	20.16	53.93
52	HC	CD8 T cells	GSM3293828	143	496	28.83	20.63
53	HC	Myeloid cells	GSM3293828	226	496	45.56	16.62
54	HC	NK cells	GSM3293828	6	496	1.21	2.3
55	HC	pDCs	GSM3293828	3	496	0.6	0.62
56	HC	γδ T cells	GSM3293828	9	496	1.81	0.86
57	HC	B cells	GSM3984199	3	508	0.59	0.37
58	HC	CD4 T cells	GSM3984199	290	508	57.09	53.93
59	HC	CD8 T cells	GSM3984199	184	508	36.22	20.63
60	HC	Myeloid cells	GSM3984199	14	508	2.76	16.62
61	HC	NK cells	GSM3984199	12	508	2.36	2.3
62	HC	pDCs	GSM3984199	1	508	0.2	0.62
63	HC	γδ T cells	GSM3984199	4	508	0.79	0.86
64	ND	B cells	GSM3984200	6	684	0.88	0.58
65	ND	CD4 T cells	GSM3984200	321	684	46.93	57.35
66	ND	CD8 T cells	GSM3984200	209	684	30.56	20.13
67	ND	Myeloid cells	GSM3984200	111	684	16.23	11.67
68	ND	NK cells	GSM3984200	28	684	4.09	3.73
69	ND	pDCs	GSM3984200	5	684	0.73	0.39
70	ND	γδ T cells	GSM3984200	4	684	0.58	0.65
71	HC	B cells	GSM3984201	2	669	0.3	0.37
72	HC	CD4 T cells	GSM3984201	369	669	55.16	53.93
73	HC	CD8 T cells	GSM3984201	170	669	25.41	20.63
74	HC	Myeloid cells	GSM3984201	71	669	10.61	16.62
75	HC	NK cells	GSM3984201	39	669	5.83	2.3
76	HC	pDCs	GSM3984201	3	669	0.45	0.62
77	HC	γδ T cells	GSM3984201	15	669	2.24	0.86
78	HC	B cells	GSM3984202	5	756	0.66	0.37
79	HC	CD4 T cells	GSM3984202	452	756	59.79	53.93
80	HC	CD8 T cells	GSM3984202	232	756	30.69	20.63
81	HC	Myeloid cells	GSM3984202	25	756	3.31	16.62
82	HC	NK cells	GSM3984202	13	756	1.72	2.3
83	HC	pDCs	GSM3984202	10	756	1.32	0.62
84	HC	γδ T cells	GSM3984202	19	756	2.51	0.86
85	ND	B cells	GSM3984203	5	818	0.61	0.58
86	ND	CD4 T cells	GSM3984203	395	818	48.29	57.35
87	ND	CD8 T cells	GSM3984203	232	818	28.36	20.13
88	ND	Myeloid cells	GSM3984203	135	818	16.5	11.67
89	ND	NK cells	GSM3984203	24	818	2.93	3.73
90	ND	pDCs	GSM3984203	16	818	1.96	0.39
91	ND	γδ T cells	GSM3984203	11	818	1.34	0.65
92	ND	B cells	GSM3984204	6	725	0.83	0.58
93	ND	CD4 T cells	GSM3984204	331	725	45.66	57.35
94	ND	CD8 T cells	GSM3984204	203	725	28	20.13
95	ND	Myeloid cells	GSM3984204	141	725	19.45	11.67
96	ND	NK cells	GSM3984204	36	725	4.97	3.73
97	ND	pDCs	GSM3984204	5	725	0.69	0.39
98	ND	γδ T cells	GSM3984204	3	725	0.41	0.65
99	HC	B cells	GSM3984205	7	771	0.91	0.37
100	HC	CD4 T cells	GSM3984205	428	771	55.51	53.93
101	HC	CD8 T cells	GSM3984205	270	771	35.02	20.63
102	HC	Myeloid cells	GSM3984205	27	771	3.5	16.62
103	HC	NK cells	GSM3984205	20	771	2.59	2.3
104	HC	pDCs	GSM3984205	14	771	1.82	0.62
105	HC	γδ T cells	GSM3984205	5	771	0.65	0.86
106	ND	B cells	GSM3984206	8	470	1.7	0.58
107	ND	CD4 T cells	GSM3984206	209	470	44.47	57.35
108	ND	CD8 T cells	GSM3984206	172	470	36.6	20.13
109	ND	Myeloid cells	GSM3984206	58	470	12.34	11.67
110	ND	NK cells	GSM3984206	20	470	4.26	3.73
111	ND	pDCs	GSM3984206	1	470	0.21	0.39
112	ND	γδ T cells	GSM3984206	2	470	0.43	0.65
113	ND	B cells	GSM3984207	5	713	0.7	0.58
114	ND	CD4 T cells	GSM3984207	264	713	37.03	57.35
115	ND	CD8 T cells	GSM3984207	192	713	26.93	20.13
116	ND	Myeloid cells	GSM3984207	124	713	17.39	11.67
117	ND	NK cells	GSM3984207	89	713	12.48	3.73
118	ND	pDCs	GSM3984207	25	713	3.51	0.39
119	ND	γδ T cells	GSM3984207	14	713	1.96	0.65
120	HC	B cells	GSM3984208	1	172	0.58	0.37
121	HC	CD4 T cells	GSM3984208	51	172	29.65	53.93
122	HC	CD8 T cells	GSM3984208	51	172	29.65	20.63
123	HC	Myeloid cells	GSM3984208	59	172	34.3	16.62
124	HC	NK cells	GSM3984208	5	172	2.91	2.3
125	HC	pDCs	GSM3984208	3	172	1.74	0.62
126	HC	γδ T cells	GSM3984208	2	172	1.16	0.86
127	HC	B cells	GSM3984209	1	531	0.19	0.37
128	HC	CD4 T cells	GSM3984209	185	531	34.84	53.93
129	HC	CD8 T cells	GSM3984209	104	531	19.59	20.63
130	HC	Myeloid cells	GSM3984209	177	531	33.33	16.62
131	HC	NK cells	GSM3984209	47	531	8.85	2.3
132	HC	pDCs	GSM3984209	8	531	1.51	0.62
133	HC	γδ T cells	GSM3984209	9	531	1.69	0.86
134	ND	B cells	GSM3984210	2	199	1.01	0.58
135	ND	CD4 T cells	GSM3984210	90	199	45.23	57.35
136	ND	CD8 T cells	GSM3984210	28	199	14.07	20.13
137	ND	Myeloid cells	GSM3984210	68	199	34.17	11.67
138	ND	NK cells	GSM3984210	4	199	2.01	3.73
139	ND	pDCs	GSM3984210	1	199	0.5	0.39
140	ND	γδ T cells	GSM3984210	6	199	3.02	0.65
141	HC	B cells	GSM3984211	13	880	1.48	0.37
142	HC	CD4 T cells	GSM3984211	316	880	35.91	53.93
143	HC	CD8 T cells	GSM3984211	152	880	17.27	20.63
144	HC	Myeloid cells	GSM3984211	281	880	31.93	16.62
145	HC	NK cells	GSM3984211	44	880	5	2.3
146	HC	pDCs	GSM3984211	58	880	6.59	0.62
147	HC	γδ T cells	GSM3984211	16	880	1.82	0.86
148	ND	B cells	GSM3984212	4	751	0.53	0.58
149	ND	CD4 T cells	GSM3984212	394	751	52.46	57.35
150	ND	CD8 T cells	GSM3984212	180	751	23.97	20.13
151	ND	Myeloid cells	GSM3984212	133	751	17.71	11.67
152	ND	NK cells	GSM3984212	38	751	5.06	3.73
153	ND	pDCs	GSM3984212	0	751	0	0.39
154	ND	γδ T cells	GSM3984212	2	751	0.27	0.65
155	ND	B cells	GSM3984213	3	322	0.93	0.58
156	ND	CD4 T cells	GSM3984213	112	322	34.78	57.35
157	ND	CD8 T cells	GSM3984213	116	322	36.02	20.13
158	ND	Myeloid cells	GSM3984213	76	322	23.6	11.67
159	ND	NK cells	GSM3984213	6	322	1.86	3.73
160	ND	pDCs	GSM3984213	7	322	2.17	0.39
161	ND	γδ T cells	GSM3984213	2	322	0.62	0.65
162	ND	B cells	GSM3984214	5	568	0.88	0.58
163	ND	CD4 T cells	GSM3984214	349	568	61.44	57.35
164	ND	CD8 T cells	GSM3984214	145	568	25.53	20.13
165	ND	Myeloid cells	GSM3984214	39	568	6.87	11.67
166	ND	NK cells	GSM3984214	16	568	2.82	3.73
167	ND	pDCs	GSM3984214	1	568	0.18	0.39
168	ND	γδ T cells	GSM3984214	13	568	2.29	0.65
169	HC	B cells	GSM3984215	3	634	0.47	0.37
170	HC	CD4 T cells	GSM3984215	278	634	43.85	53.93
171	HC	CD8 T cells	GSM3984215	189	634	29.81	20.63
172	HC	Myeloid cells	GSM3984215	97	634	15.3	16.62
173	HC	NK cells	GSM3984215	38	634	5.99	2.3
174	HC	pDCs	GSM3984215	12	634	1.89	0.62
175	HC	γδ T cells	GSM3984215	17	634	2.68	0.86
176	HC	B cells	GSM3984216	5	563	0.89	0.37
177	HC	CD4 T cells	GSM3984216	294	563	52.22	53.93
178	HC	CD8 T cells	GSM3984216	138	563	24.51	20.63
179	HC	Myeloid cells	GSM3984216	101	563	17.94	16.62
180	HC	NK cells	GSM3984216	19	563	3.37	2.3
181	HC	pDCs	GSM3984216	0	563	0	0.62
182	HC	γδ T cells	GSM3984216	6	563	1.07	0.86
183	MS	B cells	GSM4104122	160	3312	4.83	2.64
184	MS	CD4 T cells	GSM4104122	2119	3312	63.98	68.18
185	MS	CD8 T cells	GSM4104122	649	3312	19.6	16.6
186	MS	Myeloid cells	GSM4104122	208	3312	6.28	7.05
187	MS	NK cells	GSM4104122	109	3312	3.29	2.61
188	MS	pDCs	GSM4104122	37	3312	1.12	0.61
189	MS	γδ T cells	GSM4104122	30	3312	0.91	0.8
190	MS	B cells	GSM4104123	34	1743	1.95	2.64
191	MS	CD4 T cells	GSM4104123	1112	1743	63.8	68.18
192	MS	CD8 T cells	GSM4104123	283	1743	16.24	16.6
193	MS	Myeloid cells	GSM4104123	124	1743	7.11	7.05
194	MS	NK cells	GSM4104123	154	1743	8.84	2.61
195	MS	pDCs	GSM4104123	4	1743	0.23	0.61
196	MS	γδ T cells	GSM4104123	32	1743	1.84	0.8
197	MS	B cells	GSM4104124	73	2382	3.06	2.64
198	MS	CD4 T cells	GSM4104124	1689	2382	70.91	68.18
199	MS	CD8 T cells	GSM4104124	223	2382	9.36	16.6
200	MS	Myeloid cells	GSM4104124	317	2382	13.31	7.05
201	MS	NK cells	GSM4104124	68	2382	2.85	2.61
202	MS	pDCs	GSM4104124	10	2382	0.42	0.61
203	MS	γδ T cells	GSM4104124	2	2382	0.08	0.8
204	MS	B cells	GSM4104125	32	1151	2.78	2.64
205	MS	CD4 T cells	GSM4104125	664	1151	57.69	68.18
206	MS	CD8 T cells	GSM4104125	326	1151	28.32	16.6
207	MS	Myeloid cells	GSM4104125	82	1151	7.12	7.05
208	MS	NK cells	GSM4104125	37	1151	3.21	2.61
209	MS	pDCs	GSM4104125	5	1151	0.43	0.61
210	MS	γδ T cells	GSM4104125	5	1151	0.43	0.8
211	MS	B cells	GSM4104126	303	2796	10.84	2.64
212	MS	CD4 T cells	GSM4104126	1053	2796	37.66	68.18
213	MS	CD8 T cells	GSM4104126	936	2796	33.48	16.6
214	MS	Myeloid cells	GSM4104126	141	2796	5.04	7.05
215	MS	NK cells	GSM4104126	198	2796	7.08	2.61
216	MS	pDCs	GSM4104126	112	2796	4.01	0.61
217	MS	γδ T cells	GSM4104126	53	2796	1.9	0.8
218	MS	B cells	GSM4104127	4	641	0.62	2.64
219	MS	CD4 T cells	GSM4104127	450	641	70.2	68.18
220	MS	CD8 T cells	GSM4104127	116	641	18.1	16.6
221	MS	Myeloid cells	GSM4104127	57	641	8.89	7.05
222	MS	NK cells	GSM4104127	7	641	1.09	2.61
223	MS	pDCs	GSM4104127	6	641	0.94	0.61
224	MS	γδ T cells	GSM4104127	1	641	0.16	0.8
225	HC	B cells	GSM4104128	5	1095	0.46	0.37
226	HC	CD4 T cells	GSM4104128	496	1095	45.3	53.93
227	HC	CD8 T cells	GSM4104128	151	1095	13.79	20.63
228	HC	Myeloid cells	GSM4104128	391	1095	35.71	16.62
229	HC	NK cells	GSM4104128	27	1095	2.47	2.3
230	HC	pDCs	GSM4104128	5	1095	0.46	0.62
231	HC	γδ T cells	GSM4104128	20	1095	1.83	0.86
232	HC	B cells	GSM4104129	12	2874	0.42	0.37
233	HC	CD4 T cells	GSM4104129	1216	2874	42.31	53.93
234	HC	CD8 T cells	GSM4104129	705	2874	24.53	20.63
235	HC	Myeloid cells	GSM4104129	868	2874	30.2	16.62
236	HC	NK cells	GSM4104129	24	2874	0.84	2.3
237	HC	pDCs	GSM4104129	38	2874	1.32	0.62
238	HC	γδ T cells	GSM4104129	11	2874	0.38	0.86
239	HC	B cells	GSM4104130	0	471	0	0.37
240	HC	CD4 T cells	GSM4104130	81	471	17.2	53.93
241	HC	CD8 T cells	GSM4104130	198	471	42.04	20.63
242	HC	Myeloid cells	GSM4104130	165	471	35.03	16.62
243	HC	NK cells	GSM4104130	18	471	3.82	2.3
244	HC	pDCs	GSM4104130	3	471	0.64	0.62
245	HC	γδ T cells	GSM4104130	6	471	1.27	0.86
246	HC	B cells	GSM4104131	4	949	0.42	0.37
247	HC	CD4 T cells	GSM4104131	469	949	49.42	53.93
248	HC	CD8 T cells	GSM4104131	177	949	18.65	20.63
249	HC	Myeloid cells	GSM4104131	276	949	29.08	16.62
250	HC	NK cells	GSM4104131	14	949	1.48	2.3
251	HC	pDCs	GSM4104131	5	949	0.53	0.62
252	HC	γδ T cells	GSM4104131	4	949	0.42	0.86
253	HC	B cells	GSM4104132	19	6429	0.3	0.37
254	HC	CD4 T cells	GSM4104132	3429	6429	53.34	53.93
255	HC	CD8 T cells	GSM4104132	2120	6429	32.98	20.63
256	HC	Myeloid cells	GSM4104132	704	6429	10.95	16.62
257	HC	NK cells	GSM4104132	56	6429	0.87	2.3
258	HC	pDCs	GSM4104132	46	6429	0.72	0.62
259	HC	γδ T cells	GSM4104132	55	6429	0.86	0.86
260	HC	B cells	GSM4104133	2	834	0.24	0.37
261	HC	CD4 T cells	GSM4104133	700	834	83.93	53.93
262	HC	CD8 T cells	GSM4104133	97	834	11.63	20.63
263	HC	Myeloid cells	GSM4104133	23	834	2.76	16.62
264	HC	NK cells	GSM4104133	6	834	0.72	2.3
265	HC	pDCs	GSM4104133	5	834	0.6	0.62
266	HC	γδ T cells	GSM4104133	1	834	0.12	0.86
267	ND	B cells	GSM4208766	4	1327	0.3	0.58
268	ND	CD4 T cells	GSM4208766	816	1327	61.49	57.35
269	ND	CD8 T cells	GSM4208766	378	1327	28.49	20.13
270	ND	Myeloid cells	GSM4208766	76	1327	5.73	11.67
271	ND	NK cells	GSM4208766	38	1327	2.86	3.73
272	ND	pDCs	GSM4208766	5	1327	0.38	0.39
273	ND	γδ T cells	GSM4208766	10	1327	0.75	0.65
274	ND	B cells	GSM4208768	0	507	0	0.58
275	ND	CD4 T cells	GSM4208768	302	507	59.57	57.35
276	ND	CD8 T cells	GSM4208768	151	507	29.78	20.13
277	ND	Myeloid cells	GSM4208768	35	507	6.9	11.67
278	ND	NK cells	GSM4208768	15	507	2.96	3.73
279	ND	pDCs	GSM4208768	1	507	0.2	0.39
280	ND	γδ T cells	GSM4208768	3	507	0.59	0.65
281	ND	B cells	GSM4208769	5	986	0.51	0.58
282	ND	CD4 T cells	GSM4208769	602	986	61.05	57.35
283	ND	CD8 T cells	GSM4208769	215	986	21.81	20.13
284	ND	Myeloid cells	GSM4208769	122	986	12.37	11.67
285	ND	NK cells	GSM4208769	31	986	3.14	3.73
286	ND	pDCs	GSM4208769	4	986	0.41	0.39
287	ND	γδ T cells	GSM4208769	7	986	0.71	0.65
288	ND	B cells	GSM4208770	1	970	0.1	0.58
289	ND	CD4 T cells	GSM4208770	659	970	67.94	57.35
290	ND	CD8 T cells	GSM4208770	179	970	18.45	20.13
291	ND	Myeloid cells	GSM4208770	85	970	8.76	11.67
292	ND	NK cells	GSM4208770	35	970	3.61	3.73
293	ND	pDCs	GSM4208770	2	970	0.21	0.39
294	ND	γδ T cells	GSM4208770	9	970	0.93	0.65
295	ND	B cells	GSM4208771	10	1025	0.98	0.58
296	ND	CD4 T cells	GSM4208771	302	1025	29.46	57.35
297	ND	CD8 T cells	GSM4208771	166	1025	16.2	20.13
298	ND	Myeloid cells	GSM4208771	455	1025	44.39	11.67
299	ND	NK cells	GSM4208771	48	1025	4.68	3.73
300	ND	pDCs	GSM4208771	21	1025	2.05	0.39
301	ND	γδ T cells	GSM4208771	23	1025	2.24	0.65
302	HC	B cells	GSM4208772	3	1087	0.28	0.37
303	HC	CD4 T cells	GSM4208772	766	1087	70.47	53.93
304	HC	CD8 T cells	GSM4208772	286	1087	26.31	20.63
305	HC	Myeloid cells	GSM4208772	15	1087	1.38	16.62
306	HC	NK cells	GSM4208772	12	1087	1.1	2.3
307	HC	pDCs	GSM4208772	1	1087	0.09	0.62
308	HC	γδ T cells	GSM4208772	4	1087	0.37	0.86
309	HC	B cells	GSM4208773	2	1334	0.15	0.37
310	HC	CD4 T cells	GSM4208773	921	1334	69.04	53.93
311	HC	CD8 T cells	GSM4208773	272	1334	20.39	20.63
312	HC	Myeloid cells	GSM4208773	76	1334	5.7	16.62
313	HC	NK cells	GSM4208773	42	1334	3.15	2.3
314	HC	pDCs	GSM4208773	3	1334	0.22	0.62
315	HC	γδ T cells	GSM4208773	18	1334	1.35	0.86
316	HC	B cells	GSM4208774	5	1711	0.29	0.37
317	HC	CD4 T cells	GSM4208774	1280	1711	74.81	53.93
318	HC	CD8 T cells	GSM4208774	356	1711	20.81	20.63
319	HC	Myeloid cells	GSM4208774	25	1711	1.46	16.62
320	HC	NK cells	GSM4208774	15	1711	0.88	2.3
321	HC	pDCs	GSM4208774	10	1711	0.58	0.62
322	HC	γδ T cells	GSM4208774	20	1711	1.17	0.86
323	HC	B cells	GSM4208775	7	1704	0.41	0.37
324	HC	CD4 T cells	GSM4208775	1207	1704	70.83	53.93
325	HC	CD8 T cells	GSM4208775	412	1704	24.18	20.63
326	HC	Myeloid cells	GSM4208775	29	1704	1.7	16.62
327	HC	NK cells	GSM4208775	25	1704	1.47	2.3
328	HC	pDCs	GSM4208775	18	1704	1.06	0.62
329	HC	γδ T cells	GSM4208775	6	1704	0.35	0.86
330	HC	B cells	GSM4208776	1	269	0.37	0.37
331	HC	CD4 T cells	GSM4208776	104	269	38.66	53.93
332	HC	CD8 T cells	GSM4208776	84	269	31.23	20.63
333	HC	Myeloid cells	GSM4208776	69	269	25.65	16.62
334	HC	NK cells	GSM4208776	6	269	2.23	2.3
335	HC	pDCs	GSM4208776	3	269	1.12	0.62
336	HC	γδ T cells	GSM4208776	2	269	0.74	0.86
337	HC	B cells	GSM4208777	1	891	0.11	0.37
338	HC	CD4 T cells	GSM4208777	488	891	54.77	53.93
339	HC	CD8 T cells	GSM4208777	150	891	16.84	20.63
340	HC	Myeloid cells	GSM4208777	184	891	20.65	16.62
341	HC	NK cells	GSM4208777	49	891	5.5	2.3
342	HC	pDCs	GSM4208777	10	891	1.12	0.62
343	HC	γδ T cells	GSM4208777	9	891	1.01	0.86
344	HC	B cells	GSM4208778	7	1148	0.61	0.37
345	HC	CD4 T cells	GSM4208778	784	1148	68.29	53.93
346	HC	CD8 T cells	GSM4208778	214	1148	18.64	20.63
347	HC	Myeloid cells	GSM4208778	117	1148	10.19	16.62
348	HC	NK cells	GSM4208778	19	1148	1.66	2.3
349	HC	pDCs	GSM4208778	1	1148	0.09	0.62
350	HC	γδ T cells	GSM4208778	6	1148	0.52	0.86
351	HC	B cells	GSM4208779	4	1243	0.32	0.37
352	HC	CD4 T cells	GSM4208779	756	1243	60.82	53.93
353	HC	CD8 T cells	GSM4208779	305	1243	24.54	20.63
354	HC	Myeloid cells	GSM4208779	106	1243	8.53	16.62
355	HC	NK cells	GSM4208779	39	1243	3.14	2.3
356	HC	pDCs	GSM4208779	13	1243	1.05	0.62
357	HC	γδ T cells	GSM4208779	20	1243	1.61	0.86
358	HC	B cells	GSM4208780	13	1436	0.91	0.37
359	HC	CD4 T cells	GSM4208780	783	1436	54.53	53.93
360	HC	CD8 T cells	GSM4208780	217	1436	15.11	20.63
361	HC	Myeloid cells	GSM4208780	299	1436	20.82	16.62
362	HC	NK cells	GSM4208780	46	1436	3.2	2.3
363	HC	pDCs	GSM4208780	60	1436	4.18	0.62
364	HC	γδ T cells	GSM4208780	18	1436	1.25	0.86
365	ND	B cells	GSM4404052	1	824	0.12	0.58
366	ND	CD4 T cells	GSM4404052	637	824	77.31	57.35
367	ND	CD8 T cells	GSM4404052	142	824	17.23	20.13
368	ND	Myeloid cells	GSM4404052	23	824	2.79	11.67
369	ND	NK cells	GSM4404052	16	824	1.94	3.73
370	ND	pDCs	GSM4404052	0	824	0	0.39
371	ND	γδ T cells	GSM4404052	5	824	0.61	0.65
372	ND	B cells	GSM4404053	1	156	0.64	0.58
373	ND	CD4 T cells	GSM4404053	86	156	55.13	57.35
374	ND	CD8 T cells	GSM4404053	14	156	8.97	20.13
375	ND	Myeloid cells	GSM4404053	15	156	9.62	11.67
376	ND	NK cells	GSM4404053	39	156	25	3.73
377	ND	pDCs	GSM4404053	0	156	0	0.39
378	ND	γδ T cells	GSM4404053	1	156	0.64	0.65
379	ND	B cells	GSM4404054	3	725	0.41	0.58
380	ND	CD4 T cells	GSM4404054	574	725	79.17	57.35
381	ND	CD8 T cells	GSM4404054	69	725	9.52	20.13
382	ND	Myeloid cells	GSM4404054	44	725	6.07	11.67
383	ND	NK cells	GSM4404054	21	725	2.9	3.73
384	ND	pDCs	GSM4404054	4	725	0.55	0.39
385	ND	γδ T cells	GSM4404054	10	725	1.38	0.65
386	HC	B cells	GSM4404055	1	685	0.15	0.37
387	HC	CD4 T cells	GSM4404055	529	685	77.23	53.93
388	HC	CD8 T cells	GSM4404055	109	685	15.91	20.63
389	HC	Myeloid cells	GSM4404055	22	685	3.21	16.62
390	HC	NK cells	GSM4404055	15	685	2.19	2.3
391	HC	pDCs	GSM4404055	1	685	0.15	0.62
392	HC	γδ T cells	GSM4404055	8	685	1.17	0.86
393	ND	B cells	GSM4404056	7	1270	0.55	0.58
394	ND	CD4 T cells	GSM4404056	1043	1270	82.13	57.35
395	ND	CD8 T cells	GSM4404056	125	1270	9.84	20.13
396	ND	Myeloid cells	GSM4404056	36	1270	2.83	11.67
397	ND	NK cells	GSM4404056	51	1270	4.02	3.73
398	ND	pDCs	GSM4404056	1	1270	0.08	0.39
399	ND	γδ T cells	GSM4404056	7	1270	0.55	0.65
400	ND	B cells	GSM4404057	10	1599	0.63	0.58
401	ND	CD4 T cells	GSM4404057	1146	1599	71.67	57.35
402	ND	CD8 T cells	GSM4404057	167	1599	10.44	20.13
403	ND	Myeloid cells	GSM4404057	176	1599	11.01	11.67
404	ND	NK cells	GSM4404057	85	1599	5.32	3.73
405	ND	pDCs	GSM4404057	12	1599	0.75	0.39
406	ND	γδ T cells	GSM4404057	3	1599	0.19	0.65
407	ND	B cells	GSM4404058	2	963	0.21	0.58
408	ND	CD4 T cells	GSM4404058	716	963	74.35	57.35
409	ND	CD8 T cells	GSM4404058	147	963	15.26	20.13
410	ND	Myeloid cells	GSM4404058	47	963	4.88	11.67
411	ND	NK cells	GSM4404058	37	963	3.84	3.73
412	ND	pDCs	GSM4404058	1	963	0.1	0.39
413	ND	γδ T cells	GSM4404058	13	963	1.35	0.65
414	HC	B cells	GSM4404059	2	187	1.07	0.37
415	HC	CD4 T cells	GSM4404059	94	187	50.27	53.93
416	HC	CD8 T cells	GSM4404059	47	187	25.13	20.63
417	HC	Myeloid cells	GSM4404059	19	187	10.16	16.62
418	HC	NK cells	GSM4404059	8	187	4.28	2.3
419	HC	pDCs	GSM4404059	1	187	0.53	0.62
420	HC	γδ T cells	GSM4404059	16	187	8.56	0.86
421	HC	B cells	GSM5264634	2	382	0.52	0.37
422	HC	CD4 T cells	GSM5264634	277	382	72.51	53.93
423	HC	CD8 T cells	GSM5264634	67	382	17.54	20.63
424	HC	Myeloid cells	GSM5264634	15	382	3.93	16.62
425	HC	NK cells	GSM5264634	13	382	3.4	2.3
426	HC	pDCs	GSM5264634	0	382	0	0.62
427	HC	γδ T cells	GSM5264634	8	382	2.09	0.86
428	HC	B cells	GSM5264636	3	1250	0.24	0.37
429	HC	CD4 T cells	GSM5264636	767	1250	61.36	53.93
430	HC	CD8 T cells	GSM5264636	126	1250	10.08	20.63
431	HC	Myeloid cells	GSM5264636	314	1250	25.12	16.62
432	HC	NK cells	GSM5264636	11	1250	0.88	2.3
433	HC	pDCs	GSM5264636	3	1250	0.24	0.62
434	HC	γδ T cells	GSM5264636	26	1250	2.08	0.86
435	MS	B cells	GSM5264639	81	1547	5.24	2.64
436	MS	CD4 T cells	GSM5264639	578	1547	37.36	68.18
437	MS	CD8 T cells	GSM5264639	243	1547	15.71	16.6
438	MS	Myeloid cells	GSM5264639	581	1547	37.56	7.05
439	MS	NK cells	GSM5264639	34	1547	2.2	2.61
440	MS	pDCs	GSM5264639	11	1547	0.71	0.61
441	MS	γδ T cells	GSM5264639	19	1547	1.23	0.8
442	MS	B cells	GSM5264641	13	1706	0.76	2.64
443	MS	CD4 T cells	GSM5264641	1422	1706	83.35	68.18
444	MS	CD8 T cells	GSM5264641	200	1706	11.72	16.6
445	MS	Myeloid cells	GSM5264641	35	1706	2.05	7.05
446	MS	NK cells	GSM5264641	26	1706	1.52	2.61
447	MS	pDCs	GSM5264641	2	1706	0.12	0.61
448	MS	γδ T cells	GSM5264641	8	1706	0.47	0.8
449	MS	B cells	GSM5264643	70	2796	2.5	2.64
450	MS	CD4 T cells	GSM5264643	1912	2796	68.38	68.18
451	MS	CD8 T cells	GSM5264643	425	2796	15.2	16.6
452	MS	Myeloid cells	GSM5264643	261	2796	9.33	7.05
453	MS	NK cells	GSM5264643	91	2796	3.25	2.61
454	MS	pDCs	GSM5264643	17	2796	0.61	0.61
455	MS	γδ T cells	GSM5264643	20	2796	0.72	0.8
456	MS	B cells	GSM5264645	91	1930	4.72	2.64
457	MS	CD4 T cells	GSM5264645	1474	1930	76.37	68.18
458	MS	CD8 T cells	GSM5264645	249	1930	12.9	16.6
459	MS	Myeloid cells	GSM5264645	36	1930	1.87	7.05
460	MS	NK cells	GSM5264645	54	1930	2.8	2.61
461	MS	pDCs	GSM5264645	12	1930	0.62	0.61
462	MS	γδ T cells	GSM5264645	14	1930	0.73	0.8
463	MS	B cells	GSM5264647	4	1605	0.25	2.64
464	MS	CD4 T cells	GSM5264647	1091	1605	67.98	68.18
465	MS	CD8 T cells	GSM5264647	401	1605	24.98	16.6
466	MS	Myeloid cells	GSM5264647	48	1605	2.99	7.05
467	MS	NK cells	GSM5264647	28	1605	1.74	2.61
468	MS	pDCs	GSM5264647	21	1605	1.31	0.61
469	MS	γδ T cells	GSM5264647	12	1605	0.75	0.8
470	MS	B cells	GSM5264649	210	5210	4.03	2.64
471	MS	CD4 T cells	GSM5264649	3787	5210	72.69	68.18
472	MS	CD8 T cells	GSM5264649	991	5210	19.02	16.6
473	MS	Myeloid cells	GSM5264649	87	5210	1.67	7.05
474	MS	NK cells	GSM5264649	67	5210	1.29	2.61
475	MS	pDCs	GSM5264649	30	5210	0.58	0.61
476	MS	γδ T cells	GSM5264649	38	5210	0.73	0.8
477	MS	B cells	GSM5264651	79	4223	1.87	2.64
478	MS	CD4 T cells	GSM5264651	2761	4223	65.38	68.18
479	MS	CD8 T cells	GSM5264651	859	4223	20.34	16.6
480	MS	Myeloid cells	GSM5264651	317	4223	7.51	7.05
481	MS	NK cells	GSM5264651	105	4223	2.49	2.61
482	MS	pDCs	GSM5264651	59	4223	1.4	0.61
483	MS	γδ T cells	GSM5264651	43	4223	1.02	0.8
484	OID	B cells	GSM5264653	136	3314	4.1	2.12
485	OID	CD4 T cells	GSM5264653	2520	3314	76.04	74.63
486	OID	CD8 T cells	GSM5264653	372	3314	11.23	15.4
487	OID	Myeloid cells	GSM5264653	121	3314	3.65	3.03
488	OID	NK cells	GSM5264653	121	3314	3.65	3.5
489	OID	pDCs	GSM5264653	8	3314	0.24	0.16
490	OID	γδ T cells	GSM5264653	36	3314	1.09	1.16
491	MS	B cells	GSM5264655	0	754	0	2.64
492	MS	CD4 T cells	GSM5264655	692	754	91.78	68.18
493	MS	CD8 T cells	GSM5264655	41	754	5.44	16.6
494	MS	Myeloid cells	GSM5264655	6	754	0.8	7.05
495	MS	NK cells	GSM5264655	9	754	1.19	2.61
496	MS	pDCs	GSM5264655	0	754	0	0.61
497	MS	γδ T cells	GSM5264655	6	754	0.8	0.8
498	MS	B cells	GSM5264657	18	2510	0.72	2.64
499	MS	CD4 T cells	GSM5264657	1847	2510	73.59	68.18
500	MS	CD8 T cells	GSM5264657	332	2510	13.23	16.6
501	MS	Myeloid cells	GSM5264657	179	2510	7.13	7.05
502	MS	NK cells	GSM5264657	98	2510	3.9	2.61
503	MS	pDCs	GSM5264657	5	2510	0.2	0.61
504	MS	γδ T cells	GSM5264657	31	2510	1.24	0.8
505	MS	B cells	GSM5264659	15	1873	0.8	2.64
506	MS	CD4 T cells	GSM5264659	1027	1873	54.83	68.18
507	MS	CD8 T cells	GSM5264659	366	1873	19.54	16.6
508	MS	Myeloid cells	GSM5264659	333	1873	17.78	7.05
509	MS	NK cells	GSM5264659	46	1873	2.46	2.61
510	MS	pDCs	GSM5264659	54	1873	2.88	0.61
511	MS	γδ T cells	GSM5264659	32	1873	1.71	0.8
512	MS	B cells	GSM5264661	45	1298	3.47	2.64
513	MS	CD4 T cells	GSM5264661	665	1298	51.23	68.18
514	MS	CD8 T cells	GSM5264661	323	1298	24.88	16.6
515	MS	Myeloid cells	GSM5264661	76	1298	5.86	7.05
516	MS	NK cells	GSM5264661	142	1298	10.94	2.61
517	MS	pDCs	GSM5264661	9	1298	0.69	0.61
518	MS	γδ T cells	GSM5264661	38	1298	2.93	0.8
519	MS	B cells	GSM5264663	18	2249	0.8	2.64
520	MS	CD4 T cells	GSM5264663	1606	2249	71.41	68.18
521	MS	CD8 T cells	GSM5264663	345	2249	15.34	16.6
522	MS	Myeloid cells	GSM5264663	175	2249	7.78	7.05
523	MS	NK cells	GSM5264663	47	2249	2.09	2.61
524	MS	pDCs	GSM5264663	53	2249	2.36	0.61
525	MS	γδ T cells	GSM5264663	5	2249	0.22	0.8
526	MS	B cells	GSM5264665	7	431	1.62	2.64
527	MS	CD4 T cells	GSM5264665	174	431	40.37	68.18
528	MS	CD8 T cells	GSM5264665	94	431	21.81	16.6
529	MS	Myeloid cells	GSM5264665	129	431	29.93	7.05
530	MS	NK cells	GSM5264665	17	431	3.94	2.61
531	MS	pDCs	GSM5264665	8	431	1.86	0.61
532	MS	γδ T cells	GSM5264665	2	431	0.46	0.8
533	MS	B cells	GSM5264667	84	3562	2.36	2.64
534	MS	CD4 T cells	GSM5264667	3124	3562	87.7	68.18
535	MS	CD8 T cells	GSM5264667	264	3562	7.41	16.6
536	MS	Myeloid cells	GSM5264667	20	3562	0.56	7.05
537	MS	NK cells	GSM5264667	64	3562	1.8	2.61
538	MS	pDCs	GSM5264667	1	3562	0.03	0.61
539	MS	γδ T cells	GSM5264667	5	3562	0.14	0.8
540	HC	B cells	GSM5264670	12	2480	0.48	0.37
541	HC	CD4 T cells	GSM5264670	1574	2480	63.47	53.93
542	HC	CD8 T cells	GSM5264670	457	2480	18.43	20.63
543	HC	Myeloid cells	GSM5264670	356	2480	14.35	16.62
544	HC	NK cells	GSM5264670	60	2480	2.42	2.3
545	HC	pDCs	GSM5264670	8	2480	0.32	0.62
546	HC	γδ T cells	GSM5264670	13	2480	0.52	0.86
547	OID	B cells	H_ZE-L440-L440_C	4	2749	0.15	2.12
548	OID	CD4 T cells	H_ZE-L440-L440_C	2013	2749	73.23	74.63
549	OID	CD8 T cells	H_ZE-L440-L440_C	538	2749	19.57	15.4
550	OID	Myeloid cells	H_ZE-L440-L440_C	66	2749	2.4	3.03
551	OID	NK cells	H_ZE-L440-L440_C	92	2749	3.35	3.5
552	OID	pDCs	H_ZE-L440-L440_C	2	2749	0.07	0.16
553	OID	γδ T cells	H_ZE-L440-L440_C	34	2749	1.24	1.16
554	HC	B cells	IIH10999	1	463	0.22	0.37
555	HC	CD4 T cells	IIH10999	80	463	17.28	53.93
556	HC	CD8 T cells	IIH10999	160	463	34.56	20.63
557	HC	Myeloid cells	IIH10999	187	463	40.39	16.62
558	HC	NK cells	IIH10999	6	463	1.3	2.3
559	HC	pDCs	IIH10999	27	463	5.83	0.62
560	HC	γδ T cells	IIH10999	2	463	0.43	0.86
561	HC	B cells	IIH32190	9	2477	0.36	0.37
562	HC	CD4 T cells	IIH32190	1072	2477	43.28	53.93
563	HC	CD8 T cells	IIH32190	514	2477	20.75	20.63
564	HC	Myeloid cells	IIH32190	818	2477	33.02	16.62
565	HC	NK cells	IIH32190	20	2477	0.81	2.3
566	HC	pDCs	IIH32190	37	2477	1.49	0.62
567	HC	γδ T cells	IIH32190	7	2477	0.28	0.86
568	HC	B cells	IIH41540	3	902	0.33	0.37
569	HC	CD4 T cells	IIH41540	479	902	53.1	53.93
570	HC	CD8 T cells	IIH41540	185	902	20.51	20.63
571	HC	Myeloid cells	IIH41540	216	902	23.95	16.62
572	HC	NK cells	IIH41540	13	902	1.44	2.3
573	HC	pDCs	IIH41540	1	902	0.11	0.62
574	HC	γδ T cells	IIH41540	5	902	0.55	0.86
575	HC	B cells	IIH45044	20	6597	0.3	0.37
576	HC	CD4 T cells	IIH45044	3429	6597	51.98	53.93
577	HC	CD8 T cells	IIH45044	2215	6597	33.58	20.63
578	HC	Myeloid cells	IIH45044	773	6597	11.72	16.62
579	HC	NK cells	IIH45044	60	6597	0.91	2.3
580	HC	pDCs	IIH45044	46	6597	0.7	0.62
581	HC	γδ T cells	IIH45044	54	6597	0.82	0.86
582	HC	B cells	IIH47578	1	464	0.22	0.37
583	HC	CD4 T cells	IIH47578	30	464	6.47	53.93
584	HC	CD8 T cells	IIH47578	73	464	15.73	20.63
585	HC	Myeloid cells	IIH47578	352	464	75.86	16.62
586	HC	NK cells	IIH47578	4	464	0.86	2.3
587	HC	pDCs	IIH47578	2	464	0.43	0.62
588	HC	γδ T cells	IIH47578	2	464	0.43	0.86
589	HC	B cells	IIH53423	2	914	0.22	0.37
590	HC	CD4 T cells	IIH53423	100	914	10.94	53.93
591	HC	CD8 T cells	IIH53423	92	914	10.07	20.63
592	HC	Myeloid cells	IIH53423	676	914	73.96	16.62
593	HC	NK cells	IIH53423	26	914	2.84	2.3
594	HC	pDCs	IIH53423	15	914	1.64	0.62
595	HC	γδ T cells	IIH53423	3	914	0.33	0.86
596	HC	B cells	IIH68490	5	780	0.64	0.37
597	HC	CD4 T cells	IIH68490	177	780	22.69	53.93
598	HC	CD8 T cells	IIH68490	444	780	56.92	20.63
599	HC	Myeloid cells	IIH68490	105	780	13.46	16.62
600	HC	NK cells	IIH68490	29	780	3.72	2.3
601	HC	pDCs	IIH68490	8	780	1.03	0.62
602	HC	γδ T cells	IIH68490	12	780	1.54	0.86
603	HC	B cells	IIH85037	1	587	0.17	0.37
604	HC	CD4 T cells	IIH85037	521	587	88.76	53.93
605	HC	CD8 T cells	IIH85037	36	587	6.13	20.63
606	HC	Myeloid cells	IIH85037	21	587	3.58	16.62
607	HC	NK cells	IIH85037	4	587	0.68	2.3
608	HC	pDCs	IIH85037	4	587	0.68	0.62
609	HC	γδ T cells	IIH85037	0	587	0	0.86
610	HC	B cells	IIH91012	4	3127	0.13	0.37
611	HC	CD4 T cells	IIH91012	2158	3127	69.01	53.93
612	HC	CD8 T cells	IIH91012	447	3127	14.29	20.63
613	HC	Myeloid cells	IIH91012	460	3127	14.71	16.62
614	HC	NK cells	IIH91012	35	3127	1.12	2.3
615	HC	pDCs	IIH91012	10	3127	0.32	0.62
616	HC	γδ T cells	IIH91012	13	3127	0.42	0.86
617	ND	B cells	MGI0094_1_TRB623	1	602	0.17	0.58
618	ND	CD4 T cells	MGI0094_1_TRB623	257	602	42.69	57.35
619	ND	CD8 T cells	MGI0094_1_TRB623	104	602	17.28	20.13
620	ND	Myeloid cells	MGI0094_1_TRB623	222	602	36.88	11.67
621	ND	NK cells	MGI0094_1_TRB623	13	602	2.16	3.73
622	ND	pDCs	MGI0094_1_TRB623	1	602	0.17	0.39
623	ND	γδ T cells	MGI0094_1_TRB623	4	602	0.66	0.65
624	MS	B cells	MGI0110_1_1307_005_BSE_C	97	2861	3.39	2.64
625	MS	CD4 T cells	MGI0110_1_1307_005_BSE_C	2046	2861	71.51	68.18
626	MS	CD8 T cells	MGI0110_1_1307_005_BSE_C	414	2861	14.47	16.6
627	MS	Myeloid cells	MGI0110_1_1307_005_BSE_C	200	2861	6.99	7.05
628	MS	NK cells	MGI0110_1_1307_005_BSE_C	71	2861	2.48	2.61
629	MS	pDCs	MGI0110_1_1307_005_BSE_C	7	2861	0.24	0.61
630	MS	γδ T cells	MGI0110_1_1307_005_BSE_C	26	2861	0.91	0.8
631	MS	B cells	MGI0208_1_1307_006_BSE_C	125	2345	5.33	2.64
632	MS	CD4 T cells	MGI0208_1_1307_006_BSE_C	1524	2345	64.99	68.18
633	MS	CD8 T cells	MGI0208_1_1307_006_BSE_C	326	2345	13.9	16.6
634	MS	Myeloid cells	MGI0208_1_1307_006_BSE_C	105	2345	4.48	7.05
635	MS	NK cells	MGI0208_1_1307_006_BSE_C	145	2345	6.18	2.61
636	MS	pDCs	MGI0208_1_1307_006_BSE_C	104	2345	4.43	0.61
637	MS	γδ T cells	MGI0208_1_1307_006_BSE_C	16	2345	0.68	0.8
638	MS	B cells	MGI0277_1_TWBJ-L484-L484_C	95	1927	4.93	2.64
639	MS	CD4 T cells	MGI0277_1_TWBJ-L484-L484_C	1267	1927	65.75	68.18
640	MS	CD8 T cells	MGI0277_1_TWBJ-L484-L484_C	412	1927	21.38	16.6
641	MS	Myeloid cells	MGI0277_1_TWBJ-L484-L484_C	84	1927	4.36	7.05
642	MS	NK cells	MGI0277_1_TWBJ-L484-L484_C	45	1927	2.34	2.61
643	MS	pDCs	MGI0277_1_TWBJ-L484-L484_C	4	1927	0.21	0.61
644	MS	γδ T cells	MGI0277_1_TWBJ-L484-L484_C	20	1927	1.04	0.8
645	MS	B cells	MGI0335_1_TWBJ-L485-L485_C	103	7118	1.45	2.64
646	MS	CD4 T cells	MGI0335_1_TWBJ-L485-L485_C	4096	7118	57.54	68.18
647	MS	CD8 T cells	MGI0335_1_TWBJ-L485-L485_C	1937	7118	27.21	16.6
648	MS	Myeloid cells	MGI0335_1_TWBJ-L485-L485_C	691	7118	9.71	7.05
649	MS	NK cells	MGI0335_1_TWBJ-L485-L485_C	119	7118	1.67	2.61
650	MS	pDCs	MGI0335_1_TWBJ-L485-L485_C	54	7118	0.76	0.61
651	MS	γδ T cells	MGI0335_1_TWBJ-L485-L485_C	118	7118	1.66	0.8
652	MS	B cells	MGI0964_TWHR-1307_009_BSE-1307_009_BSE_C	4	377	1.06	2.64
653	MS	CD4 T cells	MGI0964_TWHR-1307_009_BSE-1307_009_BSE_C	70	377	18.57	68.18
654	MS	CD8 T cells	MGI0964_TWHR-1307_009_BSE-1307_009_BSE_C	44	377	11.67	16.6
655	MS	Myeloid cells	MGI0964_TWHR-1307_009_BSE-1307_009_BSE_C	248	377	65.78	7.05
656	MS	NK cells	MGI0964_TWHR-1307_009_BSE-1307_009_BSE_C	4	377	1.06	2.61
657	MS	pDCs	MGI0964_TWHR-1307_009_BSE-1307_009_BSE_C	4	377	1.06	0.61
658	MS	γδ T cells	MGI0964_TWHR-1307_009_BSE-1307_009_BSE_C	3	377	0.8	0.8
659	MS	B cells	MGI1108_TWHR-1307_011_BSE-1307_011_BSE_C	7	189	3.7	2.64
660	MS	CD4 T cells	MGI1108_TWHR-1307_011_BSE-1307_011_BSE_C	133	189	70.37	68.18
661	MS	CD8 T cells	MGI1108_TWHR-1307_011_BSE-1307_011_BSE_C	17	189	8.99	16.6
662	MS	Myeloid cells	MGI1108_TWHR-1307_011_BSE-1307_011_BSE_C	23	189	12.17	7.05
663	MS	NK cells	MGI1108_TWHR-1307_011_BSE-1307_011_BSE_C	7	189	3.7	2.61
664	MS	pDCs	MGI1108_TWHR-1307_011_BSE-1307_011_BSE_C	1	189	0.53	0.61
665	MS	γδ T cells	MGI1108_TWHR-1307_011_BSE-1307_011_BSE_C	1	189	0.53	0.8
666	MS	B cells	MS25719	44	1207	3.65	2.64
667	MS	CD4 T cells	MS25719	792	1207	65.62	68.18
668	MS	CD8 T cells	MS25719	197	1207	16.32	16.6
669	MS	Myeloid cells	MS25719	118	1207	9.78	7.05
670	MS	NK cells	MS25719	33	1207	2.73	2.61
671	MS	pDCs	MS25719	14	1207	1.16	0.61
672	MS	γδ T cells	MS25719	9	1207	0.75	0.8
673	MS	B cells	MS76177	102	1495	6.82	2.64
674	MS	CD4 T cells	MS76177	19	1495	1.27	68.18
675	MS	CD8 T cells	MS76177	1193	1495	79.8	16.6
676	MS	Myeloid cells	MS76177	73	1495	4.88	7.05
677	MS	NK cells	MS76177	79	1495	5.28	2.61
678	MS	pDCs	MS76177	20	1495	1.34	0.61
679	MS	γδ T cells	MS76177	9	1495	0.6	0.8
680	MS	B cells	MS77654	46	979	4.7	2.64
681	MS	CD4 T cells	MS77654	442	979	45.15	68.18
682	MS	CD8 T cells	MS77654	188	979	19.2	16.6
683	MS	Myeloid cells	MS77654	209	979	21.35	7.05
684	MS	NK cells	MS77654	75	979	7.66	2.61
685	MS	pDCs	MS77654	9	979	0.92	0.61
686	MS	γδ T cells	MS77654	10	979	1.02	0.8
687	MS	B cells	MS79670	222	2317	9.58	2.64
688	MS	CD4 T cells	MS79670	541	2317	23.35	68.18
689	MS	CD8 T cells	MS79670	1261	2317	54.42	16.6
690	MS	Myeloid cells	MS79670	151	2317	6.52	7.05
691	MS	NK cells	MS79670	101	2317	4.36	2.61
692	MS	pDCs	MS79670	6	2317	0.26	0.61
693	MS	γδ T cells	MS79670	35	2317	1.51	0.8
694	MS	B cells	MS90896	27	256	10.55	2.64
695	MS	CD4 T cells	MS90896	46	256	17.97	68.18
696	MS	CD8 T cells	MS90896	115	256	44.92	16.6
697	MS	Myeloid cells	MS90896	37	256	14.45	7.05
698	MS	NK cells	MS90896	22	256	8.59	2.61
699	MS	pDCs	MS90896	0	256	0	0.61
700	MS	γδ T cells	MS90896	9	256	3.52	0.8
701	HC	B cells	SAMN16180700	7	2258	0.31	0.37
702	HC	CD4 T cells	SAMN16180700	1323	2258	58.59	53.93
703	HC	CD8 T cells	SAMN16180700	257	2258	11.38	20.63
704	HC	Myeloid cells	SAMN16180700	598	2258	26.48	16.62
705	HC	NK cells	SAMN16180700	54	2258	2.39	2.3
706	HC	pDCs	SAMN16180700	5	2258	0.22	0.62
707	HC	γδ T cells	SAMN16180700	14	2258	0.62	0.86
708	HC	B cells	SAMN16180701	242	4664	5.19	0.37
709	HC	CD4 T cells	SAMN16180701	2451	4664	52.55	53.93
710	HC	CD8 T cells	SAMN16180701	322	4664	6.9	20.63
711	HC	Myeloid cells	SAMN16180701	942	4664	20.2	16.62
712	HC	NK cells	SAMN16180701	637	4664	13.66	2.3
713	HC	pDCs	SAMN16180701	30	4664	0.64	0.62
714	HC	γδ T cells	SAMN16180701	40	4664	0.86	0.86
715	HC	B cells	SAMN16180704	4	971	0.41	0.37
716	HC	CD4 T cells	SAMN16180704	597	971	61.48	53.93
717	HC	CD8 T cells	SAMN16180704	130	971	13.39	20.63
718	HC	Myeloid cells	SAMN16180704	181	971	18.64	16.62
719	HC	NK cells	SAMN16180704	44	971	4.53	2.3
720	HC	pDCs	SAMN16180704	9	971	0.93	0.62
721	HC	γδ T cells	SAMN16180704	6	971	0.62	0.86
722	HC	B cells	SAMN16180714	9	3629	0.25	0.37
723	HC	CD4 T cells	SAMN16180714	2371	3629	65.33	53.93
724	HC	CD8 T cells	SAMN16180714	940	3629	25.9	20.63
725	HC	Myeloid cells	SAMN16180714	214	3629	5.9	16.62
726	HC	NK cells	SAMN16180714	52	3629	1.43	2.3
727	HC	pDCs	SAMN16180714	4	3629	0.11	0.62
728	HC	γδ T cells	SAMN16180714	39	3629	1.07	0.86
729	HC	B cells	SAMN16180715	8	6699	0.12	0.37
730	HC	CD4 T cells	SAMN16180715	5462	6699	81.53	53.93
731	HC	CD8 T cells	SAMN16180715	549	6699	8.2	20.63
732	HC	Myeloid cells	SAMN16180715	528	6699	7.88	16.62
733	HC	NK cells	SAMN16180715	131	6699	1.96	2.3
734	HC	pDCs	SAMN16180715	5	6699	0.07	0.62
735	HC	γδ T cells	SAMN16180715	16	6699	0.24	0.86
736	MS	B cells	SAMN16180716	86	4003	2.15	2.64
737	MS	CD4 T cells	SAMN16180716	2775	4003	69.32	68.18
738	MS	CD8 T cells	SAMN16180716	676	4003	16.89	16.6
739	MS	Myeloid cells	SAMN16180716	149	4003	3.72	7.05
740	MS	NK cells	SAMN16180716	142	4003	3.55	2.61
741	MS	pDCs	SAMN16180716	41	4003	1.02	0.61
742	MS	γδ T cells	SAMN16180716	134	4003	3.35	0.8
743	MS	B cells	SAMN16180729	107	3519	3.04	2.64
744	MS	CD4 T cells	SAMN16180729	2593	3519	73.69	68.18
745	MS	CD8 T cells	SAMN16180729	600	3519	17.05	16.6
746	MS	Myeloid cells	SAMN16180729	50	3519	1.42	7.05
747	MS	NK cells	SAMN16180729	62	3519	1.76	2.61
748	MS	pDCs	SAMN16180729	15	3519	0.43	0.61
749	MS	γδ T cells	SAMN16180729	92	3519	2.61	0.8
750	MS	B cells	SAMN16180733	116	4126	2.81	2.64
751	MS	CD4 T cells	SAMN16180733	3442	4126	83.42	68.18
752	MS	CD8 T cells	SAMN16180733	344	4126	8.34	16.6
753	MS	Myeloid cells	SAMN16180733	115	4126	2.79	7.05
754	MS	NK cells	SAMN16180733	88	4126	2.13	2.61
755	MS	pDCs	SAMN16180733	8	4126	0.19	0.61
756	MS	γδ T cells	SAMN16180733	13	4126	0.32	0.8
757	MS	B cells	SAMN16180738	67	4418	1.52	2.64
758	MS	CD4 T cells	SAMN16180738	3339	4418	75.58	68.18
759	MS	CD8 T cells	SAMN16180738	747	4418	16.91	16.6
760	MS	Myeloid cells	SAMN16180738	113	4418	2.56	7.05
761	MS	NK cells	SAMN16180738	86	4418	1.95	2.61
762	MS	pDCs	SAMN16180738	12	4418	0.27	0.61
763	MS	γδ T cells	SAMN16180738	54	4418	1.22	0.8
764	HC	B cells	SAMN16180739	14	1736	0.81	0.37
765	HC	CD4 T cells	SAMN16180739	815	1736	46.95	53.93
766	HC	CD8 T cells	SAMN16180739	397	1736	22.87	20.63
767	HC	Myeloid cells	SAMN16180739	393	1736	22.64	16.62
768	HC	NK cells	SAMN16180739	64	1736	3.69	2.3
769	HC	pDCs	SAMN16180739	8	1736	0.46	0.62
770	HC	γδ T cells	SAMN16180739	45	1736	2.59	0.86
771	MS	B cells	SAMN16180740	79	3714	2.13	2.64
772	MS	CD4 T cells	SAMN16180740	2879	3714	77.52	68.18
773	MS	CD8 T cells	SAMN16180740	462	3714	12.44	16.6
774	MS	Myeloid cells	SAMN16180740	107	3714	2.88	7.05
775	MS	NK cells	SAMN16180740	132	3714	3.55	2.61
776	MS	pDCs	SAMN16180740	30	3714	0.81	0.61
777	MS	γδ T cells	SAMN16180740	25	3714	0.67	0.8
778	MS	B cells	TWBJ-L460-L460_C	93	5172	1.8	2.64
779	MS	CD4 T cells	TWBJ-L460-L460_C	4108	5172	79.43	68.18
780	MS	CD8 T cells	TWBJ-L460-L460_C	456	5172	8.82	16.6
781	MS	Myeloid cells	TWBJ-L460-L460_C	401	5172	7.75	7.05
782	MS	NK cells	TWBJ-L460-L460_C	69	5172	1.33	2.61
783	MS	pDCs	TWBJ-L460-L460_C	23	5172	0.44	0.61
784	MS	γδ T cells	TWBJ-L460-L460_C	22	5172	0.43	0.8
785	MS	B cells	TWBJ-L464-L464_C-lib1	12	570	2.11	2.64
786	MS	CD4 T cells	TWBJ-L464-L464_C-lib1	398	570	69.82	68.18
787	MS	CD8 T cells	TWBJ-L464-L464_C-lib1	58	570	10.18	16.6
788	MS	Myeloid cells	TWBJ-L464-L464_C-lib1	81	570	14.21	7.05
789	MS	NK cells	TWBJ-L464-L464_C-lib1	12	570	2.11	2.61
790	MS	pDCs	TWBJ-L464-L464_C-lib1	0	570	0	0.61
791	MS	γδ T cells	TWBJ-L464-L464_C-lib1	9	570	1.58	0.8
792	ND	B cells	TWFM-EAS487-EAS487-lib1	15	4271	0.35	0.58
793	ND	CD4 T cells	TWFM-EAS487-EAS487-lib1	2577	4271	60.34	57.35
794	ND	CD8 T cells	TWFM-EAS487-EAS487-lib1	649	4271	15.2	20.13
795	ND	Myeloid cells	TWFM-EAS487-EAS487-lib1	303	4271	7.09	11.67
796	ND	NK cells	TWFM-EAS487-EAS487-lib1	647	4271	15.15	3.73
797	ND	pDCs	TWFM-EAS487-EAS487-lib1	53	4271	1.24	0.39
798	ND	γδ T cells	TWFM-EAS487-EAS487-lib1	27	4271	0.63	0.65
799	INF	B cells	VE23642	2	1639	0.12	0.49
800	INF	CD4 T cells	VE23642	1242	1639	75.78	50.23
801	INF	CD8 T cells	VE23642	103	1639	6.28	10.27
802	INF	Myeloid cells	VE23642	17	1639	1.04	19.84
803	INF	NK cells	VE23642	248	1639	15.13	4.41
804	INF	pDCs	VE23642	5	1639	0.31	0.59
805	INF	γδ T cells	VE23642	22	1639	1.34	0.59
806	INF	B cells	VE48279	0	511	0	0.49
807	INF	CD4 T cells	VE48279	107	511	20.94	50.23
808	INF	CD8 T cells	VE48279	109	511	21.33	10.27
809	INF	Myeloid cells	VE48279	263	511	51.47	19.84
810	INF	NK cells	VE48279	24	511	4.7	4.41
811	INF	pDCs	VE48279	3	511	0.59	0.59
812	INF	γδ T cells	VE48279	5	511	0.98	0.59
813	INF	B cells	VE57538	11	2914	0.38	0.49
814	INF	CD4 T cells	VE57538	1667	2914	57.21	50.23
815	INF	CD8 T cells	VE57538	196	2914	6.73	10.27
816	INF	Myeloid cells	VE57538	559	2914	19.18	19.84
817	INF	NK cells	VE57538	450	2914	15.44	4.41
818	INF	pDCs	VE57538	15	2914	0.51	0.59
819	INF	γδ T cells	VE57538	16	2914	0.55	0.59
820	INF	B cells	VE61728	2	289	0.69	0.49
821	INF	CD4 T cells	VE61728	181	289	62.63	50.23
822	INF	CD8 T cells	VE61728	8	289	2.77	10.27
823	INF	Myeloid cells	VE61728	95	289	32.87	19.84
824	INF	NK cells	VE61728	2	289	0.69	4.41
825	INF	pDCs	VE61728	1	289	0.35	0.59
826	INF	γδ T cells	VE61728	0	289	0	0.59
827	INF	B cells	VE66730	75	8356	0.9	0.49
828	INF	CD4 T cells	VE66730	5706	8356	68.29	50.23
829	INF	CD8 T cells	VE66730	1026	8356	12.28	10.27
830	INF	Myeloid cells	VE66730	140	8356	1.68	19.84
831	INF	NK cells	VE66730	1105	8356	13.22	4.41
832	INF	pDCs	VE66730	197	8356	2.36	0.59
833	INF	γδ T cells	VE66730	107	8356	1.28	0.59

## Sheet: fig.3e
	organ	cell_type	sample	cells_per_sample	total_cells	percent	median
1	CSF	ACY3+ DCs	COV1933	0	440	0	0
2	CSF	AREG+ cDC2	COV1933	30	440	6.82	22.42
3	CSF	AXL+SIGLEC6+ DCs	COV1933	1	440	0.23	0.46
4	CSF	CD14 Mono	COV1933	61	440	13.86	5.8
5	CSF	CD16 Mono	COV1933	0	440	0	0
6	CSF	CD32B+ cDC2	COV1933	17	440	3.86	2.83
7	CSF	CD36+ cDC2	COV1933	99	440	22.5	4.1
8	CSF	cDC1	COV1933	0	440	0	0.53
9	CSF	IFN CD14 Mono	COV1933	0	440	0	0
10	CSF	LAMP3+ DCs	COV1933	1	440	0.23	0
11	CSF	MHCII(hi) BAM	COV1933	64	440	14.55	15.61
12	CSF	Microglia	COV1933	167	440	37.95	24.53
13	CSF	Neutrophil	COV1933	0	440	0	0
14	CSF	ACY3+ DCs	COV1950	0	214	0	0
15	CSF	AREG+ cDC2	COV1950	23	214	10.75	22.42
16	CSF	AXL+SIGLEC6+ DCs	COV1950	0	214	0	0.46
17	CSF	CD14 Mono	COV1950	15	214	7.01	5.8
18	CSF	CD16 Mono	COV1950	0	214	0	0
19	CSF	CD32B+ cDC2	COV1950	2	214	0.93	2.83
20	CSF	CD36+ cDC2	COV1950	5	214	2.34	4.1
21	CSF	cDC1	COV1950	3	214	1.4	0.53
22	CSF	IFN CD14 Mono	COV1950	0	214	0	0
23	CSF	LAMP3+ DCs	COV1950	0	214	0	0
24	CSF	MHCII(hi) BAM	COV1950	13	214	6.07	15.61
25	CSF	Microglia	COV1950	153	214	71.5	24.53
26	CSF	Neutrophil	COV1950	0	214	0	0
27	CSF	ACY3+ DCs	COV1954	0	209	0	0
28	CSF	AREG+ cDC2	COV1954	9	209	4.31	22.42
29	CSF	AXL+SIGLEC6+ DCs	COV1954	1	209	0.48	0.46
30	CSF	CD14 Mono	COV1954	19	209	9.09	5.8
31	CSF	CD16 Mono	COV1954	0	209	0	0
32	CSF	CD32B+ cDC2	COV1954	8	209	3.83	2.83
33	CSF	CD36+ cDC2	COV1954	11	209	5.26	4.1
34	CSF	cDC1	COV1954	1	209	0.48	0.53
35	CSF	IFN CD14 Mono	COV1954	0	209	0	0
36	CSF	LAMP3+ DCs	COV1954	0	209	0	0
37	CSF	MHCII(hi) BAM	COV1954	3	209	1.44	15.61
38	CSF	Microglia	COV1954	157	209	75.12	24.53
39	CSF	Neutrophil	COV1954	0	209	0	0
40	CSF	ACY3+ DCs	Enc1	2	21	9.52	0
41	CSF	AREG+ cDC2	Enc1	2	21	9.52	22.42
42	CSF	AXL+SIGLEC6+ DCs	Enc1	0	21	0	0.46
43	CSF	CD14 Mono	Enc1	3	21	14.29	5.8
44	CSF	CD16 Mono	Enc1	0	21	0	0
45	CSF	CD32B+ cDC2	Enc1	0	21	0	2.83
46	CSF	CD36+ cDC2	Enc1	2	21	9.52	4.1
47	CSF	cDC1	Enc1	0	21	0	0.53
48	CSF	IFN CD14 Mono	Enc1	0	21	0	0
49	CSF	LAMP3+ DCs	Enc1	0	21	0	0
50	CSF	MHCII(hi) BAM	Enc1	2	21	9.52	15.61
51	CSF	Microglia	Enc1	10	21	47.62	24.53
52	CSF	Neutrophil	Enc1	0	21	0	0
53	CSF	ACY3+ DCs	Enc2	0	20	0	0
54	CSF	AREG+ cDC2	Enc2	9	20	45	22.42
55	CSF	AXL+SIGLEC6+ DCs	Enc2	0	20	0	0.46
56	CSF	CD14 Mono	Enc2	0	20	0	5.8
57	CSF	CD16 Mono	Enc2	0	20	0	0
58	CSF	CD32B+ cDC2	Enc2	2	20	10	2.83
59	CSF	CD36+ cDC2	Enc2	0	20	0	4.1
60	CSF	cDC1	Enc2	0	20	0	0.53
61	CSF	IFN CD14 Mono	Enc2	0	20	0	0
62	CSF	LAMP3+ DCs	Enc2	0	20	0	0
63	CSF	MHCII(hi) BAM	Enc2	1	20	5	15.61
64	CSF	Microglia	Enc2	8	20	40	24.53
65	CSF	Neutrophil	Enc2	0	20	0	0
66	PBMC	ACY3+ DCs	GSM3293822	0	415	0	0
67	PBMC	AREG+ cDC2	GSM3293822	0	415	0	0
68	PBMC	AXL+SIGLEC6+ DCs	GSM3293822	2	415	0.48	0.06
69	PBMC	CD14 Mono	GSM3293822	275	415	66.27	75.62
70	PBMC	CD16 Mono	GSM3293822	74	415	17.83	15.79
71	PBMC	CD32B+ cDC2	GSM3293822	8	415	1.93	1.08
72	PBMC	CD36+ cDC2	GSM3293822	1	415	0.24	2.4
73	PBMC	cDC1	GSM3293822	2	415	0.48	0.2
74	PBMC	IFN CD14 Mono	GSM3293822	11	415	2.65	3.33
75	PBMC	LAMP3+ DCs	GSM3293822	6	415	1.45	0
76	PBMC	MHCII(hi) BAM	GSM3293822	0	415	0	0
77	PBMC	Microglia	GSM3293822	0	415	0	0
78	PBMC	Neutrophil	GSM3293822	36	415	8.67	0
79	CSF	ACY3+ DCs	GSM3293823	0	147	0	0
80	CSF	AREG+ cDC2	GSM3293823	24	147	16.33	22.42
81	CSF	AXL+SIGLEC6+ DCs	GSM3293823	0	147	0	0.46
82	CSF	CD14 Mono	GSM3293823	6	147	4.08	5.8
83	CSF	CD16 Mono	GSM3293823	1	147	0.68	0
84	CSF	CD32B+ cDC2	GSM3293823	1	147	0.68	2.83
85	CSF	CD36+ cDC2	GSM3293823	7	147	4.76	4.1
86	CSF	cDC1	GSM3293823	1	147	0.68	0.53
87	CSF	IFN CD14 Mono	GSM3293823	0	147	0	0
88	CSF	LAMP3+ DCs	GSM3293823	1	147	0.68	0
89	CSF	MHCII(hi) BAM	GSM3293823	62	147	42.18	15.61
90	CSF	Microglia	GSM3293823	42	147	28.57	24.53
91	CSF	Neutrophil	GSM3293823	2	147	1.36	0
92	PBMC	ACY3+ DCs	GSM3293824	0	453	0	0
93	PBMC	AREG+ cDC2	GSM3293824	0	453	0	0
94	PBMC	AXL+SIGLEC6+ DCs	GSM3293824	3	453	0.66	0.06
95	PBMC	CD14 Mono	GSM3293824	360	453	79.47	75.62
96	PBMC	CD16 Mono	GSM3293824	45	453	9.93	15.79
97	PBMC	CD32B+ cDC2	GSM3293824	7	453	1.55	1.08
98	PBMC	CD36+ cDC2	GSM3293824	10	453	2.21	2.4
99	PBMC	cDC1	GSM3293824	1	453	0.22	0.2
100	PBMC	IFN CD14 Mono	GSM3293824	15	453	3.31	3.33
101	PBMC	LAMP3+ DCs	GSM3293824	9	453	1.99	0
102	PBMC	MHCII(hi) BAM	GSM3293824	0	453	0	0
103	PBMC	Microglia	GSM3293824	0	453	0	0
104	PBMC	Neutrophil	GSM3293824	3	453	0.66	0
105	CSF	ACY3+ DCs	GSM3293825	0	153	0	0
106	CSF	AREG+ cDC2	GSM3293825	62	153	40.52	22.42
107	CSF	AXL+SIGLEC6+ DCs	GSM3293825	1	153	0.65	0.46
108	CSF	CD14 Mono	GSM3293825	8	153	5.23	5.8
109	CSF	CD16 Mono	GSM3293825	0	153	0	0
110	CSF	CD32B+ cDC2	GSM3293825	5	153	3.27	2.83
111	CSF	CD36+ cDC2	GSM3293825	10	153	6.54	4.1
112	CSF	cDC1	GSM3293825	5	153	3.27	0.53
113	CSF	IFN CD14 Mono	GSM3293825	0	153	0	0
114	CSF	LAMP3+ DCs	GSM3293825	0	153	0	0
115	CSF	MHCII(hi) BAM	GSM3293825	46	153	30.07	15.61
116	CSF	Microglia	GSM3293825	16	153	10.46	24.53
117	CSF	Neutrophil	GSM3293825	0	153	0	0
118	CSF	ACY3+ DCs	GSM3293826	0	201	0	0
119	CSF	AREG+ cDC2	GSM3293826	59	201	29.35	22.42
120	CSF	AXL+SIGLEC6+ DCs	GSM3293826	0	201	0	0.46
121	CSF	CD14 Mono	GSM3293826	44	201	21.89	5.8
122	CSF	CD16 Mono	GSM3293826	1	201	0.5	0
123	CSF	CD32B+ cDC2	GSM3293826	3	201	1.49	2.83
124	CSF	CD36+ cDC2	GSM3293826	2	201	1	4.1
125	CSF	cDC1	GSM3293826	2	201	1	0.53
126	CSF	IFN CD14 Mono	GSM3293826	0	201	0	0
127	CSF	LAMP3+ DCs	GSM3293826	2	201	1	0
128	CSF	MHCII(hi) BAM	GSM3293826	75	201	37.31	15.61
129	CSF	Microglia	GSM3293826	13	201	6.47	24.53
130	CSF	Neutrophil	GSM3293826	0	201	0	0
131	CSF	ACY3+ DCs	GSM3293827	0	209	0	0
132	CSF	AREG+ cDC2	GSM3293827	47	209	22.49	22.42
133	CSF	AXL+SIGLEC6+ DCs	GSM3293827	0	209	0	0.46
134	CSF	CD14 Mono	GSM3293827	26	209	12.44	5.8
135	CSF	CD16 Mono	GSM3293827	0	209	0	0
136	CSF	CD32B+ cDC2	GSM3293827	2	209	0.96	2.83
137	CSF	CD36+ cDC2	GSM3293827	0	209	0	4.1
138	CSF	cDC1	GSM3293827	0	209	0	0.53
139	CSF	IFN CD14 Mono	GSM3293827	0	209	0	0
140	CSF	LAMP3+ DCs	GSM3293827	0	209	0	0
141	CSF	MHCII(hi) BAM	GSM3293827	122	209	58.37	15.61
142	CSF	Microglia	GSM3293827	12	209	5.74	24.53
143	CSF	Neutrophil	GSM3293827	0	209	0	0
144	CSF	ACY3+ DCs	GSM3293828	1	226	0.44	0
145	CSF	AREG+ cDC2	GSM3293828	43	226	19.03	22.42
146	CSF	AXL+SIGLEC6+ DCs	GSM3293828	0	226	0	0.46
147	CSF	CD14 Mono	GSM3293828	37	226	16.37	5.8
148	CSF	CD16 Mono	GSM3293828	1	226	0.44	0
149	CSF	CD32B+ cDC2	GSM3293828	1	226	0.44	2.83
150	CSF	CD36+ cDC2	GSM3293828	2	226	0.88	4.1
151	CSF	cDC1	GSM3293828	0	226	0	0.53
152	CSF	IFN CD14 Mono	GSM3293828	0	226	0	0
153	CSF	LAMP3+ DCs	GSM3293828	0	226	0	0
154	CSF	MHCII(hi) BAM	GSM3293828	126	226	55.75	15.61
155	CSF	Microglia	GSM3293828	11	226	4.87	24.53
156	CSF	Neutrophil	GSM3293828	4	226	1.77	0
157	CSF	ACY3+ DCs	GSM3984199	0	14	0	0
158	CSF	AREG+ cDC2	GSM3984199	1	14	7.14	22.42
159	CSF	AXL+SIGLEC6+ DCs	GSM3984199	1	14	7.14	0.46
160	CSF	CD14 Mono	GSM3984199	2	14	14.29	5.8
161	CSF	CD16 Mono	GSM3984199	0	14	0	0
162	CSF	CD32B+ cDC2	GSM3984199	0	14	0	2.83
163	CSF	CD36+ cDC2	GSM3984199	0	14	0	4.1
164	CSF	cDC1	GSM3984199	0	14	0	0.53
165	CSF	IFN CD14 Mono	GSM3984199	0	14	0	0
166	CSF	LAMP3+ DCs	GSM3984199	0	14	0	0
167	CSF	MHCII(hi) BAM	GSM3984199	4	14	28.57	15.61
168	CSF	Microglia	GSM3984199	6	14	42.86	24.53
169	CSF	Neutrophil	GSM3984199	0	14	0	0
170	CSF	ACY3+ DCs	GSM3984200	1	111	0.9	0
171	CSF	AREG+ cDC2	GSM3984200	10	111	9.01	22.42
172	CSF	AXL+SIGLEC6+ DCs	GSM3984200	0	111	0	0.46
173	CSF	CD14 Mono	GSM3984200	11	111	9.91	5.8
174	CSF	CD16 Mono	GSM3984200	0	111	0	0
175	CSF	CD32B+ cDC2	GSM3984200	1	111	0.9	2.83
176	CSF	CD36+ cDC2	GSM3984200	6	111	5.41	4.1
177	CSF	cDC1	GSM3984200	0	111	0	0.53
178	CSF	IFN CD14 Mono	GSM3984200	1	111	0.9	0
179	CSF	LAMP3+ DCs	GSM3984200	0	111	0	0
180	CSF	MHCII(hi) BAM	GSM3984200	37	111	33.33	15.61
181	CSF	Microglia	GSM3984200	44	111	39.64	24.53
182	CSF	Neutrophil	GSM3984200	0	111	0	0
183	CSF	ACY3+ DCs	GSM3984201	1	71	1.41	0
184	CSF	AREG+ cDC2	GSM3984201	22	71	30.99	22.42
185	CSF	AXL+SIGLEC6+ DCs	GSM3984201	1	71	1.41	0.46
186	CSF	CD14 Mono	GSM3984201	7	71	9.86	5.8
187	CSF	CD16 Mono	GSM3984201	0	71	0	0
188	CSF	CD32B+ cDC2	GSM3984201	7	71	9.86	2.83
189	CSF	CD36+ cDC2	GSM3984201	2	71	2.82	4.1
190	CSF	cDC1	GSM3984201	0	71	0	0.53
191	CSF	IFN CD14 Mono	GSM3984201	1	71	1.41	0
192	CSF	LAMP3+ DCs	GSM3984201	0	71	0	0
193	CSF	MHCII(hi) BAM	GSM3984201	5	71	7.04	15.61
194	CSF	Microglia	GSM3984201	25	71	35.21	24.53
195	CSF	Neutrophil	GSM3984201	0	71	0	0
196	CSF	ACY3+ DCs	GSM3984202	0	25	0	0
197	CSF	AREG+ cDC2	GSM3984202	11	25	44	22.42
198	CSF	AXL+SIGLEC6+ DCs	GSM3984202	1	25	4	0.46
199	CSF	CD14 Mono	GSM3984202	3	25	12	5.8
200	CSF	CD16 Mono	GSM3984202	0	25	0	0
201	CSF	CD32B+ cDC2	GSM3984202	2	25	8	2.83
202	CSF	CD36+ cDC2	GSM3984202	1	25	4	4.1
203	CSF	cDC1	GSM3984202	1	25	4	0.53
204	CSF	IFN CD14 Mono	GSM3984202	0	25	0	0
205	CSF	LAMP3+ DCs	GSM3984202	0	25	0	0
206	CSF	MHCII(hi) BAM	GSM3984202	1	25	4	15.61
207	CSF	Microglia	GSM3984202	5	25	20	24.53
208	CSF	Neutrophil	GSM3984202	0	25	0	0
209	CSF	ACY3+ DCs	GSM3984203	0	135	0	0
210	CSF	AREG+ cDC2	GSM3984203	14	135	10.37	22.42
211	CSF	AXL+SIGLEC6+ DCs	GSM3984203	1	135	0.74	0.46
212	CSF	CD14 Mono	GSM3984203	45	135	33.33	5.8
213	CSF	CD16 Mono	GSM3984203	1	135	0.74	0
214	CSF	CD32B+ cDC2	GSM3984203	2	135	1.48	2.83
215	CSF	CD36+ cDC2	GSM3984203	6	135	4.44	4.1
216	CSF	cDC1	GSM3984203	0	135	0	0.53
217	CSF	IFN CD14 Mono	GSM3984203	1	135	0.74	0
218	CSF	LAMP3+ DCs	GSM3984203	0	135	0	0
219	CSF	MHCII(hi) BAM	GSM3984203	21	135	15.56	15.61
220	CSF	Microglia	GSM3984203	44	135	32.59	24.53
221	CSF	Neutrophil	GSM3984203	0	135	0	0
222	CSF	ACY3+ DCs	GSM3984204	1	141	0.71	0
223	CSF	AREG+ cDC2	GSM3984204	29	141	20.57	22.42
224	CSF	AXL+SIGLEC6+ DCs	GSM3984204	0	141	0	0.46
225	CSF	CD14 Mono	GSM3984204	36	141	25.53	5.8
226	CSF	CD16 Mono	GSM3984204	3	141	2.13	0
227	CSF	CD32B+ cDC2	GSM3984204	14	141	9.93	2.83
228	CSF	CD36+ cDC2	GSM3984204	7	141	4.96	4.1
229	CSF	cDC1	GSM3984204	0	141	0	0.53
230	CSF	IFN CD14 Mono	GSM3984204	0	141	0	0
231	CSF	LAMP3+ DCs	GSM3984204	1	141	0.71	0
232	CSF	MHCII(hi) BAM	GSM3984204	6	141	4.26	15.61
233	CSF	Microglia	GSM3984204	44	141	31.21	24.53
234	CSF	Neutrophil	GSM3984204	0	141	0	0
235	CSF	ACY3+ DCs	GSM3984205	3	27	11.11	0
236	CSF	AREG+ cDC2	GSM3984205	10	27	37.04	22.42
237	CSF	AXL+SIGLEC6+ DCs	GSM3984205	1	27	3.7	0.46
238	CSF	CD14 Mono	GSM3984205	4	27	14.81	5.8
239	CSF	CD16 Mono	GSM3984205	0	27	0	0
240	CSF	CD32B+ cDC2	GSM3984205	0	27	0	2.83
241	CSF	CD36+ cDC2	GSM3984205	1	27	3.7	4.1
242	CSF	cDC1	GSM3984205	0	27	0	0.53
243	CSF	IFN CD14 Mono	GSM3984205	0	27	0	0
244	CSF	LAMP3+ DCs	GSM3984205	0	27	0	0
245	CSF	MHCII(hi) BAM	GSM3984205	0	27	0	15.61
246	CSF	Microglia	GSM3984205	8	27	29.63	24.53
247	CSF	Neutrophil	GSM3984205	0	27	0	0
248	CSF	ACY3+ DCs	GSM3984206	0	58	0	0
249	CSF	AREG+ cDC2	GSM3984206	8	58	13.79	22.42
250	CSF	AXL+SIGLEC6+ DCs	GSM3984206	2	58	3.45	0.46
251	CSF	CD14 Mono	GSM3984206	8	58	13.79	5.8
252	CSF	CD16 Mono	GSM3984206	0	58	0	0
253	CSF	CD32B+ cDC2	GSM3984206	4	58	6.9	2.83
254	CSF	CD36+ cDC2	GSM3984206	8	58	13.79	4.1
255	CSF	cDC1	GSM3984206	1	58	1.72	0.53
256	CSF	IFN CD14 Mono	GSM3984206	0	58	0	0
257	CSF	LAMP3+ DCs	GSM3984206	0	58	0	0
258	CSF	MHCII(hi) BAM	GSM3984206	15	58	25.86	15.61
259	CSF	Microglia	GSM3984206	12	58	20.69	24.53
260	CSF	Neutrophil	GSM3984206	0	58	0	0
261	CSF	ACY3+ DCs	GSM3984207	0	124	0	0
262	CSF	AREG+ cDC2	GSM3984207	0	124	0	22.42
263	CSF	AXL+SIGLEC6+ DCs	GSM3984207	0	124	0	0.46
264	CSF	CD14 Mono	GSM3984207	2	124	1.61	5.8
265	CSF	CD16 Mono	GSM3984207	31	124	25	0
266	CSF	CD32B+ cDC2	GSM3984207	0	124	0	2.83
267	CSF	CD36+ cDC2	GSM3984207	1	124	0.81	4.1
268	CSF	cDC1	GSM3984207	1	124	0.81	0.53
269	CSF	IFN CD14 Mono	GSM3984207	88	124	70.97	0
270	CSF	LAMP3+ DCs	GSM3984207	1	124	0.81	0
271	CSF	MHCII(hi) BAM	GSM3984207	0	124	0	15.61
272	CSF	Microglia	GSM3984207	0	124	0	24.53
273	CSF	Neutrophil	GSM3984207	0	124	0	0
274	CSF	ACY3+ DCs	GSM3984208	0	59	0	0
275	CSF	AREG+ cDC2	GSM3984208	23	59	38.98	22.42
276	CSF	AXL+SIGLEC6+ DCs	GSM3984208	1	59	1.69	0.46
277	CSF	CD14 Mono	GSM3984208	0	59	0	5.8
278	CSF	CD16 Mono	GSM3984208	0	59	0	0
279	CSF	CD32B+ cDC2	GSM3984208	2	59	3.39	2.83
280	CSF	CD36+ cDC2	GSM3984208	3	59	5.08	4.1
281	CSF	cDC1	GSM3984208	1	59	1.69	0.53
282	CSF	IFN CD14 Mono	GSM3984208	1	59	1.69	0
283	CSF	LAMP3+ DCs	GSM3984208	0	59	0	0
284	CSF	MHCII(hi) BAM	GSM3984208	12	59	20.34	15.61
285	CSF	Microglia	GSM3984208	16	59	27.12	24.53
286	CSF	Neutrophil	GSM3984208	0	59	0	0
287	CSF	ACY3+ DCs	GSM3984209	0	177	0	0
288	CSF	AREG+ cDC2	GSM3984209	24	177	13.56	22.42
289	CSF	AXL+SIGLEC6+ DCs	GSM3984209	0	177	0	0.46
290	CSF	CD14 Mono	GSM3984209	44	177	24.86	5.8
291	CSF	CD16 Mono	GSM3984209	0	177	0	0
292	CSF	CD32B+ cDC2	GSM3984209	23	177	12.99	2.83
293	CSF	CD36+ cDC2	GSM3984209	32	177	18.08	4.1
294	CSF	cDC1	GSM3984209	0	177	0	0.53
295	CSF	IFN CD14 Mono	GSM3984209	2	177	1.13	0
296	CSF	LAMP3+ DCs	GSM3984209	0	177	0	0
297	CSF	MHCII(hi) BAM	GSM3984209	8	177	4.52	15.61
298	CSF	Microglia	GSM3984209	44	177	24.86	24.53
299	CSF	Neutrophil	GSM3984209	0	177	0	0
300	CSF	ACY3+ DCs	GSM3984210	0	68	0	0
301	CSF	AREG+ cDC2	GSM3984210	39	68	57.35	22.42
302	CSF	AXL+SIGLEC6+ DCs	GSM3984210	1	68	1.47	0.46
303	CSF	CD14 Mono	GSM3984210	2	68	2.94	5.8
304	CSF	CD16 Mono	GSM3984210	0	68	0	0
305	CSF	CD32B+ cDC2	GSM3984210	12	68	17.65	2.83
306	CSF	CD36+ cDC2	GSM3984210	0	68	0	4.1
307	CSF	cDC1	GSM3984210	1	68	1.47	0.53
308	CSF	IFN CD14 Mono	GSM3984210	0	68	0	0
309	CSF	LAMP3+ DCs	GSM3984210	0	68	0	0
310	CSF	MHCII(hi) BAM	GSM3984210	4	68	5.88	15.61
311	CSF	Microglia	GSM3984210	9	68	13.24	24.53
312	CSF	Neutrophil	GSM3984210	0	68	0	0
313	CSF	ACY3+ DCs	GSM3984211	2	281	0.71	0
314	CSF	AREG+ cDC2	GSM3984211	72	281	25.62	22.42
315	CSF	AXL+SIGLEC6+ DCs	GSM3984211	5	281	1.78	0.46
316	CSF	CD14 Mono	GSM3984211	35	281	12.46	5.8
317	CSF	CD16 Mono	GSM3984211	1	281	0.36	0
318	CSF	CD32B+ cDC2	GSM3984211	21	281	7.47	2.83
319	CSF	CD36+ cDC2	GSM3984211	29	281	10.32	4.1
320	CSF	cDC1	GSM3984211	2	281	0.71	0.53
321	CSF	IFN CD14 Mono	GSM3984211	3	281	1.07	0
322	CSF	LAMP3+ DCs	GSM3984211	0	281	0	0
323	CSF	MHCII(hi) BAM	GSM3984211	37	281	13.17	15.61
324	CSF	Microglia	GSM3984211	74	281	26.33	24.53
325	CSF	Neutrophil	GSM3984211	0	281	0	0
326	CSF	ACY3+ DCs	GSM3984212	1	133	0.75	0
327	CSF	AREG+ cDC2	GSM3984212	9	133	6.77	22.42
328	CSF	AXL+SIGLEC6+ DCs	GSM3984212	0	133	0	0.46
329	CSF	CD14 Mono	GSM3984212	59	133	44.36	5.8
330	CSF	CD16 Mono	GSM3984212	0	133	0	0
331	CSF	CD32B+ cDC2	GSM3984212	8	133	6.02	2.83
332	CSF	CD36+ cDC2	GSM3984212	21	133	15.79	4.1
333	CSF	cDC1	GSM3984212	0	133	0	0.53
334	CSF	IFN CD14 Mono	GSM3984212	2	133	1.5	0
335	CSF	LAMP3+ DCs	GSM3984212	1	133	0.75	0
336	CSF	MHCII(hi) BAM	GSM3984212	11	133	8.27	15.61
337	CSF	Microglia	GSM3984212	21	133	15.79	24.53
338	CSF	Neutrophil	GSM3984212	0	133	0	0
339	CSF	ACY3+ DCs	GSM3984213	2	76	2.63	0
340	CSF	AREG+ cDC2	GSM3984213	12	76	15.79	22.42
341	CSF	AXL+SIGLEC6+ DCs	GSM3984213	0	76	0	0.46
342	CSF	CD14 Mono	GSM3984213	12	76	15.79	5.8
343	CSF	CD16 Mono	GSM3984213	1	76	1.32	0
344	CSF	CD32B+ cDC2	GSM3984213	6	76	7.89	2.83
345	CSF	CD36+ cDC2	GSM3984213	2	76	2.63	4.1
346	CSF	cDC1	GSM3984213	0	76	0	0.53
347	CSF	IFN CD14 Mono	GSM3984213	2	76	2.63	0
348	CSF	LAMP3+ DCs	GSM3984213	0	76	0	0
349	CSF	MHCII(hi) BAM	GSM3984213	10	76	13.16	15.61
350	CSF	Microglia	GSM3984213	29	76	38.16	24.53
351	CSF	Neutrophil	GSM3984213	0	76	0	0
352	CSF	ACY3+ DCs	GSM3984214	0	39	0	0
353	CSF	AREG+ cDC2	GSM3984214	10	39	25.64	22.42
354	CSF	AXL+SIGLEC6+ DCs	GSM3984214	0	39	0	0.46
355	CSF	CD14 Mono	GSM3984214	4	39	10.26	5.8
356	CSF	CD16 Mono	GSM3984214	0	39	0	0
357	CSF	CD32B+ cDC2	GSM3984214	3	39	7.69	2.83
358	CSF	CD36+ cDC2	GSM3984214	0	39	0	4.1
359	CSF	cDC1	GSM3984214	0	39	0	0.53
360	CSF	IFN CD14 Mono	GSM3984214	1	39	2.56	0
361	CSF	LAMP3+ DCs	GSM3984214	0	39	0	0
362	CSF	MHCII(hi) BAM	GSM3984214	4	39	10.26	15.61
363	CSF	Microglia	GSM3984214	17	39	43.59	24.53
364	CSF	Neutrophil	GSM3984214	0	39	0	0
365	CSF	ACY3+ DCs	GSM3984215	1	97	1.03	0
366	CSF	AREG+ cDC2	GSM3984215	33	97	34.02	22.42
367	CSF	AXL+SIGLEC6+ DCs	GSM3984215	0	97	0	0.46
368	CSF	CD14 Mono	GSM3984215	7	97	7.22	5.8
369	CSF	CD16 Mono	GSM3984215	3	97	3.09	0
370	CSF	CD32B+ cDC2	GSM3984215	9	97	9.28	2.83
371	CSF	CD36+ cDC2	GSM3984215	3	97	3.09	4.1
372	CSF	cDC1	GSM3984215	3	97	3.09	0.53
373	CSF	IFN CD14 Mono	GSM3984215	6	97	6.19	0
374	CSF	LAMP3+ DCs	GSM3984215	0	97	0	0
375	CSF	MHCII(hi) BAM	GSM3984215	5	97	5.15	15.61
376	CSF	Microglia	GSM3984215	27	97	27.84	24.53
377	CSF	Neutrophil	GSM3984215	0	97	0	0
378	CSF	ACY3+ DCs	GSM3984216	0	101	0	0
379	CSF	AREG+ cDC2	GSM3984216	35	101	34.65	22.42
380	CSF	AXL+SIGLEC6+ DCs	GSM3984216	1	101	0.99	0.46
381	CSF	CD14 Mono	GSM3984216	6	101	5.94	5.8
382	CSF	CD16 Mono	GSM3984216	0	101	0	0
383	CSF	CD32B+ cDC2	GSM3984216	1	101	0.99	2.83
384	CSF	CD36+ cDC2	GSM3984216	3	101	2.97	4.1
385	CSF	cDC1	GSM3984216	1	101	0.99	0.53
386	CSF	IFN CD14 Mono	GSM3984216	0	101	0	0
387	CSF	LAMP3+ DCs	GSM3984216	0	101	0	0
388	CSF	MHCII(hi) BAM	GSM3984216	10	101	9.9	15.61
389	CSF	Microglia	GSM3984216	44	101	43.56	24.53
390	CSF	Neutrophil	GSM3984216	0	101	0	0
391	CSF	ACY3+ DCs	GSM4104122	5	208	2.4	0
392	CSF	AREG+ cDC2	GSM4104122	91	208	43.75	22.42
393	CSF	AXL+SIGLEC6+ DCs	GSM4104122	5	208	2.4	0.46
394	CSF	CD14 Mono	GSM4104122	3	208	1.44	5.8
395	CSF	CD16 Mono	GSM4104122	0	208	0	0
396	CSF	CD32B+ cDC2	GSM4104122	19	208	9.13	2.83
397	CSF	CD36+ cDC2	GSM4104122	32	208	15.38	4.1
398	CSF	cDC1	GSM4104122	7	208	3.37	0.53
399	CSF	IFN CD14 Mono	GSM4104122	2	208	0.96	0
400	CSF	LAMP3+ DCs	GSM4104122	1	208	0.48	0
401	CSF	MHCII(hi) BAM	GSM4104122	11	208	5.29	15.61
402	CSF	Microglia	GSM4104122	32	208	15.38	24.53
403	CSF	Neutrophil	GSM4104122	0	208	0	0
404	CSF	ACY3+ DCs	GSM4104123	0	124	0	0
405	CSF	AREG+ cDC2	GSM4104123	69	124	55.65	22.42
406	CSF	AXL+SIGLEC6+ DCs	GSM4104123	3	124	2.42	0.46
407	CSF	CD14 Mono	GSM4104123	2	124	1.61	5.8
408	CSF	CD16 Mono	GSM4104123	0	124	0	0
409	CSF	CD32B+ cDC2	GSM4104123	4	124	3.23	2.83
410	CSF	CD36+ cDC2	GSM4104123	1	124	0.81	4.1
411	CSF	cDC1	GSM4104123	18	124	14.52	0.53
412	CSF	IFN CD14 Mono	GSM4104123	0	124	0	0
413	CSF	LAMP3+ DCs	GSM4104123	3	124	2.42	0
414	CSF	MHCII(hi) BAM	GSM4104123	9	124	7.26	15.61
415	CSF	Microglia	GSM4104123	15	124	12.1	24.53
416	CSF	Neutrophil	GSM4104123	0	124	0	0
417	CSF	ACY3+ DCs	GSM4104124	1	317	0.32	0
418	CSF	AREG+ cDC2	GSM4104124	92	317	29.02	22.42
419	CSF	AXL+SIGLEC6+ DCs	GSM4104124	7	317	2.21	0.46
420	CSF	CD14 Mono	GSM4104124	3	317	0.95	5.8
421	CSF	CD16 Mono	GSM4104124	0	317	0	0
422	CSF	CD32B+ cDC2	GSM4104124	19	317	5.99	2.83
423	CSF	CD36+ cDC2	GSM4104124	21	317	6.62	4.1
424	CSF	cDC1	GSM4104124	17	317	5.36	0.53
425	CSF	IFN CD14 Mono	GSM4104124	2	317	0.63	0
426	CSF	LAMP3+ DCs	GSM4104124	0	317	0	0
427	CSF	MHCII(hi) BAM	GSM4104124	71	317	22.4	15.61
428	CSF	Microglia	GSM4104124	84	317	26.5	24.53
429	CSF	Neutrophil	GSM4104124	0	317	0	0
430	CSF	ACY3+ DCs	GSM4104125	0	82	0	0
431	CSF	AREG+ cDC2	GSM4104125	32	82	39.02	22.42
432	CSF	AXL+SIGLEC6+ DCs	GSM4104125	4	82	4.88	0.46
433	CSF	CD14 Mono	GSM4104125	3	82	3.66	5.8
434	CSF	CD16 Mono	GSM4104125	0	82	0	0
435	CSF	CD32B+ cDC2	GSM4104125	7	82	8.54	2.83
436	CSF	CD36+ cDC2	GSM4104125	3	82	3.66	4.1
437	CSF	cDC1	GSM4104125	1	82	1.22	0.53
438	CSF	IFN CD14 Mono	GSM4104125	1	82	1.22	0
439	CSF	LAMP3+ DCs	GSM4104125	0	82	0	0
440	CSF	MHCII(hi) BAM	GSM4104125	21	82	25.61	15.61
441	CSF	Microglia	GSM4104125	10	82	12.2	24.53
442	CSF	Neutrophil	GSM4104125	0	82	0	0
443	CSF	ACY3+ DCs	GSM4104126	6	141	4.26	0
444	CSF	AREG+ cDC2	GSM4104126	57	141	40.43	22.42
445	CSF	AXL+SIGLEC6+ DCs	GSM4104126	9	141	6.38	0.46
446	CSF	CD14 Mono	GSM4104126	15	141	10.64	5.8
447	CSF	CD16 Mono	GSM4104126	0	141	0	0
448	CSF	CD32B+ cDC2	GSM4104126	9	141	6.38	2.83
449	CSF	CD36+ cDC2	GSM4104126	10	141	7.09	4.1
450	CSF	cDC1	GSM4104126	3	141	2.13	0.53
451	CSF	IFN CD14 Mono	GSM4104126	1	141	0.71	0
452	CSF	LAMP3+ DCs	GSM4104126	2	141	1.42	0
453	CSF	MHCII(hi) BAM	GSM4104126	5	141	3.55	15.61
454	CSF	Microglia	GSM4104126	24	141	17.02	24.53
455	CSF	Neutrophil	GSM4104126	0	141	0	0
456	CSF	ACY3+ DCs	GSM4104127	0	57	0	0
457	CSF	AREG+ cDC2	GSM4104127	7	57	12.28	22.42
458	CSF	AXL+SIGLEC6+ DCs	GSM4104127	1	57	1.75	0.46
459	CSF	CD14 Mono	GSM4104127	2	57	3.51	5.8
460	CSF	CD16 Mono	GSM4104127	0	57	0	0
461	CSF	CD32B+ cDC2	GSM4104127	3	57	5.26	2.83
462	CSF	CD36+ cDC2	GSM4104127	2	57	3.51	4.1
463	CSF	cDC1	GSM4104127	0	57	0	0.53
464	CSF	IFN CD14 Mono	GSM4104127	0	57	0	0
465	CSF	LAMP3+ DCs	GSM4104127	0	57	0	0
466	CSF	MHCII(hi) BAM	GSM4104127	41	57	71.93	15.61
467	CSF	Microglia	GSM4104127	1	57	1.75	24.53
468	CSF	Neutrophil	GSM4104127	0	57	0	0
469	CSF	ACY3+ DCs	GSM4104128	1	391	0.26	0
470	CSF	AREG+ cDC2	GSM4104128	67	391	17.14	22.42
471	CSF	AXL+SIGLEC6+ DCs	GSM4104128	0	391	0	0.46
472	CSF	CD14 Mono	GSM4104128	11	391	2.81	5.8
473	CSF	CD16 Mono	GSM4104128	0	391	0	0
474	CSF	CD32B+ cDC2	GSM4104128	10	391	2.56	2.83
475	CSF	CD36+ cDC2	GSM4104128	22	391	5.63	4.1
476	CSF	cDC1	GSM4104128	0	391	0	0.53
477	CSF	IFN CD14 Mono	GSM4104128	2	391	0.51	0
478	CSF	LAMP3+ DCs	GSM4104128	0	391	0	0
479	CSF	MHCII(hi) BAM	GSM4104128	162	391	41.43	15.61
480	CSF	Microglia	GSM4104128	116	391	29.67	24.53
481	CSF	Neutrophil	GSM4104128	0	391	0	0
482	CSF	ACY3+ DCs	GSM4104129	0	868	0	0
483	CSF	AREG+ cDC2	GSM4104129	178	868	20.51	22.42
484	CSF	AXL+SIGLEC6+ DCs	GSM4104129	2	868	0.23	0.46
485	CSF	CD14 Mono	GSM4104129	67	868	7.72	5.8
486	CSF	CD16 Mono	GSM4104129	1	868	0.12	0
487	CSF	CD32B+ cDC2	GSM4104129	13	868	1.5	2.83
488	CSF	CD36+ cDC2	GSM4104129	52	868	5.99	4.1
489	CSF	cDC1	GSM4104129	4	868	0.46	0.53
490	CSF	IFN CD14 Mono	GSM4104129	2	868	0.23	0
491	CSF	LAMP3+ DCs	GSM4104129	4	868	0.46	0
492	CSF	MHCII(hi) BAM	GSM4104129	261	868	30.07	15.61
493	CSF	Microglia	GSM4104129	284	868	32.72	24.53
494	CSF	Neutrophil	GSM4104129	0	868	0	0
495	CSF	ACY3+ DCs	GSM4104130	2	165	1.21	0
496	CSF	AREG+ cDC2	GSM4104130	51	165	30.91	22.42
497	CSF	AXL+SIGLEC6+ DCs	GSM4104130	1	165	0.61	0.46
498	CSF	CD14 Mono	GSM4104130	4	165	2.42	5.8
499	CSF	CD16 Mono	GSM4104130	0	165	0	0
500	CSF	CD32B+ cDC2	GSM4104130	2	165	1.21	2.83
501	CSF	CD36+ cDC2	GSM4104130	11	165	6.67	4.1
502	CSF	cDC1	GSM4104130	2	165	1.21	0.53
503	CSF	IFN CD14 Mono	GSM4104130	0	165	0	0
504	CSF	LAMP3+ DCs	GSM4104130	0	165	0	0
505	CSF	MHCII(hi) BAM	GSM4104130	32	165	19.39	15.61
506	CSF	Microglia	GSM4104130	60	165	36.36	24.53
507	CSF	Neutrophil	GSM4104130	0	165	0	0
508	CSF	ACY3+ DCs	GSM4104131	1	276	0.36	0
509	CSF	AREG+ cDC2	GSM4104131	31	276	11.23	22.42
510	CSF	AXL+SIGLEC6+ DCs	GSM4104131	0	276	0	0.46
511	CSF	CD14 Mono	GSM4104131	5	276	1.81	5.8
512	CSF	CD16 Mono	GSM4104131	0	276	0	0
513	CSF	CD32B+ cDC2	GSM4104131	6	276	2.17	2.83
514	CSF	CD36+ cDC2	GSM4104131	23	276	8.33	4.1
515	CSF	cDC1	GSM4104131	4	276	1.45	0.53
516	CSF	IFN CD14 Mono	GSM4104131	2	276	0.72	0
517	CSF	LAMP3+ DCs	GSM4104131	3	276	1.09	0
518	CSF	MHCII(hi) BAM	GSM4104131	77	276	27.9	15.61
519	CSF	Microglia	GSM4104131	124	276	44.93	24.53
520	CSF	Neutrophil	GSM4104131	0	276	0	0
521	CSF	ACY3+ DCs	GSM4104132	4	704	0.57	0
522	CSF	AREG+ cDC2	GSM4104132	144	704	20.45	22.42
523	CSF	AXL+SIGLEC6+ DCs	GSM4104132	4	704	0.57	0.46
524	CSF	CD14 Mono	GSM4104132	25	704	3.55	5.8
525	CSF	CD16 Mono	GSM4104132	0	704	0	0
526	CSF	CD32B+ cDC2	GSM4104132	18	704	2.56	2.83
527	CSF	CD36+ cDC2	GSM4104132	33	704	4.69	4.1
528	CSF	cDC1	GSM4104132	9	704	1.28	0.53
529	CSF	IFN CD14 Mono	GSM4104132	4	704	0.57	0
530	CSF	LAMP3+ DCs	GSM4104132	1	704	0.14	0
531	CSF	MHCII(hi) BAM	GSM4104132	105	704	14.91	15.61
532	CSF	Microglia	GSM4104132	357	704	50.71	24.53
533	CSF	Neutrophil	GSM4104132	0	704	0	0
534	CSF	ACY3+ DCs	GSM4104133	1	23	4.35	0
535	CSF	AREG+ cDC2	GSM4104133	1	23	4.35	22.42
536	CSF	AXL+SIGLEC6+ DCs	GSM4104133	0	23	0	0.46
537	CSF	CD14 Mono	GSM4104133	0	23	0	5.8
538	CSF	CD16 Mono	GSM4104133	0	23	0	0
539	CSF	CD32B+ cDC2	GSM4104133	1	23	4.35	2.83
540	CSF	CD36+ cDC2	GSM4104133	1	23	4.35	4.1
541	CSF	cDC1	GSM4104133	1	23	4.35	0.53
542	CSF	IFN CD14 Mono	GSM4104133	1	23	4.35	0
543	CSF	LAMP3+ DCs	GSM4104133	0	23	0	0
544	CSF	MHCII(hi) BAM	GSM4104133	16	23	69.57	15.61
545	CSF	Microglia	GSM4104133	1	23	4.35	24.53
546	CSF	Neutrophil	GSM4104133	0	23	0	0
547	PBMC	ACY3+ DCs	GSM4104134	0	818	0	0
548	PBMC	AREG+ cDC2	GSM4104134	0	818	0	0
549	PBMC	AXL+SIGLEC6+ DCs	GSM4104134	1	818	0.12	0.06
550	PBMC	CD14 Mono	GSM4104134	632	818	77.26	75.62
551	PBMC	CD16 Mono	GSM4104134	102	818	12.47	15.79
552	PBMC	CD32B+ cDC2	GSM4104134	5	818	0.61	1.08
553	PBMC	CD36+ cDC2	GSM4104134	45	818	5.5	2.4
554	PBMC	cDC1	GSM4104134	2	818	0.24	0.2
555	PBMC	IFN CD14 Mono	GSM4104134	31	818	3.79	3.33
556	PBMC	LAMP3+ DCs	GSM4104134	0	818	0	0
557	PBMC	MHCII(hi) BAM	GSM4104134	0	818	0	0
558	PBMC	Microglia	GSM4104134	0	818	0	0
559	PBMC	Neutrophil	GSM4104134	0	818	0	0
560	PBMC	ACY3+ DCs	GSM4104135	0	140	0	0
561	PBMC	AREG+ cDC2	GSM4104135	0	140	0	0
562	PBMC	AXL+SIGLEC6+ DCs	GSM4104135	0	140	0	0.06
563	PBMC	CD14 Mono	GSM4104135	107	140	76.43	75.62
564	PBMC	CD16 Mono	GSM4104135	29	140	20.71	15.79
565	PBMC	CD32B+ cDC2	GSM4104135	0	140	0	1.08
566	PBMC	CD36+ cDC2	GSM4104135	3	140	2.14	2.4
567	PBMC	cDC1	GSM4104135	0	140	0	0.2
568	PBMC	IFN CD14 Mono	GSM4104135	1	140	0.71	3.33
569	PBMC	LAMP3+ DCs	GSM4104135	0	140	0	0
570	PBMC	MHCII(hi) BAM	GSM4104135	0	140	0	0
571	PBMC	Microglia	GSM4104135	0	140	0	0
572	PBMC	Neutrophil	GSM4104135	0	140	0	0
573	PBMC	ACY3+ DCs	GSM4104136	0	637	0	0
574	PBMC	AREG+ cDC2	GSM4104136	0	637	0	0
575	PBMC	AXL+SIGLEC6+ DCs	GSM4104136	1	637	0.16	0.06
576	PBMC	CD14 Mono	GSM4104136	538	637	84.46	75.62
577	PBMC	CD16 Mono	GSM4104136	43	637	6.75	15.79
578	PBMC	CD32B+ cDC2	GSM4104136	7	637	1.1	1.08
579	PBMC	CD36+ cDC2	GSM4104136	27	637	4.24	2.4
580	PBMC	cDC1	GSM4104136	2	637	0.31	0.2
581	PBMC	IFN CD14 Mono	GSM4104136	19	637	2.98	3.33
582	PBMC	LAMP3+ DCs	GSM4104136	0	637	0	0
583	PBMC	MHCII(hi) BAM	GSM4104136	0	637	0	0
584	PBMC	Microglia	GSM4104136	0	637	0	0
585	PBMC	Neutrophil	GSM4104136	0	637	0	0
586	PBMC	ACY3+ DCs	GSM4104137	0	176	0	0
587	PBMC	AREG+ cDC2	GSM4104137	0	176	0	0
588	PBMC	AXL+SIGLEC6+ DCs	GSM4104137	0	176	0	0.06
589	PBMC	CD14 Mono	GSM4104137	138	176	78.41	75.62
590	PBMC	CD16 Mono	GSM4104137	30	176	17.05	15.79
591	PBMC	CD32B+ cDC2	GSM4104137	1	176	0.57	1.08
592	PBMC	CD36+ cDC2	GSM4104137	7	176	3.98	2.4
593	PBMC	cDC1	GSM4104137	0	176	0	0.2
594	PBMC	IFN CD14 Mono	GSM4104137	0	176	0	3.33
595	PBMC	LAMP3+ DCs	GSM4104137	0	176	0	0
596	PBMC	MHCII(hi) BAM	GSM4104137	0	176	0	0
597	PBMC	Microglia	GSM4104137	0	176	0	0
598	PBMC	Neutrophil	GSM4104137	0	176	0	0
599	PBMC	ACY3+ DCs	GSM4104138	0	1255	0	0
600	PBMC	AREG+ cDC2	GSM4104138	0	1255	0	0
601	PBMC	AXL+SIGLEC6+ DCs	GSM4104138	1	1255	0.08	0.06
602	PBMC	CD14 Mono	GSM4104138	949	1255	75.62	75.62
603	PBMC	CD16 Mono	GSM4104138	216	1255	17.21	15.79
604	PBMC	CD32B+ cDC2	GSM4104138	16	1255	1.27	1.08
605	PBMC	CD36+ cDC2	GSM4104138	40	1255	3.19	2.4
606	PBMC	cDC1	GSM4104138	1	1255	0.08	0.2
607	PBMC	IFN CD14 Mono	GSM4104138	32	1255	2.55	3.33
608	PBMC	LAMP3+ DCs	GSM4104138	0	1255	0	0
609	PBMC	MHCII(hi) BAM	GSM4104138	0	1255	0	0
610	PBMC	Microglia	GSM4104138	0	1255	0	0
611	PBMC	Neutrophil	GSM4104138	0	1255	0	0
612	PBMC	ACY3+ DCs	GSM4104139	0	35	0	0
613	PBMC	AREG+ cDC2	GSM4104139	0	35	0	0
614	PBMC	AXL+SIGLEC6+ DCs	GSM4104139	0	35	0	0.06
615	PBMC	CD14 Mono	GSM4104139	32	35	91.43	75.62
616	PBMC	CD16 Mono	GSM4104139	3	35	8.57	15.79
617	PBMC	CD32B+ cDC2	GSM4104139	0	35	0	1.08
618	PBMC	CD36+ cDC2	GSM4104139	0	35	0	2.4
619	PBMC	cDC1	GSM4104139	0	35	0	0.2
620	PBMC	IFN CD14 Mono	GSM4104139	0	35	0	3.33
621	PBMC	LAMP3+ DCs	GSM4104139	0	35	0	0
622	PBMC	MHCII(hi) BAM	GSM4104139	0	35	0	0
623	PBMC	Microglia	GSM4104139	0	35	0	0
624	PBMC	Neutrophil	GSM4104139	0	35	0	0
625	PBMC	ACY3+ DCs	GSM4104140	0	750	0	0
626	PBMC	AREG+ cDC2	GSM4104140	0	750	0	0
627	PBMC	AXL+SIGLEC6+ DCs	GSM4104140	1	750	0.13	0.06
628	PBMC	CD14 Mono	GSM4104140	678	750	90.4	75.62
629	PBMC	CD16 Mono	GSM4104140	46	750	6.13	15.79
630	PBMC	CD32B+ cDC2	GSM4104140	0	750	0	1.08
631	PBMC	CD36+ cDC2	GSM4104140	18	750	2.4	2.4
632	PBMC	cDC1	GSM4104140	4	750	0.53	0.2
633	PBMC	IFN CD14 Mono	GSM4104140	3	750	0.4	3.33
634	PBMC	LAMP3+ DCs	GSM4104140	0	750	0	0
635	PBMC	MHCII(hi) BAM	GSM4104140	0	750	0	0
636	PBMC	Microglia	GSM4104140	0	750	0	0
637	PBMC	Neutrophil	GSM4104140	0	750	0	0
638	PBMC	ACY3+ DCs	GSM4104141	0	186	0	0
639	PBMC	AREG+ cDC2	GSM4104141	0	186	0	0
640	PBMC	AXL+SIGLEC6+ DCs	GSM4104141	0	186	0	0.06
641	PBMC	CD14 Mono	GSM4104141	132	186	70.97	75.62
642	PBMC	CD16 Mono	GSM4104141	43	186	23.12	15.79
643	PBMC	CD32B+ cDC2	GSM4104141	2	186	1.08	1.08
644	PBMC	CD36+ cDC2	GSM4104141	3	186	1.61	2.4
645	PBMC	cDC1	GSM4104141	0	186	0	0.2
646	PBMC	IFN CD14 Mono	GSM4104141	6	186	3.23	3.33
647	PBMC	LAMP3+ DCs	GSM4104141	0	186	0	0
648	PBMC	MHCII(hi) BAM	GSM4104141	0	186	0	0
649	PBMC	Microglia	GSM4104141	0	186	0	0
650	PBMC	Neutrophil	GSM4104141	0	186	0	0
651	PBMC	ACY3+ DCs	GSM4104142	0	38	0	0
652	PBMC	AREG+ cDC2	GSM4104142	0	38	0	0
653	PBMC	AXL+SIGLEC6+ DCs	GSM4104142	0	38	0	0.06
654	PBMC	CD14 Mono	GSM4104142	32	38	84.21	75.62
655	PBMC	CD16 Mono	GSM4104142	6	38	15.79	15.79
656	PBMC	CD32B+ cDC2	GSM4104142	0	38	0	1.08
657	PBMC	CD36+ cDC2	GSM4104142	0	38	0	2.4
658	PBMC	cDC1	GSM4104142	0	38	0	0.2
659	PBMC	IFN CD14 Mono	GSM4104142	0	38	0	3.33
660	PBMC	LAMP3+ DCs	GSM4104142	0	38	0	0
661	PBMC	MHCII(hi) BAM	GSM4104142	0	38	0	0
662	PBMC	Microglia	GSM4104142	0	38	0	0
663	PBMC	Neutrophil	GSM4104142	0	38	0	0
664	PBMC	ACY3+ DCs	GSM4104143	0	68	0	0
665	PBMC	AREG+ cDC2	GSM4104143	0	68	0	0
666	PBMC	AXL+SIGLEC6+ DCs	GSM4104143	0	68	0	0.06
667	PBMC	CD14 Mono	GSM4104143	25	68	36.76	75.62
668	PBMC	CD16 Mono	GSM4104143	38	68	55.88	15.79
669	PBMC	CD32B+ cDC2	GSM4104143	2	68	2.94	1.08
670	PBMC	CD36+ cDC2	GSM4104143	0	68	0	2.4
671	PBMC	cDC1	GSM4104143	0	68	0	0.2
672	PBMC	IFN CD14 Mono	GSM4104143	3	68	4.41	3.33
673	PBMC	LAMP3+ DCs	GSM4104143	0	68	0	0
674	PBMC	MHCII(hi) BAM	GSM4104143	0	68	0	0
675	PBMC	Microglia	GSM4104143	0	68	0	0
676	PBMC	Neutrophil	GSM4104143	0	68	0	0
677	CSF	ACY3+ DCs	GSM4208766	0	76	0	0
678	CSF	AREG+ cDC2	GSM4208766	28	76	36.84	22.42
679	CSF	AXL+SIGLEC6+ DCs	GSM4208766	0	76	0	0.46
680	CSF	CD14 Mono	GSM4208766	8	76	10.53	5.8
681	CSF	CD16 Mono	GSM4208766	1	76	1.32	0
682	CSF	CD32B+ cDC2	GSM4208766	3	76	3.95	2.83
683	CSF	CD36+ cDC2	GSM4208766	3	76	3.95	4.1
684	CSF	cDC1	GSM4208766	1	76	1.32	0.53
685	CSF	IFN CD14 Mono	GSM4208766	0	76	0	0
686	CSF	LAMP3+ DCs	GSM4208766	0	76	0	0
687	CSF	MHCII(hi) BAM	GSM4208766	18	76	23.68	15.61
688	CSF	Microglia	GSM4208766	14	76	18.42	24.53
689	CSF	Neutrophil	GSM4208766	0	76	0	0
690	CSF	ACY3+ DCs	GSM4208768	0	35	0	0
691	CSF	AREG+ cDC2	GSM4208768	9	35	25.71	22.42
692	CSF	AXL+SIGLEC6+ DCs	GSM4208768	1	35	2.86	0.46
693	CSF	CD14 Mono	GSM4208768	1	35	2.86	5.8
694	CSF	CD16 Mono	GSM4208768	0	35	0	0
695	CSF	CD32B+ cDC2	GSM4208768	0	35	0	2.83
696	CSF	CD36+ cDC2	GSM4208768	0	35	0	4.1
697	CSF	cDC1	GSM4208768	0	35	0	0.53
698	CSF	IFN CD14 Mono	GSM4208768	0	35	0	0
699	CSF	LAMP3+ DCs	GSM4208768	0	35	0	0
700	CSF	MHCII(hi) BAM	GSM4208768	10	35	28.57	15.61
701	CSF	Microglia	GSM4208768	14	35	40	24.53
702	CSF	Neutrophil	GSM4208768	0	35	0	0
703	CSF	ACY3+ DCs	GSM4208769	0	122	0	0
704	CSF	AREG+ cDC2	GSM4208769	30	122	24.59	22.42
705	CSF	AXL+SIGLEC6+ DCs	GSM4208769	1	122	0.82	0.46
706	CSF	CD14 Mono	GSM4208769	29	122	23.77	5.8
707	CSF	CD16 Mono	GSM4208769	0	122	0	0
708	CSF	CD32B+ cDC2	GSM4208769	2	122	1.64	2.83
709	CSF	CD36+ cDC2	GSM4208769	3	122	2.46	4.1
710	CSF	cDC1	GSM4208769	0	122	0	0.53
711	CSF	IFN CD14 Mono	GSM4208769	1	122	0.82	0
712	CSF	LAMP3+ DCs	GSM4208769	0	122	0	0
713	CSF	MHCII(hi) BAM	GSM4208769	7	122	5.74	15.61
714	CSF	Microglia	GSM4208769	49	122	40.16	24.53
715	CSF	Neutrophil	GSM4208769	0	122	0	0
716	CSF	ACY3+ DCs	GSM4208770	0	85	0	0
717	CSF	AREG+ cDC2	GSM4208770	16	85	18.82	22.42
718	CSF	AXL+SIGLEC6+ DCs	GSM4208770	0	85	0	0.46
719	CSF	CD14 Mono	GSM4208770	7	85	8.24	5.8
720	CSF	CD16 Mono	GSM4208770	0	85	0	0
721	CSF	CD32B+ cDC2	GSM4208770	3	85	3.53	2.83
722	CSF	CD36+ cDC2	GSM4208770	3	85	3.53	4.1
723	CSF	cDC1	GSM4208770	0	85	0	0.53
724	CSF	IFN CD14 Mono	GSM4208770	1	85	1.18	0
725	CSF	LAMP3+ DCs	GSM4208770	1	85	1.18	0
726	CSF	MHCII(hi) BAM	GSM4208770	18	85	21.18	15.61
727	CSF	Microglia	GSM4208770	36	85	42.35	24.53
728	CSF	Neutrophil	GSM4208770	0	85	0	0
729	CSF	ACY3+ DCs	GSM4208771	1	455	0.22	0
730	CSF	AREG+ cDC2	GSM4208771	50	455	10.99	22.42
731	CSF	AXL+SIGLEC6+ DCs	GSM4208771	9	455	1.98	0.46
732	CSF	CD14 Mono	GSM4208771	58	455	12.75	5.8
733	CSF	CD16 Mono	GSM4208771	10	455	2.2	0
734	CSF	CD32B+ cDC2	GSM4208771	33	455	7.25	2.83
735	CSF	CD36+ cDC2	GSM4208771	14	455	3.08	4.1
736	CSF	cDC1	GSM4208771	6	455	1.32	0.53
737	CSF	IFN CD14 Mono	GSM4208771	6	455	1.32	0
738	CSF	LAMP3+ DCs	GSM4208771	0	455	0	0
739	CSF	MHCII(hi) BAM	GSM4208771	38	455	8.35	15.61
740	CSF	Microglia	GSM4208771	230	455	50.55	24.53
741	CSF	Neutrophil	GSM4208771	0	455	0	0
742	CSF	ACY3+ DCs	GSM4208772	0	15	0	0
743	CSF	AREG+ cDC2	GSM4208772	1	15	6.67	22.42
744	CSF	AXL+SIGLEC6+ DCs	GSM4208772	1	15	6.67	0.46
745	CSF	CD14 Mono	GSM4208772	2	15	13.33	5.8
746	CSF	CD16 Mono	GSM4208772	0	15	0	0
747	CSF	CD32B+ cDC2	GSM4208772	0	15	0	2.83
748	CSF	CD36+ cDC2	GSM4208772	0	15	0	4.1
749	CSF	cDC1	GSM4208772	0	15	0	0.53
750	CSF	IFN CD14 Mono	GSM4208772	0	15	0	0
751	CSF	LAMP3+ DCs	GSM4208772	0	15	0	0
752	CSF	MHCII(hi) BAM	GSM4208772	4	15	26.67	15.61
753	CSF	Microglia	GSM4208772	7	15	46.67	24.53
754	CSF	Neutrophil	GSM4208772	0	15	0	0
755	CSF	ACY3+ DCs	GSM4208773	1	76	1.32	0
756	CSF	AREG+ cDC2	GSM4208773	22	76	28.95	22.42
757	CSF	AXL+SIGLEC6+ DCs	GSM4208773	1	76	1.32	0.46
758	CSF	CD14 Mono	GSM4208773	7	76	9.21	5.8
759	CSF	CD16 Mono	GSM4208773	0	76	0	0
760	CSF	CD32B+ cDC2	GSM4208773	7	76	9.21	2.83
761	CSF	CD36+ cDC2	GSM4208773	2	76	2.63	4.1
762	CSF	cDC1	GSM4208773	0	76	0	0.53
763	CSF	IFN CD14 Mono	GSM4208773	1	76	1.32	0
764	CSF	LAMP3+ DCs	GSM4208773	0	76	0	0
765	CSF	MHCII(hi) BAM	GSM4208773	10	76	13.16	15.61
766	CSF	Microglia	GSM4208773	25	76	32.89	24.53
767	CSF	Neutrophil	GSM4208773	0	76	0	0
768	CSF	ACY3+ DCs	GSM4208774	0	25	0	0
769	CSF	AREG+ cDC2	GSM4208774	11	25	44	22.42
770	CSF	AXL+SIGLEC6+ DCs	GSM4208774	1	25	4	0.46
771	CSF	CD14 Mono	GSM4208774	3	25	12	5.8
772	CSF	CD16 Mono	GSM4208774	0	25	0	0
773	CSF	CD32B+ cDC2	GSM4208774	2	25	8	2.83
774	CSF	CD36+ cDC2	GSM4208774	1	25	4	4.1
775	CSF	cDC1	GSM4208774	1	25	4	0.53
776	CSF	IFN CD14 Mono	GSM4208774	0	25	0	0
777	CSF	LAMP3+ DCs	GSM4208774	0	25	0	0
778	CSF	MHCII(hi) BAM	GSM4208774	1	25	4	15.61
779	CSF	Microglia	GSM4208774	5	25	20	24.53
780	CSF	Neutrophil	GSM4208774	0	25	0	0
781	CSF	ACY3+ DCs	GSM4208775	3	29	10.34	0
782	CSF	AREG+ cDC2	GSM4208775	10	29	34.48	22.42
783	CSF	AXL+SIGLEC6+ DCs	GSM4208775	1	29	3.45	0.46
784	CSF	CD14 Mono	GSM4208775	4	29	13.79	5.8
785	CSF	CD16 Mono	GSM4208775	0	29	0	0
786	CSF	CD32B+ cDC2	GSM4208775	1	29	3.45	2.83
787	CSF	CD36+ cDC2	GSM4208775	2	29	6.9	4.1
788	CSF	cDC1	GSM4208775	0	29	0	0.53
789	CSF	IFN CD14 Mono	GSM4208775	0	29	0	0
790	CSF	LAMP3+ DCs	GSM4208775	0	29	0	0
791	CSF	MHCII(hi) BAM	GSM4208775	0	29	0	15.61
792	CSF	Microglia	GSM4208775	8	29	27.59	24.53
793	CSF	Neutrophil	GSM4208775	0	29	0	0
794	CSF	ACY3+ DCs	GSM4208776	0	69	0	0
795	CSF	AREG+ cDC2	GSM4208776	23	69	33.33	22.42
796	CSF	AXL+SIGLEC6+ DCs	GSM4208776	1	69	1.45	0.46
797	CSF	CD14 Mono	GSM4208776	0	69	0	5.8
798	CSF	CD16 Mono	GSM4208776	0	69	0	0
799	CSF	CD32B+ cDC2	GSM4208776	2	69	2.9	2.83
800	CSF	CD36+ cDC2	GSM4208776	3	69	4.35	4.1
801	CSF	cDC1	GSM4208776	1	69	1.45	0.53
802	CSF	IFN CD14 Mono	GSM4208776	1	69	1.45	0
803	CSF	LAMP3+ DCs	GSM4208776	0	69	0	0
804	CSF	MHCII(hi) BAM	GSM4208776	22	69	31.88	15.61
805	CSF	Microglia	GSM4208776	16	69	23.19	24.53
806	CSF	Neutrophil	GSM4208776	0	69	0	0
807	CSF	ACY3+ DCs	GSM4208777	0	184	0	0
808	CSF	AREG+ cDC2	GSM4208777	25	184	13.59	22.42
809	CSF	AXL+SIGLEC6+ DCs	GSM4208777	0	184	0	0.46
810	CSF	CD14 Mono	GSM4208777	45	184	24.46	5.8
811	CSF	CD16 Mono	GSM4208777	0	184	0	0
812	CSF	CD32B+ cDC2	GSM4208777	23	184	12.5	2.83
813	CSF	CD36+ cDC2	GSM4208777	33	184	17.93	4.1
814	CSF	cDC1	GSM4208777	0	184	0	0.53
815	CSF	IFN CD14 Mono	GSM4208777	2	184	1.09	0
816	CSF	LAMP3+ DCs	GSM4208777	0	184	0	0
817	CSF	MHCII(hi) BAM	GSM4208777	11	184	5.98	15.61
818	CSF	Microglia	GSM4208777	45	184	24.46	24.53
819	CSF	Neutrophil	GSM4208777	0	184	0	0
820	CSF	ACY3+ DCs	GSM4208778	0	117	0	0
821	CSF	AREG+ cDC2	GSM4208778	35	117	29.91	22.42
822	CSF	AXL+SIGLEC6+ DCs	GSM4208778	1	117	0.85	0.46
823	CSF	CD14 Mono	GSM4208778	6	117	5.13	5.8
824	CSF	CD16 Mono	GSM4208778	0	117	0	0
825	CSF	CD32B+ cDC2	GSM4208778	1	117	0.85	2.83
826	CSF	CD36+ cDC2	GSM4208778	3	117	2.56	4.1
827	CSF	cDC1	GSM4208778	1	117	0.85	0.53
828	CSF	IFN CD14 Mono	GSM4208778	0	117	0	0
829	CSF	LAMP3+ DCs	GSM4208778	0	117	0	0
830	CSF	MHCII(hi) BAM	GSM4208778	23	117	19.66	15.61
831	CSF	Microglia	GSM4208778	47	117	40.17	24.53
832	CSF	Neutrophil	GSM4208778	0	117	0	0
833	CSF	ACY3+ DCs	GSM4208779	1	106	0.94	0
834	CSF	AREG+ cDC2	GSM4208779	35	106	33.02	22.42
835	CSF	AXL+SIGLEC6+ DCs	GSM4208779	0	106	0	0.46
836	CSF	CD14 Mono	GSM4208779	6	106	5.66	5.8
837	CSF	CD16 Mono	GSM4208779	3	106	2.83	0
838	CSF	CD32B+ cDC2	GSM4208779	8	106	7.55	2.83
839	CSF	CD36+ cDC2	GSM4208779	4	106	3.77	4.1
840	CSF	cDC1	GSM4208779	3	106	2.83	0.53
841	CSF	IFN CD14 Mono	GSM4208779	8	106	7.55	0
842	CSF	LAMP3+ DCs	GSM4208779	0	106	0	0
843	CSF	MHCII(hi) BAM	GSM4208779	10	106	9.43	15.61
844	CSF	Microglia	GSM4208779	28	106	26.42	24.53
845	CSF	Neutrophil	GSM4208779	0	106	0	0
846	CSF	ACY3+ DCs	GSM4208780	2	299	0.67	0
847	CSF	AREG+ cDC2	GSM4208780	78	299	26.09	22.42
848	CSF	AXL+SIGLEC6+ DCs	GSM4208780	5	299	1.67	0.46
849	CSF	CD14 Mono	GSM4208780	36	299	12.04	5.8
850	CSF	CD16 Mono	GSM4208780	1	299	0.33	0
851	CSF	CD32B+ cDC2	GSM4208780	21	299	7.02	2.83
852	CSF	CD36+ cDC2	GSM4208780	28	299	9.36	4.1
853	CSF	cDC1	GSM4208780	2	299	0.67	0.53
854	CSF	IFN CD14 Mono	GSM4208780	4	299	1.34	0
855	CSF	LAMP3+ DCs	GSM4208780	0	299	0	0
856	CSF	MHCII(hi) BAM	GSM4208780	47	299	15.72	15.61
857	CSF	Microglia	GSM4208780	75	299	25.08	24.53
858	CSF	Neutrophil	GSM4208780	0	299	0	0
859	CSF	ACY3+ DCs	GSM4404052	0	23	0	0
860	CSF	AREG+ cDC2	GSM4404052	3	23	13.04	22.42
861	CSF	AXL+SIGLEC6+ DCs	GSM4404052	0	23	0	0.46
862	CSF	CD14 Mono	GSM4404052	2	23	8.7	5.8
863	CSF	CD16 Mono	GSM4404052	0	23	0	0
864	CSF	CD32B+ cDC2	GSM4404052	0	23	0	2.83
865	CSF	CD36+ cDC2	GSM4404052	0	23	0	4.1
866	CSF	cDC1	GSM4404052	0	23	0	0.53
867	CSF	IFN CD14 Mono	GSM4404052	0	23	0	0
868	CSF	LAMP3+ DCs	GSM4404052	0	23	0	0
869	CSF	MHCII(hi) BAM	GSM4404052	6	23	26.09	15.61
870	CSF	Microglia	GSM4404052	12	23	52.17	24.53
871	CSF	Neutrophil	GSM4404052	0	23	0	0
872	CSF	ACY3+ DCs	GSM4404053	0	15	0	0
873	CSF	AREG+ cDC2	GSM4404053	2	15	13.33	22.42
874	CSF	AXL+SIGLEC6+ DCs	GSM4404053	0	15	0	0.46
875	CSF	CD14 Mono	GSM4404053	0	15	0	5.8
876	CSF	CD16 Mono	GSM4404053	0	15	0	0
877	CSF	CD32B+ cDC2	GSM4404053	1	15	6.67	2.83
878	CSF	CD36+ cDC2	GSM4404053	0	15	0	4.1
879	CSF	cDC1	GSM4404053	0	15	0	0.53
880	CSF	IFN CD14 Mono	GSM4404053	0	15	0	0
881	CSF	LAMP3+ DCs	GSM4404053	0	15	0	0
882	CSF	MHCII(hi) BAM	GSM4404053	1	15	6.67	15.61
883	CSF	Microglia	GSM4404053	11	15	73.33	24.53
884	CSF	Neutrophil	GSM4404053	0	15	0	0
885	CSF	ACY3+ DCs	GSM4404054	0	44	0	0
886	CSF	AREG+ cDC2	GSM4404054	12	44	27.27	22.42
887	CSF	AXL+SIGLEC6+ DCs	GSM4404054	0	44	0	0.46
888	CSF	CD14 Mono	GSM4404054	4	44	9.09	5.8
889	CSF	CD16 Mono	GSM4404054	1	44	2.27	0
890	CSF	CD32B+ cDC2	GSM4404054	0	44	0	2.83
891	CSF	CD36+ cDC2	GSM4404054	0	44	0	4.1
892	CSF	cDC1	GSM4404054	0	44	0	0.53
893	CSF	IFN CD14 Mono	GSM4404054	0	44	0	0
894	CSF	LAMP3+ DCs	GSM4404054	0	44	0	0
895	CSF	MHCII(hi) BAM	GSM4404054	7	44	15.91	15.61
896	CSF	Microglia	GSM4404054	20	44	45.45	24.53
897	CSF	Neutrophil	GSM4404054	0	44	0	0
898	CSF	ACY3+ DCs	GSM4404055	0	22	0	0
899	CSF	AREG+ cDC2	GSM4404055	8	22	36.36	22.42
900	CSF	AXL+SIGLEC6+ DCs	GSM4404055	0	22	0	0.46
901	CSF	CD14 Mono	GSM4404055	3	22	13.64	5.8
902	CSF	CD16 Mono	GSM4404055	0	22	0	0
903	CSF	CD32B+ cDC2	GSM4404055	0	22	0	2.83
904	CSF	CD36+ cDC2	GSM4404055	0	22	0	4.1
905	CSF	cDC1	GSM4404055	0	22	0	0.53
906	CSF	IFN CD14 Mono	GSM4404055	0	22	0	0
907	CSF	LAMP3+ DCs	GSM4404055	0	22	0	0
908	CSF	MHCII(hi) BAM	GSM4404055	1	22	4.55	15.61
909	CSF	Microglia	GSM4404055	10	22	45.45	24.53
910	CSF	Neutrophil	GSM4404055	0	22	0	0
911	CSF	ACY3+ DCs	GSM4404056	0	36	0	0
912	CSF	AREG+ cDC2	GSM4404056	9	36	25	22.42
913	CSF	AXL+SIGLEC6+ DCs	GSM4404056	0	36	0	0.46
914	CSF	CD14 Mono	GSM4404056	0	36	0	5.8
915	CSF	CD16 Mono	GSM4404056	0	36	0	0
916	CSF	CD32B+ cDC2	GSM4404056	0	36	0	2.83
917	CSF	CD36+ cDC2	GSM4404056	0	36	0	4.1
918	CSF	cDC1	GSM4404056	0	36	0	0.53
919	CSF	IFN CD14 Mono	GSM4404056	0	36	0	0
920	CSF	LAMP3+ DCs	GSM4404056	0	36	0	0
921	CSF	MHCII(hi) BAM	GSM4404056	6	36	16.67	15.61
922	CSF	Microglia	GSM4404056	21	36	58.33	24.53
923	CSF	Neutrophil	GSM4404056	0	36	0	0
924	CSF	ACY3+ DCs	GSM4404057	2	176	1.14	0
925	CSF	AREG+ cDC2	GSM4404057	44	176	25	22.42
926	CSF	AXL+SIGLEC6+ DCs	GSM4404057	9	176	5.11	0.46
927	CSF	CD14 Mono	GSM4404057	18	176	10.23	5.8
928	CSF	CD16 Mono	GSM4404057	1	176	0.57	0
929	CSF	CD32B+ cDC2	GSM4404057	24	176	13.64	2.83
930	CSF	CD36+ cDC2	GSM4404057	3	176	1.7	4.1
931	CSF	cDC1	GSM4404057	0	176	0	0.53
932	CSF	IFN CD14 Mono	GSM4404057	1	176	0.57	0
933	CSF	LAMP3+ DCs	GSM4404057	0	176	0	0
934	CSF	MHCII(hi) BAM	GSM4404057	4	176	2.27	15.61
935	CSF	Microglia	GSM4404057	70	176	39.77	24.53
936	CSF	Neutrophil	GSM4404057	0	176	0	0
937	CSF	ACY3+ DCs	GSM4404058	1	47	2.13	0
938	CSF	AREG+ cDC2	GSM4404058	19	47	40.43	22.42
939	CSF	AXL+SIGLEC6+ DCs	GSM4404058	3	47	6.38	0.46
940	CSF	CD14 Mono	GSM4404058	1	47	2.13	5.8
941	CSF	CD16 Mono	GSM4404058	0	47	0	0
942	CSF	CD32B+ cDC2	GSM4404058	2	47	4.26	2.83
943	CSF	CD36+ cDC2	GSM4404058	2	47	4.26	4.1
944	CSF	cDC1	GSM4404058	0	47	0	0.53
945	CSF	IFN CD14 Mono	GSM4404058	0	47	0	0
946	CSF	LAMP3+ DCs	GSM4404058	0	47	0	0
947	CSF	MHCII(hi) BAM	GSM4404058	5	47	10.64	15.61
948	CSF	Microglia	GSM4404058	14	47	29.79	24.53
949	CSF	Neutrophil	GSM4404058	0	47	0	0
950	CSF	ACY3+ DCs	GSM4404059	0	19	0	0
951	CSF	AREG+ cDC2	GSM4404059	3	19	15.79	22.42
952	CSF	AXL+SIGLEC6+ DCs	GSM4404059	1	19	5.26	0.46
953	CSF	CD14 Mono	GSM4404059	0	19	0	5.8
954	CSF	CD16 Mono	GSM4404059	0	19	0	0
955	CSF	CD32B+ cDC2	GSM4404059	0	19	0	2.83
956	CSF	CD36+ cDC2	GSM4404059	0	19	0	4.1
957	CSF	cDC1	GSM4404059	0	19	0	0.53
958	CSF	IFN CD14 Mono	GSM4404059	0	19	0	0
959	CSF	LAMP3+ DCs	GSM4404059	0	19	0	0
960	CSF	MHCII(hi) BAM	GSM4404059	5	19	26.32	15.61
961	CSF	Microglia	GSM4404059	10	19	52.63	24.53
962	CSF	Neutrophil	GSM4404059	0	19	0	0
963	CSF	ACY3+ DCs	GSM5264634	0	15	0	0
964	CSF	AREG+ cDC2	GSM5264634	2	15	13.33	22.42
965	CSF	AXL+SIGLEC6+ DCs	GSM5264634	0	15	0	0.46
966	CSF	CD14 Mono	GSM5264634	0	15	0	5.8
967	CSF	CD16 Mono	GSM5264634	0	15	0	0
968	CSF	CD32B+ cDC2	GSM5264634	0	15	0	2.83
969	CSF	CD36+ cDC2	GSM5264634	3	15	20	4.1
970	CSF	cDC1	GSM5264634	0	15	0	0.53
971	CSF	IFN CD14 Mono	GSM5264634	0	15	0	0
972	CSF	LAMP3+ DCs	GSM5264634	0	15	0	0
973	CSF	MHCII(hi) BAM	GSM5264634	1	15	6.67	15.61
974	CSF	Microglia	GSM5264634	9	15	60	24.53
975	CSF	Neutrophil	GSM5264634	0	15	0	0
976	PBMC	ACY3+ DCs	GSM5264635	0	199	0	0
977	PBMC	AREG+ cDC2	GSM5264635	0	199	0	0
978	PBMC	AXL+SIGLEC6+ DCs	GSM5264635	0	199	0	0.06
979	PBMC	CD14 Mono	GSM5264635	134	199	67.34	75.62
980	PBMC	CD16 Mono	GSM5264635	61	199	30.65	15.79
981	PBMC	CD32B+ cDC2	GSM5264635	0	199	0	1.08
982	PBMC	CD36+ cDC2	GSM5264635	3	199	1.51	2.4
983	PBMC	cDC1	GSM5264635	0	199	0	0.2
984	PBMC	IFN CD14 Mono	GSM5264635	1	199	0.5	3.33
985	PBMC	LAMP3+ DCs	GSM5264635	0	199	0	0
986	PBMC	MHCII(hi) BAM	GSM5264635	0	199	0	0
987	PBMC	Microglia	GSM5264635	0	199	0	0
988	PBMC	Neutrophil	GSM5264635	0	199	0	0
989	CSF	ACY3+ DCs	GSM5264636	0	314	0	0
990	CSF	AREG+ cDC2	GSM5264636	63	314	20.06	22.42
991	CSF	AXL+SIGLEC6+ DCs	GSM5264636	0	314	0	0.46
992	CSF	CD14 Mono	GSM5264636	12	314	3.82	5.8
993	CSF	CD16 Mono	GSM5264636	0	314	0	0
994	CSF	CD32B+ cDC2	GSM5264636	0	314	0	2.83
995	CSF	CD36+ cDC2	GSM5264636	14	314	4.46	4.1
996	CSF	cDC1	GSM5264636	1	314	0.32	0.53
997	CSF	IFN CD14 Mono	GSM5264636	0	314	0	0
998	CSF	LAMP3+ DCs	GSM5264636	0	314	0	0
999	CSF	MHCII(hi) BAM	GSM5264636	110	314	35.03	15.61
1000	CSF	Microglia	GSM5264636	114	314	36.31	24.53
1001	CSF	Neutrophil	GSM5264636	0	314	0	0
1002	PBMC	ACY3+ DCs	GSM5264637	0	197	0	0
1003	PBMC	AREG+ cDC2	GSM5264637	0	197	0	0
1004	PBMC	AXL+SIGLEC6+ DCs	GSM5264637	0	197	0	0.06
1005	PBMC	CD14 Mono	GSM5264637	138	197	70.05	75.62
1006	PBMC	CD16 Mono	GSM5264637	41	197	20.81	15.79
1007	PBMC	CD32B+ cDC2	GSM5264637	1	197	0.51	1.08
1008	PBMC	CD36+ cDC2	GSM5264637	4	197	2.03	2.4
1009	PBMC	cDC1	GSM5264637	1	197	0.51	0.2
1010	PBMC	IFN CD14 Mono	GSM5264637	12	197	6.09	3.33
1011	PBMC	LAMP3+ DCs	GSM5264637	0	197	0	0
1012	PBMC	MHCII(hi) BAM	GSM5264637	0	197	0	0
1013	PBMC	Microglia	GSM5264637	0	197	0	0
1014	PBMC	Neutrophil	GSM5264637	0	197	0	0
1015	PBMC	ACY3+ DCs	GSM5264638	0	1189	0	0
1016	PBMC	AREG+ cDC2	GSM5264638	0	1189	0	0
1017	PBMC	AXL+SIGLEC6+ DCs	GSM5264638	0	1189	0	0.06
1018	PBMC	CD14 Mono	GSM5264638	982	1189	82.59	75.62
1019	PBMC	CD16 Mono	GSM5264638	157	1189	13.2	15.79
1020	PBMC	CD32B+ cDC2	GSM5264638	5	1189	0.42	1.08
1021	PBMC	CD36+ cDC2	GSM5264638	32	1189	2.69	2.4
1022	PBMC	cDC1	GSM5264638	1	1189	0.08	0.2
1023	PBMC	IFN CD14 Mono	GSM5264638	11	1189	0.93	3.33
1024	PBMC	LAMP3+ DCs	GSM5264638	1	1189	0.08	0
1025	PBMC	MHCII(hi) BAM	GSM5264638	0	1189	0	0
1026	PBMC	Microglia	GSM5264638	0	1189	0	0
1027	PBMC	Neutrophil	GSM5264638	0	1189	0	0
1028	CSF	ACY3+ DCs	GSM5264639	1	581	0.17	0
1029	CSF	AREG+ cDC2	GSM5264639	279	581	48.02	22.42
1030	CSF	AXL+SIGLEC6+ DCs	GSM5264639	0	581	0	0.46
1031	CSF	CD14 Mono	GSM5264639	6	581	1.03	5.8
1032	CSF	CD16 Mono	GSM5264639	0	581	0	0
1033	CSF	CD32B+ cDC2	GSM5264639	5	581	0.86	2.83
1034	CSF	CD36+ cDC2	GSM5264639	70	581	12.05	4.1
1035	CSF	cDC1	GSM5264639	8	581	1.38	0.53
1036	CSF	IFN CD14 Mono	GSM5264639	2	581	0.34	0
1037	CSF	LAMP3+ DCs	GSM5264639	3	581	0.52	0
1038	CSF	MHCII(hi) BAM	GSM5264639	91	581	15.66	15.61
1039	CSF	Microglia	GSM5264639	116	581	19.97	24.53
1040	CSF	Neutrophil	GSM5264639	0	581	0	0
1041	PBMC	ACY3+ DCs	GSM5264640	0	862	0	0
1042	PBMC	AREG+ cDC2	GSM5264640	0	862	0	0
1043	PBMC	AXL+SIGLEC6+ DCs	GSM5264640	2	862	0.23	0.06
1044	PBMC	CD14 Mono	GSM5264640	776	862	90.02	75.62
1045	PBMC	CD16 Mono	GSM5264640	61	862	7.08	15.79
1046	PBMC	CD32B+ cDC2	GSM5264640	8	862	0.93	1.08
1047	PBMC	CD36+ cDC2	GSM5264640	2	862	0.23	2.4
1048	PBMC	cDC1	GSM5264640	2	862	0.23	0.2
1049	PBMC	IFN CD14 Mono	GSM5264640	11	862	1.28	3.33
1050	PBMC	LAMP3+ DCs	GSM5264640	0	862	0	0
1051	PBMC	MHCII(hi) BAM	GSM5264640	0	862	0	0
1052	PBMC	Microglia	GSM5264640	0	862	0	0
1053	PBMC	Neutrophil	GSM5264640	0	862	0	0
1054	CSF	ACY3+ DCs	GSM5264641	0	35	0	0
1055	CSF	AREG+ cDC2	GSM5264641	24	35	68.57	22.42
1056	CSF	AXL+SIGLEC6+ DCs	GSM5264641	0	35	0	0.46
1057	CSF	CD14 Mono	GSM5264641	0	35	0	5.8
1058	CSF	CD16 Mono	GSM5264641	0	35	0	0
1059	CSF	CD32B+ cDC2	GSM5264641	1	35	2.86	2.83
1060	CSF	CD36+ cDC2	GSM5264641	1	35	2.86	4.1
1061	CSF	cDC1	GSM5264641	0	35	0	0.53
1062	CSF	IFN CD14 Mono	GSM5264641	0	35	0	0
1063	CSF	LAMP3+ DCs	GSM5264641	0	35	0	0
1064	CSF	MHCII(hi) BAM	GSM5264641	4	35	11.43	15.61
1065	CSF	Microglia	GSM5264641	5	35	14.29	24.53
1066	CSF	Neutrophil	GSM5264641	0	35	0	0
1067	PBMC	ACY3+ DCs	GSM5264642	0	601	0	0
1068	PBMC	AREG+ cDC2	GSM5264642	0	601	0	0
1069	PBMC	AXL+SIGLEC6+ DCs	GSM5264642	0	601	0	0.06
1070	PBMC	CD14 Mono	GSM5264642	474	601	78.87	75.62
1071	PBMC	CD16 Mono	GSM5264642	73	601	12.15	15.79
1072	PBMC	CD32B+ cDC2	GSM5264642	7	601	1.16	1.08
1073	PBMC	CD36+ cDC2	GSM5264642	12	601	2	2.4
1074	PBMC	cDC1	GSM5264642	0	601	0	0.2
1075	PBMC	IFN CD14 Mono	GSM5264642	35	601	5.82	3.33
1076	PBMC	LAMP3+ DCs	GSM5264642	0	601	0	0
1077	PBMC	MHCII(hi) BAM	GSM5264642	0	601	0	0
1078	PBMC	Microglia	GSM5264642	0	601	0	0
1079	PBMC	Neutrophil	GSM5264642	0	601	0	0
1080	CSF	ACY3+ DCs	GSM5264643	1	261	0.38	0
1081	CSF	AREG+ cDC2	GSM5264643	96	261	36.78	22.42
1082	CSF	AXL+SIGLEC6+ DCs	GSM5264643	4	261	1.53	0.46
1083	CSF	CD14 Mono	GSM5264643	10	261	3.83	5.8
1084	CSF	CD16 Mono	GSM5264643	0	261	0	0
1085	CSF	CD32B+ cDC2	GSM5264643	11	261	4.21	2.83
1086	CSF	CD36+ cDC2	GSM5264643	20	261	7.66	4.1
1087	CSF	cDC1	GSM5264643	6	261	2.3	0.53
1088	CSF	IFN CD14 Mono	GSM5264643	1	261	0.38	0
1089	CSF	LAMP3+ DCs	GSM5264643	3	261	1.15	0
1090	CSF	MHCII(hi) BAM	GSM5264643	21	261	8.05	15.61
1091	CSF	Microglia	GSM5264643	88	261	33.72	24.53
1092	CSF	Neutrophil	GSM5264643	0	261	0	0
1093	PBMC	ACY3+ DCs	GSM5264644	0	303	0	0
1094	PBMC	AREG+ cDC2	GSM5264644	0	303	0	0
1095	PBMC	AXL+SIGLEC6+ DCs	GSM5264644	1	303	0.33	0.06
1096	PBMC	CD14 Mono	GSM5264644	182	303	60.07	75.62
1097	PBMC	CD16 Mono	GSM5264644	70	303	23.1	15.79
1098	PBMC	CD32B+ cDC2	GSM5264644	7	303	2.31	1.08
1099	PBMC	CD36+ cDC2	GSM5264644	12	303	3.96	2.4
1100	PBMC	cDC1	GSM5264644	2	303	0.66	0.2
1101	PBMC	IFN CD14 Mono	GSM5264644	29	303	9.57	3.33
1102	PBMC	LAMP3+ DCs	GSM5264644	0	303	0	0
1103	PBMC	MHCII(hi) BAM	GSM5264644	0	303	0	0
1104	PBMC	Microglia	GSM5264644	0	303	0	0
1105	PBMC	Neutrophil	GSM5264644	0	303	0	0
1106	CSF	ACY3+ DCs	GSM5264645	2	36	5.56	0
1107	CSF	AREG+ cDC2	GSM5264645	18	36	50	22.42
1108	CSF	AXL+SIGLEC6+ DCs	GSM5264645	1	36	2.78	0.46
1109	CSF	CD14 Mono	GSM5264645	0	36	0	5.8
1110	CSF	CD16 Mono	GSM5264645	0	36	0	0
1111	CSF	CD32B+ cDC2	GSM5264645	5	36	13.89	2.83
1112	CSF	CD36+ cDC2	GSM5264645	8	36	22.22	4.1
1113	CSF	cDC1	GSM5264645	0	36	0	0.53
1114	CSF	IFN CD14 Mono	GSM5264645	0	36	0	0
1115	CSF	LAMP3+ DCs	GSM5264645	0	36	0	0
1116	CSF	MHCII(hi) BAM	GSM5264645	1	36	2.78	15.61
1117	CSF	Microglia	GSM5264645	1	36	2.78	24.53
1118	CSF	Neutrophil	GSM5264645	0	36	0	0
1119	PBMC	ACY3+ DCs	GSM5264646	0	613	0	0
1120	PBMC	AREG+ cDC2	GSM5264646	0	613	0	0
1121	PBMC	AXL+SIGLEC6+ DCs	GSM5264646	1	613	0.16	0.06
1122	PBMC	CD14 Mono	GSM5264646	457	613	74.55	75.62
1123	PBMC	CD16 Mono	GSM5264646	76	613	12.4	15.79
1124	PBMC	CD32B+ cDC2	GSM5264646	21	613	3.43	1.08
1125	PBMC	CD36+ cDC2	GSM5264646	38	613	6.2	2.4
1126	PBMC	cDC1	GSM5264646	0	613	0	0.2
1127	PBMC	IFN CD14 Mono	GSM5264646	20	613	3.26	3.33
1128	PBMC	LAMP3+ DCs	GSM5264646	0	613	0	0
1129	PBMC	MHCII(hi) BAM	GSM5264646	0	613	0	0
1130	PBMC	Microglia	GSM5264646	0	613	0	0
1131	PBMC	Neutrophil	GSM5264646	0	613	0	0
1132	CSF	ACY3+ DCs	GSM5264647	2	48	4.17	0
1133	CSF	AREG+ cDC2	GSM5264647	12	48	25	22.42
1134	CSF	AXL+SIGLEC6+ DCs	GSM5264647	2	48	4.17	0.46
1135	CSF	CD14 Mono	GSM5264647	1	48	2.08	5.8
1136	CSF	CD16 Mono	GSM5264647	0	48	0	0
1137	CSF	CD32B+ cDC2	GSM5264647	4	48	8.33	2.83
1138	CSF	CD36+ cDC2	GSM5264647	7	48	14.58	4.1
1139	CSF	cDC1	GSM5264647	1	48	2.08	0.53
1140	CSF	IFN CD14 Mono	GSM5264647	0	48	0	0
1141	CSF	LAMP3+ DCs	GSM5264647	0	48	0	0
1142	CSF	MHCII(hi) BAM	GSM5264647	3	48	6.25	15.61
1143	CSF	Microglia	GSM5264647	16	48	33.33	24.53
1144	CSF	Neutrophil	GSM5264647	0	48	0	0
1145	PBMC	ACY3+ DCs	GSM5264648	0	601	0	0
1146	PBMC	AREG+ cDC2	GSM5264648	0	601	0	0
1147	PBMC	AXL+SIGLEC6+ DCs	GSM5264648	0	601	0	0.06
1148	PBMC	CD14 Mono	GSM5264648	456	601	75.87	75.62
1149	PBMC	CD16 Mono	GSM5264648	107	601	17.8	15.79
1150	PBMC	CD32B+ cDC2	GSM5264648	4	601	0.67	1.08
1151	PBMC	CD36+ cDC2	GSM5264648	10	601	1.66	2.4
1152	PBMC	cDC1	GSM5264648	0	601	0	0.2
1153	PBMC	IFN CD14 Mono	GSM5264648	23	601	3.83	3.33
1154	PBMC	LAMP3+ DCs	GSM5264648	1	601	0.17	0
1155	PBMC	MHCII(hi) BAM	GSM5264648	0	601	0	0
1156	PBMC	Microglia	GSM5264648	0	601	0	0
1157	PBMC	Neutrophil	GSM5264648	0	601	0	0
1158	CSF	ACY3+ DCs	GSM5264649	2	87	2.3	0
1159	CSF	AREG+ cDC2	GSM5264649	29	87	33.33	22.42
1160	CSF	AXL+SIGLEC6+ DCs	GSM5264649	4	87	4.6	0.46
1161	CSF	CD14 Mono	GSM5264649	0	87	0	5.8
1162	CSF	CD16 Mono	GSM5264649	0	87	0	0
1163	CSF	CD32B+ cDC2	GSM5264649	23	87	26.44	2.83
1164	CSF	CD36+ cDC2	GSM5264649	16	87	18.39	4.1
1165	CSF	cDC1	GSM5264649	8	87	9.2	0.53
1166	CSF	IFN CD14 Mono	GSM5264649	0	87	0	0
1167	CSF	LAMP3+ DCs	GSM5264649	0	87	0	0
1168	CSF	MHCII(hi) BAM	GSM5264649	0	87	0	15.61
1169	CSF	Microglia	GSM5264649	5	87	5.75	24.53
1170	CSF	Neutrophil	GSM5264649	0	87	0	0
1171	PBMC	ACY3+ DCs	GSM5264650	0	1622	0	0
1172	PBMC	AREG+ cDC2	GSM5264650	0	1622	0	0
1173	PBMC	AXL+SIGLEC6+ DCs	GSM5264650	1	1622	0.06	0.06
1174	PBMC	CD14 Mono	GSM5264650	1284	1622	79.16	75.62
1175	PBMC	CD16 Mono	GSM5264650	233	1622	14.36	15.79
1176	PBMC	CD32B+ cDC2	GSM5264650	17	1622	1.05	1.08
1177	PBMC	CD36+ cDC2	GSM5264650	33	1622	2.03	2.4
1178	PBMC	cDC1	GSM5264650	0	1622	0	0.2
1179	PBMC	IFN CD14 Mono	GSM5264650	54	1622	3.33	3.33
1180	PBMC	LAMP3+ DCs	GSM5264650	0	1622	0	0
1181	PBMC	MHCII(hi) BAM	GSM5264650	0	1622	0	0
1182	PBMC	Microglia	GSM5264650	0	1622	0	0
1183	PBMC	Neutrophil	GSM5264650	0	1622	0	0
1184	CSF	ACY3+ DCs	GSM5264651	1	317	0.32	0
1185	CSF	AREG+ cDC2	GSM5264651	140	317	44.16	22.42
1186	CSF	AXL+SIGLEC6+ DCs	GSM5264651	8	317	2.52	0.46
1187	CSF	CD14 Mono	GSM5264651	6	317	1.89	5.8
1188	CSF	CD16 Mono	GSM5264651	0	317	0	0
1189	CSF	CD32B+ cDC2	GSM5264651	18	317	5.68	2.83
1190	CSF	CD36+ cDC2	GSM5264651	32	317	10.09	4.1
1191	CSF	cDC1	GSM5264651	4	317	1.26	0.53
1192	CSF	IFN CD14 Mono	GSM5264651	1	317	0.32	0
1193	CSF	LAMP3+ DCs	GSM5264651	0	317	0	0
1194	CSF	MHCII(hi) BAM	GSM5264651	29	317	9.15	15.61
1195	CSF	Microglia	GSM5264651	78	317	24.61	24.53
1196	CSF	Neutrophil	GSM5264651	0	317	0	0
1197	PBMC	ACY3+ DCs	GSM5264652	0	1437	0	0
1198	PBMC	AREG+ cDC2	GSM5264652	0	1437	0	0
1199	PBMC	AXL+SIGLEC6+ DCs	GSM5264652	1	1437	0.07	0.06
1200	PBMC	CD14 Mono	GSM5264652	1015	1437	70.63	75.62
1201	PBMC	CD16 Mono	GSM5264652	183	1437	12.73	15.79
1202	PBMC	CD32B+ cDC2	GSM5264652	21	1437	1.46	1.08
1203	PBMC	CD36+ cDC2	GSM5264652	46	1437	3.2	2.4
1204	PBMC	cDC1	GSM5264652	5	1437	0.35	0.2
1205	PBMC	IFN CD14 Mono	GSM5264652	166	1437	11.55	3.33
1206	PBMC	LAMP3+ DCs	GSM5264652	0	1437	0	0
1207	PBMC	MHCII(hi) BAM	GSM5264652	0	1437	0	0
1208	PBMC	Microglia	GSM5264652	0	1437	0	0
1209	PBMC	Neutrophil	GSM5264652	0	1437	0	0
1210	CSF	ACY3+ DCs	GSM5264653	1	121	0.83	0
1211	CSF	AREG+ cDC2	GSM5264653	25	121	20.66	22.42
1212	CSF	AXL+SIGLEC6+ DCs	GSM5264653	1	121	0.83	0.46
1213	CSF	CD14 Mono	GSM5264653	49	121	40.5	5.8
1214	CSF	CD16 Mono	GSM5264653	14	121	11.57	0
1215	CSF	CD32B+ cDC2	GSM5264653	7	121	5.79	2.83
1216	CSF	CD36+ cDC2	GSM5264653	3	121	2.48	4.1
1217	CSF	cDC1	GSM5264653	0	121	0	0.53
1218	CSF	IFN CD14 Mono	GSM5264653	1	121	0.83	0
1219	CSF	LAMP3+ DCs	GSM5264653	1	121	0.83	0
1220	CSF	MHCII(hi) BAM	GSM5264653	8	121	6.61	15.61
1221	CSF	Microglia	GSM5264653	11	121	9.09	24.53
1222	CSF	Neutrophil	GSM5264653	0	121	0	0
1223	PBMC	ACY3+ DCs	GSM5264654	0	764	0	0
1224	PBMC	AREG+ cDC2	GSM5264654	0	764	0	0
1225	PBMC	AXL+SIGLEC6+ DCs	GSM5264654	0	764	0	0.06
1226	PBMC	CD14 Mono	GSM5264654	591	764	77.36	75.62
1227	PBMC	CD16 Mono	GSM5264654	132	764	17.28	15.79
1228	PBMC	CD32B+ cDC2	GSM5264654	4	764	0.52	1.08
1229	PBMC	CD36+ cDC2	GSM5264654	9	764	1.18	2.4
1230	PBMC	cDC1	GSM5264654	0	764	0	0.2
1231	PBMC	IFN CD14 Mono	GSM5264654	28	764	3.66	3.33
1232	PBMC	LAMP3+ DCs	GSM5264654	0	764	0	0
1233	PBMC	MHCII(hi) BAM	GSM5264654	0	764	0	0
1234	PBMC	Microglia	GSM5264654	0	764	0	0
1235	PBMC	Neutrophil	GSM5264654	0	764	0	0
1236	CSF	ACY3+ DCs	GSM5264655	0	6	0	0
1237	CSF	AREG+ cDC2	GSM5264655	4	6	66.67	22.42
1238	CSF	AXL+SIGLEC6+ DCs	GSM5264655	1	6	16.67	0.46
1239	CSF	CD14 Mono	GSM5264655	0	6	0	5.8
1240	CSF	CD16 Mono	GSM5264655	0	6	0	0
1241	CSF	CD32B+ cDC2	GSM5264655	0	6	0	2.83
1242	CSF	CD36+ cDC2	GSM5264655	1	6	16.67	4.1
1243	CSF	cDC1	GSM5264655	0	6	0	0.53
1244	CSF	IFN CD14 Mono	GSM5264655	0	6	0	0
1245	CSF	LAMP3+ DCs	GSM5264655	0	6	0	0
1246	CSF	MHCII(hi) BAM	GSM5264655	0	6	0	15.61
1247	CSF	Microglia	GSM5264655	0	6	0	24.53
1248	CSF	Neutrophil	GSM5264655	0	6	0	0
1249	PBMC	ACY3+ DCs	GSM5264656	0	378	0	0
1250	PBMC	AREG+ cDC2	GSM5264656	0	378	0	0
1251	PBMC	AXL+SIGLEC6+ DCs	GSM5264656	0	378	0	0.06
1252	PBMC	CD14 Mono	GSM5264656	258	378	68.25	75.62
1253	PBMC	CD16 Mono	GSM5264656	61	378	16.14	15.79
1254	PBMC	CD32B+ cDC2	GSM5264656	0	378	0	1.08
1255	PBMC	CD36+ cDC2	GSM5264656	3	378	0.79	2.4
1256	PBMC	cDC1	GSM5264656	0	378	0	0.2
1257	PBMC	IFN CD14 Mono	GSM5264656	56	378	14.81	3.33
1258	PBMC	LAMP3+ DCs	GSM5264656	0	378	0	0
1259	PBMC	MHCII(hi) BAM	GSM5264656	0	378	0	0
1260	PBMC	Microglia	GSM5264656	0	378	0	0
1261	PBMC	Neutrophil	GSM5264656	0	378	0	0
1262	CSF	ACY3+ DCs	GSM5264657	1	179	0.56	0
1263	CSF	AREG+ cDC2	GSM5264657	40	179	22.35	22.42
1264	CSF	AXL+SIGLEC6+ DCs	GSM5264657	2	179	1.12	0.46
1265	CSF	CD14 Mono	GSM5264657	4	179	2.23	5.8
1266	CSF	CD16 Mono	GSM5264657	0	179	0	0
1267	CSF	CD32B+ cDC2	GSM5264657	20	179	11.17	2.83
1268	CSF	CD36+ cDC2	GSM5264657	23	179	12.85	4.1
1269	CSF	cDC1	GSM5264657	3	179	1.68	0.53
1270	CSF	IFN CD14 Mono	GSM5264657	0	179	0	0
1271	CSF	LAMP3+ DCs	GSM5264657	1	179	0.56	0
1272	CSF	MHCII(hi) BAM	GSM5264657	27	179	15.08	15.61
1273	CSF	Microglia	GSM5264657	58	179	32.4	24.53
1274	CSF	Neutrophil	GSM5264657	0	179	0	0
1275	PBMC	ACY3+ DCs	GSM5264658	0	436	0	0
1276	PBMC	AREG+ cDC2	GSM5264658	0	436	0	0
1277	PBMC	AXL+SIGLEC6+ DCs	GSM5264658	0	436	0	0.06
1278	PBMC	CD14 Mono	GSM5264658	225	436	51.61	75.62
1279	PBMC	CD16 Mono	GSM5264658	186	436	42.66	15.79
1280	PBMC	CD32B+ cDC2	GSM5264658	0	436	0	1.08
1281	PBMC	CD36+ cDC2	GSM5264658	7	436	1.61	2.4
1282	PBMC	cDC1	GSM5264658	0	436	0	0.2
1283	PBMC	IFN CD14 Mono	GSM5264658	18	436	4.13	3.33
1284	PBMC	LAMP3+ DCs	GSM5264658	0	436	0	0
1285	PBMC	MHCII(hi) BAM	GSM5264658	0	436	0	0
1286	PBMC	Microglia	GSM5264658	0	436	0	0
1287	PBMC	Neutrophil	GSM5264658	0	436	0	0
1288	CSF	ACY3+ DCs	GSM5264659	4	333	1.2	0
1289	CSF	AREG+ cDC2	GSM5264659	116	333	34.83	22.42
1290	CSF	AXL+SIGLEC6+ DCs	GSM5264659	3	333	0.9	0.46
1291	CSF	CD14 Mono	GSM5264659	6	333	1.8	5.8
1292	CSF	CD16 Mono	GSM5264659	0	333	0	0
1293	CSF	CD32B+ cDC2	GSM5264659	6	333	1.8	2.83
1294	CSF	CD36+ cDC2	GSM5264659	49	333	14.71	4.1
1295	CSF	cDC1	GSM5264659	5	333	1.5	0.53
1296	CSF	IFN CD14 Mono	GSM5264659	1	333	0.3	0
1297	CSF	LAMP3+ DCs	GSM5264659	1	333	0.3	0
1298	CSF	MHCII(hi) BAM	GSM5264659	32	333	9.61	15.61
1299	CSF	Microglia	GSM5264659	110	333	33.03	24.53
1300	CSF	Neutrophil	GSM5264659	0	333	0	0
1301	PBMC	ACY3+ DCs	GSM5264660	0	255	0	0
1302	PBMC	AREG+ cDC2	GSM5264660	0	255	0	0
1303	PBMC	AXL+SIGLEC6+ DCs	GSM5264660	0	255	0	0.06
1304	PBMC	CD14 Mono	GSM5264660	123	255	48.24	75.62
1305	PBMC	CD16 Mono	GSM5264660	102	255	40	15.79
1306	PBMC	CD32B+ cDC2	GSM5264660	7	255	2.75	1.08
1307	PBMC	CD36+ cDC2	GSM5264660	12	255	4.71	2.4
1308	PBMC	cDC1	GSM5264660	1	255	0.39	0.2
1309	PBMC	IFN CD14 Mono	GSM5264660	10	255	3.92	3.33
1310	PBMC	LAMP3+ DCs	GSM5264660	0	255	0	0
1311	PBMC	MHCII(hi) BAM	GSM5264660	0	255	0	0
1312	PBMC	Microglia	GSM5264660	0	255	0	0
1313	PBMC	Neutrophil	GSM5264660	0	255	0	0
1314	CSF	ACY3+ DCs	GSM5264661	1	76	1.32	0
1315	CSF	AREG+ cDC2	GSM5264661	42	76	55.26	22.42
1316	CSF	AXL+SIGLEC6+ DCs	GSM5264661	6	76	7.89	0.46
1317	CSF	CD14 Mono	GSM5264661	1	76	1.32	5.8
1318	CSF	CD16 Mono	GSM5264661	0	76	0	0
1319	CSF	CD32B+ cDC2	GSM5264661	8	76	10.53	2.83
1320	CSF	CD36+ cDC2	GSM5264661	6	76	7.89	4.1
1321	CSF	cDC1	GSM5264661	0	76	0	0.53
1322	CSF	IFN CD14 Mono	GSM5264661	0	76	0	0
1323	CSF	LAMP3+ DCs	GSM5264661	1	76	1.32	0
1324	CSF	MHCII(hi) BAM	GSM5264661	2	76	2.63	15.61
1325	CSF	Microglia	GSM5264661	9	76	11.84	24.53
1326	CSF	Neutrophil	GSM5264661	0	76	0	0
1327	PBMC	ACY3+ DCs	GSM5264662	0	73	0	0
1328	PBMC	AREG+ cDC2	GSM5264662	0	73	0	0
1329	PBMC	AXL+SIGLEC6+ DCs	GSM5264662	0	73	0	0.06
1330	PBMC	CD14 Mono	GSM5264662	34	73	46.58	75.62
1331	PBMC	CD16 Mono	GSM5264662	37	73	50.68	15.79
1332	PBMC	CD32B+ cDC2	GSM5264662	0	73	0	1.08
1333	PBMC	CD36+ cDC2	GSM5264662	1	73	1.37	2.4
1334	PBMC	cDC1	GSM5264662	0	73	0	0.2
1335	PBMC	IFN CD14 Mono	GSM5264662	1	73	1.37	3.33
1336	PBMC	LAMP3+ DCs	GSM5264662	0	73	0	0
1337	PBMC	MHCII(hi) BAM	GSM5264662	0	73	0	0
1338	PBMC	Microglia	GSM5264662	0	73	0	0
1339	PBMC	Neutrophil	GSM5264662	0	73	0	0
1340	CSF	ACY3+ DCs	GSM5264663	0	175	0	0
1341	CSF	AREG+ cDC2	GSM5264663	66	175	37.71	22.42
1342	CSF	AXL+SIGLEC6+ DCs	GSM5264663	12	175	6.86	0.46
1343	CSF	CD14 Mono	GSM5264663	20	175	11.43	5.8
1344	CSF	CD16 Mono	GSM5264663	0	175	0	0
1345	CSF	CD32B+ cDC2	GSM5264663	12	175	6.86	2.83
1346	CSF	CD36+ cDC2	GSM5264663	10	175	5.71	4.1
1347	CSF	cDC1	GSM5264663	13	175	7.43	0.53
1348	CSF	IFN CD14 Mono	GSM5264663	0	175	0	0
1349	CSF	LAMP3+ DCs	GSM5264663	2	175	1.14	0
1350	CSF	MHCII(hi) BAM	GSM5264663	21	175	12	15.61
1351	CSF	Microglia	GSM5264663	19	175	10.86	24.53
1352	CSF	Neutrophil	GSM5264663	0	175	0	0
1353	PBMC	ACY3+ DCs	GSM5264664	0	379	0	0
1354	PBMC	AREG+ cDC2	GSM5264664	0	379	0	0
1355	PBMC	AXL+SIGLEC6+ DCs	GSM5264664	0	379	0	0.06
1356	PBMC	CD14 Mono	GSM5264664	203	379	53.56	75.62
1357	PBMC	CD16 Mono	GSM5264664	105	379	27.7	15.79
1358	PBMC	CD32B+ cDC2	GSM5264664	5	379	1.32	1.08
1359	PBMC	CD36+ cDC2	GSM5264664	13	379	3.43	2.4
1360	PBMC	cDC1	GSM5264664	1	379	0.26	0.2
1361	PBMC	IFN CD14 Mono	GSM5264664	52	379	13.72	3.33
1362	PBMC	LAMP3+ DCs	GSM5264664	0	379	0	0
1363	PBMC	MHCII(hi) BAM	GSM5264664	0	379	0	0
1364	PBMC	Microglia	GSM5264664	0	379	0	0
1365	PBMC	Neutrophil	GSM5264664	0	379	0	0
1366	CSF	ACY3+ DCs	GSM5264665	0	129	0	0
1367	CSF	AREG+ cDC2	GSM5264665	60	129	46.51	22.42
1368	CSF	AXL+SIGLEC6+ DCs	GSM5264665	4	129	3.1	0.46
1369	CSF	CD14 Mono	GSM5264665	7	129	5.43	5.8
1370	CSF	CD16 Mono	GSM5264665	0	129	0	0
1371	CSF	CD32B+ cDC2	GSM5264665	2	129	1.55	2.83
1372	CSF	CD36+ cDC2	GSM5264665	3	129	2.33	4.1
1373	CSF	cDC1	GSM5264665	2	129	1.55	0.53
1374	CSF	IFN CD14 Mono	GSM5264665	0	129	0	0
1375	CSF	LAMP3+ DCs	GSM5264665	0	129	0	0
1376	CSF	MHCII(hi) BAM	GSM5264665	48	129	37.21	15.61
1377	CSF	Microglia	GSM5264665	3	129	2.33	24.53
1378	CSF	Neutrophil	GSM5264665	0	129	0	0
1379	PBMC	ACY3+ DCs	GSM5264666	0	1166	0	0
1380	PBMC	AREG+ cDC2	GSM5264666	0	1166	0	0
1381	PBMC	AXL+SIGLEC6+ DCs	GSM5264666	1	1166	0.09	0.06
1382	PBMC	CD14 Mono	GSM5264666	912	1166	78.22	75.62
1383	PBMC	CD16 Mono	GSM5264666	175	1166	15.01	15.79
1384	PBMC	CD32B+ cDC2	GSM5264666	7	1166	0.6	1.08
1385	PBMC	CD36+ cDC2	GSM5264666	13	1166	1.11	2.4
1386	PBMC	cDC1	GSM5264666	2	1166	0.17	0.2
1387	PBMC	IFN CD14 Mono	GSM5264666	56	1166	4.8	3.33
1388	PBMC	LAMP3+ DCs	GSM5264666	0	1166	0	0
1389	PBMC	MHCII(hi) BAM	GSM5264666	0	1166	0	0
1390	PBMC	Microglia	GSM5264666	0	1166	0	0
1391	PBMC	Neutrophil	GSM5264666	0	1166	0	0
1392	CSF	ACY3+ DCs	GSM5264667	0	20	0	0
1393	CSF	AREG+ cDC2	GSM5264667	3	20	15	22.42
1394	CSF	AXL+SIGLEC6+ DCs	GSM5264667	1	20	5	0.46
1395	CSF	CD14 Mono	GSM5264667	1	20	5	5.8
1396	CSF	CD16 Mono	GSM5264667	0	20	0	0
1397	CSF	CD32B+ cDC2	GSM5264667	4	20	20	2.83
1398	CSF	CD36+ cDC2	GSM5264667	4	20	20	4.1
1399	CSF	cDC1	GSM5264667	1	20	5	0.53
1400	CSF	IFN CD14 Mono	GSM5264667	0	20	0	0
1401	CSF	LAMP3+ DCs	GSM5264667	0	20	0	0
1402	CSF	MHCII(hi) BAM	GSM5264667	2	20	10	15.61
1403	CSF	Microglia	GSM5264667	4	20	20	24.53
1404	CSF	Neutrophil	GSM5264667	0	20	0	0
1405	PBMC	ACY3+ DCs	GSM5264669	0	1139	0	0
1406	PBMC	AREG+ cDC2	GSM5264669	0	1139	0	0
1407	PBMC	AXL+SIGLEC6+ DCs	GSM5264669	0	1139	0	0.06
1408	PBMC	CD14 Mono	GSM5264669	838	1139	73.57	75.62
1409	PBMC	CD16 Mono	GSM5264669	224	1139	19.67	15.79
1410	PBMC	CD32B+ cDC2	GSM5264669	2	1139	0.18	1.08
1411	PBMC	CD36+ cDC2	GSM5264669	12	1139	1.05	2.4
1412	PBMC	cDC1	GSM5264669	0	1139	0	0.2
1413	PBMC	IFN CD14 Mono	GSM5264669	63	1139	5.53	3.33
1414	PBMC	LAMP3+ DCs	GSM5264669	0	1139	0	0
1415	PBMC	MHCII(hi) BAM	GSM5264669	0	1139	0	0
1416	PBMC	Microglia	GSM5264669	0	1139	0	0
1417	PBMC	Neutrophil	GSM5264669	0	1139	0	0
1418	CSF	ACY3+ DCs	GSM5264670	0	356	0	0
1419	CSF	AREG+ cDC2	GSM5264670	63	356	17.7	22.42
1420	CSF	AXL+SIGLEC6+ DCs	GSM5264670	0	356	0	0.46
1421	CSF	CD14 Mono	GSM5264670	1	356	0.28	5.8
1422	CSF	CD16 Mono	GSM5264670	0	356	0	0
1423	CSF	CD32B+ cDC2	GSM5264670	6	356	1.69	2.83
1424	CSF	CD36+ cDC2	GSM5264670	48	356	13.48	4.1
1425	CSF	cDC1	GSM5264670	1	356	0.28	0.53
1426	CSF	IFN CD14 Mono	GSM5264670	0	356	0	0
1427	CSF	LAMP3+ DCs	GSM5264670	0	356	0	0
1428	CSF	MHCII(hi) BAM	GSM5264670	11	356	3.09	15.61
1429	CSF	Microglia	GSM5264670	226	356	63.48	24.53
1430	CSF	Neutrophil	GSM5264670	0	356	0	0
1431	PBMC	ACY3+ DCs	GSM5264671	0	521	0	0
1432	PBMC	AREG+ cDC2	GSM5264671	0	521	0	0
1433	PBMC	AXL+SIGLEC6+ DCs	GSM5264671	0	521	0	0.06
1434	PBMC	CD14 Mono	GSM5264671	418	521	80.23	75.62
1435	PBMC	CD16 Mono	GSM5264671	87	521	16.7	15.79
1436	PBMC	CD32B+ cDC2	GSM5264671	1	521	0.19	1.08
1437	PBMC	CD36+ cDC2	GSM5264671	9	521	1.73	2.4
1438	PBMC	cDC1	GSM5264671	1	521	0.19	0.2
1439	PBMC	IFN CD14 Mono	GSM5264671	4	521	0.77	3.33
1440	PBMC	LAMP3+ DCs	GSM5264671	1	521	0.19	0
1441	PBMC	MHCII(hi) BAM	GSM5264671	0	521	0	0
1442	PBMC	Microglia	GSM5264671	0	521	0	0
1443	PBMC	Neutrophil	GSM5264671	0	521	0	0
1444	PBMC	ACY3+ DCs	GSM5579365	0	1	0	0
1445	PBMC	AREG+ cDC2	GSM5579365	0	1	0	0
1446	PBMC	AXL+SIGLEC6+ DCs	GSM5579365	0	1	0	0.06
1447	PBMC	CD14 Mono	GSM5579365	0	1	0	75.62
1448	PBMC	CD16 Mono	GSM5579365	0	1	0	15.79
1449	PBMC	CD32B+ cDC2	GSM5579365	0	1	0	1.08
1450	PBMC	CD36+ cDC2	GSM5579365	0	1	0	2.4
1451	PBMC	cDC1	GSM5579365	0	1	0	0.2
1452	PBMC	IFN CD14 Mono	GSM5579365	0	1	0	3.33
1453	PBMC	LAMP3+ DCs	GSM5579365	1	1	100	0
1454	PBMC	MHCII(hi) BAM	GSM5579365	0	1	0	0
1455	PBMC	Microglia	GSM5579365	0	1	0	0
1456	PBMC	Neutrophil	GSM5579365	0	1	0	0
1457	CSF	ACY3+ DCs	H_ZE-L440-L440_C	0	66	0	0
1458	CSF	AREG+ cDC2	H_ZE-L440-L440_C	17	66	25.76	22.42
1459	CSF	AXL+SIGLEC6+ DCs	H_ZE-L440-L440_C	0	66	0	0.46
1460	CSF	CD14 Mono	H_ZE-L440-L440_C	0	66	0	5.8
1461	CSF	CD16 Mono	H_ZE-L440-L440_C	0	66	0	0
1462	CSF	CD32B+ cDC2	H_ZE-L440-L440_C	1	66	1.52	2.83
1463	CSF	CD36+ cDC2	H_ZE-L440-L440_C	9	66	13.64	4.1
1464	CSF	cDC1	H_ZE-L440-L440_C	0	66	0	0.53
1465	CSF	IFN CD14 Mono	H_ZE-L440-L440_C	0	66	0	0
1466	CSF	LAMP3+ DCs	H_ZE-L440-L440_C	0	66	0	0
1467	CSF	MHCII(hi) BAM	H_ZE-L440-L440_C	31	66	46.97	15.61
1468	CSF	Microglia	H_ZE-L440-L440_C	8	66	12.12	24.53
1469	CSF	Neutrophil	H_ZE-L440-L440_C	0	66	0	0
1470	PBMC	ACY3+ DCs	H_ZE-L440-L440_P	0	2111	0	0
1471	PBMC	AREG+ cDC2	H_ZE-L440-L440_P	0	2111	0	0
1472	PBMC	AXL+SIGLEC6+ DCs	H_ZE-L440-L440_P	11	2111	0.52	0.06
1473	PBMC	CD14 Mono	H_ZE-L440-L440_P	1582	2111	74.94	75.62
1474	PBMC	CD16 Mono	H_ZE-L440-L440_P	346	2111	16.39	15.79
1475	PBMC	CD32B+ cDC2	H_ZE-L440-L440_P	18	2111	0.85	1.08
1476	PBMC	CD36+ cDC2	H_ZE-L440-L440_P	76	2111	3.6	2.4
1477	PBMC	cDC1	H_ZE-L440-L440_P	8	2111	0.38	0.2
1478	PBMC	IFN CD14 Mono	H_ZE-L440-L440_P	62	2111	2.94	3.33
1479	PBMC	LAMP3+ DCs	H_ZE-L440-L440_P	8	2111	0.38	0
1480	PBMC	MHCII(hi) BAM	H_ZE-L440-L440_P	0	2111	0	0
1481	PBMC	Microglia	H_ZE-L440-L440_P	0	2111	0	0
1482	PBMC	Neutrophil	H_ZE-L440-L440_P	0	2111	0	0
1483	CSF	ACY3+ DCs	IIH10999	0	187	0	0
1484	CSF	AREG+ cDC2	IIH10999	38	187	20.32	22.42
1485	CSF	AXL+SIGLEC6+ DCs	IIH10999	0	187	0	0.46
1486	CSF	CD14 Mono	IIH10999	48	187	25.67	5.8
1487	CSF	CD16 Mono	IIH10999	0	187	0	0
1488	CSF	CD32B+ cDC2	IIH10999	2	187	1.07	2.83
1489	CSF	CD36+ cDC2	IIH10999	5	187	2.67	4.1
1490	CSF	cDC1	IIH10999	3	187	1.6	0.53
1491	CSF	IFN CD14 Mono	IIH10999	0	187	0	0
1492	CSF	LAMP3+ DCs	IIH10999	0	187	0	0
1493	CSF	MHCII(hi) BAM	IIH10999	68	187	36.36	15.61
1494	CSF	Microglia	IIH10999	23	187	12.3	24.53
1495	CSF	Neutrophil	IIH10999	0	187	0	0
1496	CSF	ACY3+ DCs	IIH32190	0	818	0	0
1497	CSF	AREG+ cDC2	IIH32190	163	818	19.93	22.42
1498	CSF	AXL+SIGLEC6+ DCs	IIH32190	2	818	0.24	0.46
1499	CSF	CD14 Mono	IIH32190	74	818	9.05	5.8
1500	CSF	CD16 Mono	IIH32190	1	818	0.12	0
1501	CSF	CD32B+ cDC2	IIH32190	12	818	1.47	2.83
1502	CSF	CD36+ cDC2	IIH32190	27	818	3.3	4.1
1503	CSF	cDC1	IIH32190	4	818	0.49	0.53
1504	CSF	IFN CD14 Mono	IIH32190	0	818	0	0
1505	CSF	LAMP3+ DCs	IIH32190	3	818	0.37	0
1506	CSF	MHCII(hi) BAM	IIH32190	263	818	32.15	15.61
1507	CSF	Microglia	IIH32190	269	818	32.89	24.53
1508	CSF	Neutrophil	IIH32190	0	818	0	0
1509	CSF	ACY3+ DCs	IIH41540	0	216	0	0
1510	CSF	AREG+ cDC2	IIH41540	26	216	12.04	22.42
1511	CSF	AXL+SIGLEC6+ DCs	IIH41540	0	216	0	0.46
1512	CSF	CD14 Mono	IIH41540	14	216	6.48	5.8
1513	CSF	CD16 Mono	IIH41540	0	216	0	0
1514	CSF	CD32B+ cDC2	IIH41540	3	216	1.39	2.83
1515	CSF	CD36+ cDC2	IIH41540	12	216	5.56	4.1
1516	CSF	cDC1	IIH41540	0	216	0	0.53
1517	CSF	IFN CD14 Mono	IIH41540	1	216	0.46	0
1518	CSF	LAMP3+ DCs	IIH41540	1	216	0.46	0
1519	CSF	MHCII(hi) BAM	IIH41540	91	216	42.13	15.61
1520	CSF	Microglia	IIH41540	68	216	31.48	24.53
1521	CSF	Neutrophil	IIH41540	0	216	0	0
1522	CSF	ACY3+ DCs	IIH45044	3	773	0.39	0
1523	CSF	AREG+ cDC2	IIH45044	146	773	18.89	22.42
1524	CSF	AXL+SIGLEC6+ DCs	IIH45044	4	773	0.52	0.46
1525	CSF	CD14 Mono	IIH45044	46	773	5.95	5.8
1526	CSF	CD16 Mono	IIH45044	0	773	0	0
1527	CSF	CD32B+ cDC2	IIH45044	18	773	2.33	2.83
1528	CSF	CD36+ cDC2	IIH45044	23	773	2.98	4.1
1529	CSF	cDC1	IIH45044	10	773	1.29	0.53
1530	CSF	IFN CD14 Mono	IIH45044	0	773	0	0
1531	CSF	LAMP3+ DCs	IIH45044	0	773	0	0
1532	CSF	MHCII(hi) BAM	IIH45044	166	773	21.47	15.61
1533	CSF	Microglia	IIH45044	357	773	46.18	24.53
1534	CSF	Neutrophil	IIH45044	0	773	0	0
1535	CSF	ACY3+ DCs	IIH47578	0	352	0	0
1536	CSF	AREG+ cDC2	IIH47578	13	352	3.69	22.42
1537	CSF	AXL+SIGLEC6+ DCs	IIH47578	0	352	0	0.46
1538	CSF	CD14 Mono	IIH47578	13	352	3.69	5.8
1539	CSF	CD16 Mono	IIH47578	0	352	0	0
1540	CSF	CD32B+ cDC2	IIH47578	0	352	0	2.83
1541	CSF	CD36+ cDC2	IIH47578	3	352	0.85	4.1
1542	CSF	cDC1	IIH47578	1	352	0.28	0.53
1543	CSF	IFN CD14 Mono	IIH47578	0	352	0	0
1544	CSF	LAMP3+ DCs	IIH47578	1	352	0.28	0
1545	CSF	MHCII(hi) BAM	IIH47578	269	352	76.42	15.61
1546	CSF	Microglia	IIH47578	52	352	14.77	24.53
1547	CSF	Neutrophil	IIH47578	0	352	0	0
1548	CSF	ACY3+ DCs	IIH53423	1	676	0.15	0
1549	CSF	AREG+ cDC2	IIH53423	59	676	8.73	22.42
1550	CSF	AXL+SIGLEC6+ DCs	IIH53423	0	676	0	0.46
1551	CSF	CD14 Mono	IIH53423	103	676	15.24	5.8
1552	CSF	CD16 Mono	IIH53423	0	676	0	0
1553	CSF	CD32B+ cDC2	IIH53423	5	676	0.74	2.83
1554	CSF	CD36+ cDC2	IIH53423	29	676	4.29	4.1
1555	CSF	cDC1	IIH53423	2	676	0.3	0.53
1556	CSF	IFN CD14 Mono	IIH53423	0	676	0	0
1557	CSF	LAMP3+ DCs	IIH53423	1	676	0.15	0
1558	CSF	MHCII(hi) BAM	IIH53423	292	676	43.2	15.61
1559	CSF	Microglia	IIH53423	184	676	27.22	24.53
1560	CSF	Neutrophil	IIH53423	0	676	0	0
1561	CSF	ACY3+ DCs	IIH68490	0	105	0	0
1562	CSF	AREG+ cDC2	IIH68490	45	105	42.86	22.42
1563	CSF	AXL+SIGLEC6+ DCs	IIH68490	1	105	0.95	0.46
1564	CSF	CD14 Mono	IIH68490	16	105	15.24	5.8
1565	CSF	CD16 Mono	IIH68490	0	105	0	0
1566	CSF	CD32B+ cDC2	IIH68490	2	105	1.9	2.83
1567	CSF	CD36+ cDC2	IIH68490	3	105	2.86	4.1
1568	CSF	cDC1	IIH68490	0	105	0	0.53
1569	CSF	IFN CD14 Mono	IIH68490	0	105	0	0
1570	CSF	LAMP3+ DCs	IIH68490	0	105	0	0
1571	CSF	MHCII(hi) BAM	IIH68490	33	105	31.43	15.61
1572	CSF	Microglia	IIH68490	5	105	4.76	24.53
1573	CSF	Neutrophil	IIH68490	0	105	0	0
1574	CSF	ACY3+ DCs	IIH85037	1	21	4.76	0
1575	CSF	AREG+ cDC2	IIH85037	2	21	9.52	22.42
1576	CSF	AXL+SIGLEC6+ DCs	IIH85037	0	21	0	0.46
1577	CSF	CD14 Mono	IIH85037	1	21	4.76	5.8
1578	CSF	CD16 Mono	IIH85037	0	21	0	0
1579	CSF	CD32B+ cDC2	IIH85037	1	21	4.76	2.83
1580	CSF	CD36+ cDC2	IIH85037	1	21	4.76	4.1
1581	CSF	cDC1	IIH85037	1	21	4.76	0.53
1582	CSF	IFN CD14 Mono	IIH85037	0	21	0	0
1583	CSF	LAMP3+ DCs	IIH85037	0	21	0	0
1584	CSF	MHCII(hi) BAM	IIH85037	13	21	61.9	15.61
1585	CSF	Microglia	IIH85037	1	21	4.76	24.53
1586	CSF	Neutrophil	IIH85037	0	21	0	0
1587	CSF	ACY3+ DCs	IIH91012	2	460	0.43	0
1588	CSF	AREG+ cDC2	IIH91012	16	460	3.48	22.42
1589	CSF	AXL+SIGLEC6+ DCs	IIH91012	2	460	0.43	0.46
1590	CSF	CD14 Mono	IIH91012	15	460	3.26	5.8
1591	CSF	CD16 Mono	IIH91012	0	460	0	0
1592	CSF	CD32B+ cDC2	IIH91012	2	460	0.43	2.83
1593	CSF	CD36+ cDC2	IIH91012	11	460	2.39	4.1
1594	CSF	cDC1	IIH91012	3	460	0.65	0.53
1595	CSF	IFN CD14 Mono	IIH91012	1	460	0.22	0
1596	CSF	LAMP3+ DCs	IIH91012	2	460	0.43	0
1597	CSF	MHCII(hi) BAM	IIH91012	15	460	3.26	15.61
1598	CSF	Microglia	IIH91012	391	460	85	24.53
1599	CSF	Neutrophil	IIH91012	0	460	0	0
1600	CSF	ACY3+ DCs	MGI0094_1_TRB623	1	222	0.45	0
1601	CSF	AREG+ cDC2	MGI0094_1_TRB623	28	222	12.61	22.42
1602	CSF	AXL+SIGLEC6+ DCs	MGI0094_1_TRB623	0	222	0	0.46
1603	CSF	CD14 Mono	MGI0094_1_TRB623	17	222	7.66	5.8
1604	CSF	CD16 Mono	MGI0094_1_TRB623	0	222	0	0
1605	CSF	CD32B+ cDC2	MGI0094_1_TRB623	3	222	1.35	2.83
1606	CSF	CD36+ cDC2	MGI0094_1_TRB623	6	222	2.7	4.1
1607	CSF	cDC1	MGI0094_1_TRB623	1	222	0.45	0.53
1608	CSF	IFN CD14 Mono	MGI0094_1_TRB623	2	222	0.9	0
1609	CSF	LAMP3+ DCs	MGI0094_1_TRB623	0	222	0	0
1610	CSF	MHCII(hi) BAM	MGI0094_1_TRB623	144	222	64.86	15.61
1611	CSF	Microglia	MGI0094_1_TRB623	20	222	9.01	24.53
1612	CSF	Neutrophil	MGI0094_1_TRB623	0	222	0	0
1613	CSF	ACY3+ DCs	MGI0110_1_1307_005_BSE_C	0	200	0	0
1614	CSF	AREG+ cDC2	MGI0110_1_1307_005_BSE_C	66	200	33	22.42
1615	CSF	AXL+SIGLEC6+ DCs	MGI0110_1_1307_005_BSE_C	3	200	1.5	0.46
1616	CSF	CD14 Mono	MGI0110_1_1307_005_BSE_C	8	200	4	5.8
1617	CSF	CD16 Mono	MGI0110_1_1307_005_BSE_C	0	200	0	0
1618	CSF	CD32B+ cDC2	MGI0110_1_1307_005_BSE_C	10	200	5	2.83
1619	CSF	CD36+ cDC2	MGI0110_1_1307_005_BSE_C	16	200	8	4.1
1620	CSF	cDC1	MGI0110_1_1307_005_BSE_C	1	200	0.5	0.53
1621	CSF	IFN CD14 Mono	MGI0110_1_1307_005_BSE_C	2	200	1	0
1622	CSF	LAMP3+ DCs	MGI0110_1_1307_005_BSE_C	0	200	0	0
1623	CSF	MHCII(hi) BAM	MGI0110_1_1307_005_BSE_C	47	200	23.5	15.61
1624	CSF	Microglia	MGI0110_1_1307_005_BSE_C	47	200	23.5	24.53
1625	CSF	Neutrophil	MGI0110_1_1307_005_BSE_C	0	200	0	0
1626	PBMC	ACY3+ DCs	MGI0110_1_1307_005_BSE_P	0	737	0	0
1627	PBMC	AREG+ cDC2	MGI0110_1_1307_005_BSE_P	0	737	0	0
1628	PBMC	AXL+SIGLEC6+ DCs	MGI0110_1_1307_005_BSE_P	1	737	0.14	0.06
1629	PBMC	CD14 Mono	MGI0110_1_1307_005_BSE_P	624	737	84.67	75.62
1630	PBMC	CD16 Mono	MGI0110_1_1307_005_BSE_P	59	737	8.01	15.79
1631	PBMC	CD32B+ cDC2	MGI0110_1_1307_005_BSE_P	16	737	2.17	1.08
1632	PBMC	CD36+ cDC2	MGI0110_1_1307_005_BSE_P	15	737	2.04	2.4
1633	PBMC	cDC1	MGI0110_1_1307_005_BSE_P	2	737	0.27	0.2
1634	PBMC	IFN CD14 Mono	MGI0110_1_1307_005_BSE_P	20	737	2.71	3.33
1635	PBMC	LAMP3+ DCs	MGI0110_1_1307_005_BSE_P	0	737	0	0
1636	PBMC	MHCII(hi) BAM	MGI0110_1_1307_005_BSE_P	0	737	0	0
1637	PBMC	Microglia	MGI0110_1_1307_005_BSE_P	0	737	0	0
1638	PBMC	Neutrophil	MGI0110_1_1307_005_BSE_P	0	737	0	0
1639	CSF	ACY3+ DCs	MGI0208_1_1307_006_BSE_C	2	105	1.9	0
1640	CSF	AREG+ cDC2	MGI0208_1_1307_006_BSE_C	29	105	27.62	22.42
1641	CSF	AXL+SIGLEC6+ DCs	MGI0208_1_1307_006_BSE_C	9	105	8.57	0.46
1642	CSF	CD14 Mono	MGI0208_1_1307_006_BSE_C	9	105	8.57	5.8
1643	CSF	CD16 Mono	MGI0208_1_1307_006_BSE_C	0	105	0	0
1644	CSF	CD32B+ cDC2	MGI0208_1_1307_006_BSE_C	15	105	14.29	2.83
1645	CSF	CD36+ cDC2	MGI0208_1_1307_006_BSE_C	12	105	11.43	4.1
1646	CSF	cDC1	MGI0208_1_1307_006_BSE_C	11	105	10.48	0.53
1647	CSF	IFN CD14 Mono	MGI0208_1_1307_006_BSE_C	5	105	4.76	0
1648	CSF	LAMP3+ DCs	MGI0208_1_1307_006_BSE_C	2	105	1.9	0
1649	CSF	MHCII(hi) BAM	MGI0208_1_1307_006_BSE_C	8	105	7.62	15.61
1650	CSF	Microglia	MGI0208_1_1307_006_BSE_C	3	105	2.86	24.53
1651	CSF	Neutrophil	MGI0208_1_1307_006_BSE_C	0	105	0	0
1652	PBMC	ACY3+ DCs	MGI0208_1_1307_006_BSE_P	0	147	0	0
1653	PBMC	AREG+ cDC2	MGI0208_1_1307_006_BSE_P	0	147	0	0
1654	PBMC	AXL+SIGLEC6+ DCs	MGI0208_1_1307_006_BSE_P	0	147	0	0.06
1655	PBMC	CD14 Mono	MGI0208_1_1307_006_BSE_P	107	147	72.79	75.62
1656	PBMC	CD16 Mono	MGI0208_1_1307_006_BSE_P	22	147	14.97	15.79
1657	PBMC	CD32B+ cDC2	MGI0208_1_1307_006_BSE_P	1	147	0.68	1.08
1658	PBMC	CD36+ cDC2	MGI0208_1_1307_006_BSE_P	10	147	6.8	2.4
1659	PBMC	cDC1	MGI0208_1_1307_006_BSE_P	0	147	0	0.2
1660	PBMC	IFN CD14 Mono	MGI0208_1_1307_006_BSE_P	7	147	4.76	3.33
1661	PBMC	LAMP3+ DCs	MGI0208_1_1307_006_BSE_P	0	147	0	0
1662	PBMC	MHCII(hi) BAM	MGI0208_1_1307_006_BSE_P	0	147	0	0
1663	PBMC	Microglia	MGI0208_1_1307_006_BSE_P	0	147	0	0
1664	PBMC	Neutrophil	MGI0208_1_1307_006_BSE_P	0	147	0	0
1665	CSF	ACY3+ DCs	MGI0277_1_TWBJ-L484-L484_C	0	84	0	0
1666	CSF	AREG+ cDC2	MGI0277_1_TWBJ-L484-L484_C	23	84	27.38	22.42
1667	CSF	AXL+SIGLEC6+ DCs	MGI0277_1_TWBJ-L484-L484_C	0	84	0	0.46
1668	CSF	CD14 Mono	MGI0277_1_TWBJ-L484-L484_C	1	84	1.19	5.8
1669	CSF	CD16 Mono	MGI0277_1_TWBJ-L484-L484_C	0	84	0	0
1670	CSF	CD32B+ cDC2	MGI0277_1_TWBJ-L484-L484_C	11	84	13.1	2.83
1671	CSF	CD36+ cDC2	MGI0277_1_TWBJ-L484-L484_C	14	84	16.67	4.1
1672	CSF	cDC1	MGI0277_1_TWBJ-L484-L484_C	7	84	8.33	0.53
1673	CSF	IFN CD14 Mono	MGI0277_1_TWBJ-L484-L484_C	0	84	0	0
1674	CSF	LAMP3+ DCs	MGI0277_1_TWBJ-L484-L484_C	1	84	1.19	0
1675	CSF	MHCII(hi) BAM	MGI0277_1_TWBJ-L484-L484_C	22	84	26.19	15.61
1676	CSF	Microglia	MGI0277_1_TWBJ-L484-L484_C	5	84	5.95	24.53
1677	CSF	Neutrophil	MGI0277_1_TWBJ-L484-L484_C	0	84	0	0
1678	PBMC	ACY3+ DCs	MGI0277_1_TWBJ-L484-L484_P	0	219	0	0
1679	PBMC	AREG+ cDC2	MGI0277_1_TWBJ-L484-L484_P	0	219	0	0
1680	PBMC	AXL+SIGLEC6+ DCs	MGI0277_1_TWBJ-L484-L484_P	1	219	0.46	0.06
1681	PBMC	CD14 Mono	MGI0277_1_TWBJ-L484-L484_P	159	219	72.6	75.62
1682	PBMC	CD16 Mono	MGI0277_1_TWBJ-L484-L484_P	37	219	16.89	15.79
1683	PBMC	CD32B+ cDC2	MGI0277_1_TWBJ-L484-L484_P	2	219	0.91	1.08
1684	PBMC	CD36+ cDC2	MGI0277_1_TWBJ-L484-L484_P	9	219	4.11	2.4
1685	PBMC	cDC1	MGI0277_1_TWBJ-L484-L484_P	1	219	0.46	0.2
1686	PBMC	IFN CD14 Mono	MGI0277_1_TWBJ-L484-L484_P	10	219	4.57	3.33
1687	PBMC	LAMP3+ DCs	MGI0277_1_TWBJ-L484-L484_P	0	219	0	0
1688	PBMC	MHCII(hi) BAM	MGI0277_1_TWBJ-L484-L484_P	0	219	0	0
1689	PBMC	Microglia	MGI0277_1_TWBJ-L484-L484_P	0	219	0	0
1690	PBMC	Neutrophil	MGI0277_1_TWBJ-L484-L484_P	0	219	0	0
1691	CSF	ACY3+ DCs	MGI0335_1_TWBJ-L485-L485_C	3	691	0.43	0
1692	CSF	AREG+ cDC2	MGI0335_1_TWBJ-L485-L485_C	136	691	19.68	22.42
1693	CSF	AXL+SIGLEC6+ DCs	MGI0335_1_TWBJ-L485-L485_C	6	691	0.87	0.46
1694	CSF	CD14 Mono	MGI0335_1_TWBJ-L485-L485_C	19	691	2.75	5.8
1695	CSF	CD16 Mono	MGI0335_1_TWBJ-L485-L485_C	1	691	0.14	0
1696	CSF	CD32B+ cDC2	MGI0335_1_TWBJ-L485-L485_C	15	691	2.17	2.83
1697	CSF	CD36+ cDC2	MGI0335_1_TWBJ-L485-L485_C	35	691	5.07	4.1
1698	CSF	cDC1	MGI0335_1_TWBJ-L485-L485_C	7	691	1.01	0.53
1699	CSF	IFN CD14 Mono	MGI0335_1_TWBJ-L485-L485_C	0	691	0	0
1700	CSF	LAMP3+ DCs	MGI0335_1_TWBJ-L485-L485_C	1	691	0.14	0
1701	CSF	MHCII(hi) BAM	MGI0335_1_TWBJ-L485-L485_C	249	691	36.03	15.61
1702	CSF	Microglia	MGI0335_1_TWBJ-L485-L485_C	219	691	31.69	24.53
1703	CSF	Neutrophil	MGI0335_1_TWBJ-L485-L485_C	0	691	0	0
1704	PBMC	ACY3+ DCs	MGI0335_1_TWBJ-L485-L485_P	0	1530	0	0
1705	PBMC	AREG+ cDC2	MGI0335_1_TWBJ-L485-L485_P	0	1530	0	0
1706	PBMC	AXL+SIGLEC6+ DCs	MGI0335_1_TWBJ-L485-L485_P	3	1530	0.2	0.06
1707	PBMC	CD14 Mono	MGI0335_1_TWBJ-L485-L485_P	1144	1530	74.77	75.62
1708	PBMC	CD16 Mono	MGI0335_1_TWBJ-L485-L485_P	200	1530	13.07	15.79
1709	PBMC	CD32B+ cDC2	MGI0335_1_TWBJ-L485-L485_P	11	1530	0.72	1.08
1710	PBMC	CD36+ cDC2	MGI0335_1_TWBJ-L485-L485_P	31	1530	2.03	2.4
1711	PBMC	cDC1	MGI0335_1_TWBJ-L485-L485_P	3	1530	0.2	0.2
1712	PBMC	IFN CD14 Mono	MGI0335_1_TWBJ-L485-L485_P	136	1530	8.89	3.33
1713	PBMC	LAMP3+ DCs	MGI0335_1_TWBJ-L485-L485_P	0	1530	0	0
1714	PBMC	MHCII(hi) BAM	MGI0335_1_TWBJ-L485-L485_P	0	1530	0	0
1715	PBMC	Microglia	MGI0335_1_TWBJ-L485-L485_P	0	1530	0	0
1716	PBMC	Neutrophil	MGI0335_1_TWBJ-L485-L485_P	2	1530	0.13	0
1717	PBMC	ACY3+ DCs	MGI0821_TWHR-MS744-MS744_P	0	890	0	0
1718	PBMC	AREG+ cDC2	MGI0821_TWHR-MS744-MS744_P	0	890	0	0
1719	PBMC	AXL+SIGLEC6+ DCs	MGI0821_TWHR-MS744-MS744_P	1	890	0.11	0.06
1720	PBMC	CD14 Mono	MGI0821_TWHR-MS744-MS744_P	663	890	74.49	75.62
1721	PBMC	CD16 Mono	MGI0821_TWHR-MS744-MS744_P	130	890	14.61	15.79
1722	PBMC	CD32B+ cDC2	MGI0821_TWHR-MS744-MS744_P	15	890	1.69	1.08
1723	PBMC	CD36+ cDC2	MGI0821_TWHR-MS744-MS744_P	29	890	3.26	2.4
1724	PBMC	cDC1	MGI0821_TWHR-MS744-MS744_P	2	890	0.22	0.2
1725	PBMC	IFN CD14 Mono	MGI0821_TWHR-MS744-MS744_P	48	890	5.39	3.33
1726	PBMC	LAMP3+ DCs	MGI0821_TWHR-MS744-MS744_P	0	890	0	0
1727	PBMC	MHCII(hi) BAM	MGI0821_TWHR-MS744-MS744_P	0	890	0	0
1728	PBMC	Microglia	MGI0821_TWHR-MS744-MS744_P	0	890	0	0
1729	PBMC	Neutrophil	MGI0821_TWHR-MS744-MS744_P	2	890	0.22	0
1730	PBMC	ACY3+ DCs	MGI0884_TWHR-1307_010_BSE-1307_010_BSE_P	0	276	0	0
1731	PBMC	AREG+ cDC2	MGI0884_TWHR-1307_010_BSE-1307_010_BSE_P	0	276	0	0
1732	PBMC	AXL+SIGLEC6+ DCs	MGI0884_TWHR-1307_010_BSE-1307_010_BSE_P	0	276	0	0.06
1733	PBMC	CD14 Mono	MGI0884_TWHR-1307_010_BSE-1307_010_BSE_P	184	276	66.67	75.62
1734	PBMC	CD16 Mono	MGI0884_TWHR-1307_010_BSE-1307_010_BSE_P	56	276	20.29	15.79
1735	PBMC	CD32B+ cDC2	MGI0884_TWHR-1307_010_BSE-1307_010_BSE_P	10	276	3.62	1.08
1736	PBMC	CD36+ cDC2	MGI0884_TWHR-1307_010_BSE-1307_010_BSE_P	12	276	4.35	2.4
1737	PBMC	cDC1	MGI0884_TWHR-1307_010_BSE-1307_010_BSE_P	2	276	0.72	0.2
1738	PBMC	IFN CD14 Mono	MGI0884_TWHR-1307_010_BSE-1307_010_BSE_P	10	276	3.62	3.33
1739	PBMC	LAMP3+ DCs	MGI0884_TWHR-1307_010_BSE-1307_010_BSE_P	1	276	0.36	0
1740	PBMC	MHCII(hi) BAM	MGI0884_TWHR-1307_010_BSE-1307_010_BSE_P	0	276	0	0
1741	PBMC	Microglia	MGI0884_TWHR-1307_010_BSE-1307_010_BSE_P	0	276	0	0
1742	PBMC	Neutrophil	MGI0884_TWHR-1307_010_BSE-1307_010_BSE_P	1	276	0.36	0
1743	CSF	ACY3+ DCs	MGI0964_TWHR-1307_009_BSE-1307_009_BSE_C	0	248	0	0
1744	CSF	AREG+ cDC2	MGI0964_TWHR-1307_009_BSE-1307_009_BSE_C	9	248	3.63	22.42
1745	CSF	AXL+SIGLEC6+ DCs	MGI0964_TWHR-1307_009_BSE-1307_009_BSE_C	0	248	0	0.46
1746	CSF	CD14 Mono	MGI0964_TWHR-1307_009_BSE-1307_009_BSE_C	0	248	0	5.8
1747	CSF	CD16 Mono	MGI0964_TWHR-1307_009_BSE-1307_009_BSE_C	0	248	0	0
1748	CSF	CD32B+ cDC2	MGI0964_TWHR-1307_009_BSE-1307_009_BSE_C	2	248	0.81	2.83
1749	CSF	CD36+ cDC2	MGI0964_TWHR-1307_009_BSE-1307_009_BSE_C	6	248	2.42	4.1
1750	CSF	cDC1	MGI0964_TWHR-1307_009_BSE-1307_009_BSE_C	2	248	0.81	0.53
1751	CSF	IFN CD14 Mono	MGI0964_TWHR-1307_009_BSE-1307_009_BSE_C	0	248	0	0
1752	CSF	LAMP3+ DCs	MGI0964_TWHR-1307_009_BSE-1307_009_BSE_C	0	248	0	0
1753	CSF	MHCII(hi) BAM	MGI0964_TWHR-1307_009_BSE-1307_009_BSE_C	151	248	60.89	15.61
1754	CSF	Microglia	MGI0964_TWHR-1307_009_BSE-1307_009_BSE_C	78	248	31.45	24.53
1755	CSF	Neutrophil	MGI0964_TWHR-1307_009_BSE-1307_009_BSE_C	0	248	0	0
1756	PBMC	ACY3+ DCs	MGI0964_TWHR-1307_009_BSE-1307_009_BSE_P	0	1263	0	0
1757	PBMC	AREG+ cDC2	MGI0964_TWHR-1307_009_BSE-1307_009_BSE_P	0	1263	0	0
1758	PBMC	AXL+SIGLEC6+ DCs	MGI0964_TWHR-1307_009_BSE-1307_009_BSE_P	1	1263	0.08	0.06
1759	PBMC	CD14 Mono	MGI0964_TWHR-1307_009_BSE-1307_009_BSE_P	840	1263	66.51	75.62
1760	PBMC	CD16 Mono	MGI0964_TWHR-1307_009_BSE-1307_009_BSE_P	247	1263	19.56	15.79
1761	PBMC	CD32B+ cDC2	MGI0964_TWHR-1307_009_BSE-1307_009_BSE_P	34	1263	2.69	1.08
1762	PBMC	CD36+ cDC2	MGI0964_TWHR-1307_009_BSE-1307_009_BSE_P	51	1263	4.04	2.4
1763	PBMC	cDC1	MGI0964_TWHR-1307_009_BSE-1307_009_BSE_P	8	1263	0.63	0.2
1764	PBMC	IFN CD14 Mono	MGI0964_TWHR-1307_009_BSE-1307_009_BSE_P	82	1263	6.49	3.33
1765	PBMC	LAMP3+ DCs	MGI0964_TWHR-1307_009_BSE-1307_009_BSE_P	0	1263	0	0
1766	PBMC	MHCII(hi) BAM	MGI0964_TWHR-1307_009_BSE-1307_009_BSE_P	0	1263	0	0
1767	PBMC	Microglia	MGI0964_TWHR-1307_009_BSE-1307_009_BSE_P	0	1263	0	0
1768	PBMC	Neutrophil	MGI0964_TWHR-1307_009_BSE-1307_009_BSE_P	0	1263	0	0
1769	CSF	ACY3+ DCs	MGI1108_TWHR-1307_011_BSE-1307_011_BSE_C	0	23	0	0
1770	CSF	AREG+ cDC2	MGI1108_TWHR-1307_011_BSE-1307_011_BSE_C	3	23	13.04	22.42
1771	CSF	AXL+SIGLEC6+ DCs	MGI1108_TWHR-1307_011_BSE-1307_011_BSE_C	0	23	0	0.46
1772	CSF	CD14 Mono	MGI1108_TWHR-1307_011_BSE-1307_011_BSE_C	2	23	8.7	5.8
1773	CSF	CD16 Mono	MGI1108_TWHR-1307_011_BSE-1307_011_BSE_C	0	23	0	0
1774	CSF	CD32B+ cDC2	MGI1108_TWHR-1307_011_BSE-1307_011_BSE_C	2	23	8.7	2.83
1775	CSF	CD36+ cDC2	MGI1108_TWHR-1307_011_BSE-1307_011_BSE_C	4	23	17.39	4.1
1776	CSF	cDC1	MGI1108_TWHR-1307_011_BSE-1307_011_BSE_C	1	23	4.35	0.53
1777	CSF	IFN CD14 Mono	MGI1108_TWHR-1307_011_BSE-1307_011_BSE_C	0	23	0	0
1778	CSF	LAMP3+ DCs	MGI1108_TWHR-1307_011_BSE-1307_011_BSE_C	0	23	0	0
1779	CSF	MHCII(hi) BAM	MGI1108_TWHR-1307_011_BSE-1307_011_BSE_C	9	23	39.13	15.61
1780	CSF	Microglia	MGI1108_TWHR-1307_011_BSE-1307_011_BSE_C	2	23	8.7	24.53
1781	CSF	Neutrophil	MGI1108_TWHR-1307_011_BSE-1307_011_BSE_C	0	23	0	0
1782	PBMC	ACY3+ DCs	MGI1108_TWHR-1307_011_BSE-1307_011_BSE_P	0	64	0	0
1783	PBMC	AREG+ cDC2	MGI1108_TWHR-1307_011_BSE-1307_011_BSE_P	0	64	0	0
1784	PBMC	AXL+SIGLEC6+ DCs	MGI1108_TWHR-1307_011_BSE-1307_011_BSE_P	1	64	1.56	0.06
1785	PBMC	CD14 Mono	MGI1108_TWHR-1307_011_BSE-1307_011_BSE_P	50	64	78.12	75.62
1786	PBMC	CD16 Mono	MGI1108_TWHR-1307_011_BSE-1307_011_BSE_P	10	64	15.62	15.79
1787	PBMC	CD32B+ cDC2	MGI1108_TWHR-1307_011_BSE-1307_011_BSE_P	0	64	0	1.08
1788	PBMC	CD36+ cDC2	MGI1108_TWHR-1307_011_BSE-1307_011_BSE_P	1	64	1.56	2.4
1789	PBMC	cDC1	MGI1108_TWHR-1307_011_BSE-1307_011_BSE_P	1	64	1.56	0.2
1790	PBMC	IFN CD14 Mono	MGI1108_TWHR-1307_011_BSE-1307_011_BSE_P	1	64	1.56	3.33
1791	PBMC	LAMP3+ DCs	MGI1108_TWHR-1307_011_BSE-1307_011_BSE_P	0	64	0	0
1792	PBMC	MHCII(hi) BAM	MGI1108_TWHR-1307_011_BSE-1307_011_BSE_P	0	64	0	0
1793	PBMC	Microglia	MGI1108_TWHR-1307_011_BSE-1307_011_BSE_P	0	64	0	0
1794	PBMC	Neutrophil	MGI1108_TWHR-1307_011_BSE-1307_011_BSE_P	0	64	0	0
1795	PBMC	ACY3+ DCs	MGI2004_TWHR-1307_012_BSE-1307_012_BSE_P	0	350	0	0
1796	PBMC	AREG+ cDC2	MGI2004_TWHR-1307_012_BSE-1307_012_BSE_P	0	350	0	0
1797	PBMC	AXL+SIGLEC6+ DCs	MGI2004_TWHR-1307_012_BSE-1307_012_BSE_P	1	350	0.29	0.06
1798	PBMC	CD14 Mono	MGI2004_TWHR-1307_012_BSE-1307_012_BSE_P	302	350	86.29	75.62
1799	PBMC	CD16 Mono	MGI2004_TWHR-1307_012_BSE-1307_012_BSE_P	31	350	8.86	15.79
1800	PBMC	CD32B+ cDC2	MGI2004_TWHR-1307_012_BSE-1307_012_BSE_P	3	350	0.86	1.08
1801	PBMC	CD36+ cDC2	MGI2004_TWHR-1307_012_BSE-1307_012_BSE_P	10	350	2.86	2.4
1802	PBMC	cDC1	MGI2004_TWHR-1307_012_BSE-1307_012_BSE_P	0	350	0	0.2
1803	PBMC	IFN CD14 Mono	MGI2004_TWHR-1307_012_BSE-1307_012_BSE_P	3	350	0.86	3.33
1804	PBMC	LAMP3+ DCs	MGI2004_TWHR-1307_012_BSE-1307_012_BSE_P	0	350	0	0
1805	PBMC	MHCII(hi) BAM	MGI2004_TWHR-1307_012_BSE-1307_012_BSE_P	0	350	0	0
1806	PBMC	Microglia	MGI2004_TWHR-1307_012_BSE-1307_012_BSE_P	0	350	0	0
1807	PBMC	Neutrophil	MGI2004_TWHR-1307_012_BSE-1307_012_BSE_P	0	350	0	0
1808	CSF	ACY3+ DCs	MS25719	0	118	0	0
1809	CSF	AREG+ cDC2	MS25719	36	118	30.51	22.42
1810	CSF	AXL+SIGLEC6+ DCs	MS25719	4	118	3.39	0.46
1811	CSF	CD14 Mono	MS25719	14	118	11.86	5.8
1812	CSF	CD16 Mono	MS25719	0	118	0	0
1813	CSF	CD32B+ cDC2	MS25719	10	118	8.47	2.83
1814	CSF	CD36+ cDC2	MS25719	11	118	9.32	4.1
1815	CSF	cDC1	MS25719	3	118	2.54	0.53
1816	CSF	IFN CD14 Mono	MS25719	2	118	1.69	0
1817	CSF	LAMP3+ DCs	MS25719	2	118	1.69	0
1818	CSF	MHCII(hi) BAM	MS25719	6	118	5.08	15.61
1819	CSF	Microglia	MS25719	30	118	25.42	24.53
1820	CSF	Neutrophil	MS25719	0	118	0	0
1821	CSF	ACY3+ DCs	MS76177	0	73	0	0
1822	CSF	AREG+ cDC2	MS76177	59	73	80.82	22.42
1823	CSF	AXL+SIGLEC6+ DCs	MS76177	1	73	1.37	0.46
1824	CSF	CD14 Mono	MS76177	8	73	10.96	5.8
1825	CSF	CD16 Mono	MS76177	0	73	0	0
1826	CSF	CD32B+ cDC2	MS76177	0	73	0	2.83
1827	CSF	CD36+ cDC2	MS76177	0	73	0	4.1
1828	CSF	cDC1	MS76177	2	73	2.74	0.53
1829	CSF	IFN CD14 Mono	MS76177	0	73	0	0
1830	CSF	LAMP3+ DCs	MS76177	0	73	0	0
1831	CSF	MHCII(hi) BAM	MS76177	3	73	4.11	15.61
1832	CSF	Microglia	MS76177	0	73	0	24.53
1833	CSF	Neutrophil	MS76177	0	73	0	0
1834	CSF	ACY3+ DCs	MS77654	0	209	0	0
1835	CSF	AREG+ cDC2	MS77654	50	209	23.92	22.42
1836	CSF	AXL+SIGLEC6+ DCs	MS77654	3	209	1.44	0.46
1837	CSF	CD14 Mono	MS77654	6	209	2.87	5.8
1838	CSF	CD16 Mono	MS77654	0	209	0	0
1839	CSF	CD32B+ cDC2	MS77654	13	209	6.22	2.83
1840	CSF	CD36+ cDC2	MS77654	9	209	4.31	4.1
1841	CSF	cDC1	MS77654	12	209	5.74	0.53
1842	CSF	IFN CD14 Mono	MS77654	0	209	0	0
1843	CSF	LAMP3+ DCs	MS77654	0	209	0	0
1844	CSF	MHCII(hi) BAM	MS77654	44	209	21.05	15.61
1845	CSF	Microglia	MS77654	72	209	34.45	24.53
1846	CSF	Neutrophil	MS77654	0	209	0	0
1847	CSF	ACY3+ DCs	MS79670	3	151	1.99	0
1848	CSF	AREG+ cDC2	MS79670	48	151	31.79	22.42
1849	CSF	AXL+SIGLEC6+ DCs	MS79670	4	151	2.65	0.46
1850	CSF	CD14 Mono	MS79670	9	151	5.96	5.8
1851	CSF	CD16 Mono	MS79670	0	151	0	0
1852	CSF	CD32B+ cDC2	MS79670	3	151	1.99	2.83
1853	CSF	CD36+ cDC2	MS79670	2	151	1.32	4.1
1854	CSF	cDC1	MS79670	10	151	6.62	0.53
1855	CSF	IFN CD14 Mono	MS79670	0	151	0	0
1856	CSF	LAMP3+ DCs	MS79670	4	151	2.65	0
1857	CSF	MHCII(hi) BAM	MS79670	54	151	35.76	15.61
1858	CSF	Microglia	MS79670	14	151	9.27	24.53
1859	CSF	Neutrophil	MS79670	0	151	0	0
1860	CSF	ACY3+ DCs	MS90896	2	37	5.41	0
1861	CSF	AREG+ cDC2	MS90896	16	37	43.24	22.42
1862	CSF	AXL+SIGLEC6+ DCs	MS90896	0	37	0	0.46
1863	CSF	CD14 Mono	MS90896	14	37	37.84	5.8
1864	CSF	CD16 Mono	MS90896	0	37	0	0
1865	CSF	CD32B+ cDC2	MS90896	2	37	5.41	2.83
1866	CSF	CD36+ cDC2	MS90896	2	37	5.41	4.1
1867	CSF	cDC1	MS90896	1	37	2.7	0.53
1868	CSF	IFN CD14 Mono	MS90896	0	37	0	0
1869	CSF	LAMP3+ DCs	MS90896	0	37	0	0
1870	CSF	MHCII(hi) BAM	MS90896	0	37	0	15.61
1871	CSF	Microglia	MS90896	0	37	0	24.53
1872	CSF	Neutrophil	MS90896	0	37	0	0
1873	CSF	ACY3+ DCs	NIC1	0	6	0	0
1874	CSF	AREG+ cDC2	NIC1	1	6	16.67	22.42
1875	CSF	AXL+SIGLEC6+ DCs	NIC1	0	6	0	0.46
1876	CSF	CD14 Mono	NIC1	1	6	16.67	5.8
1877	CSF	CD16 Mono	NIC1	0	6	0	0
1878	CSF	CD32B+ cDC2	NIC1	0	6	0	2.83
1879	CSF	CD36+ cDC2	NIC1	0	6	0	4.1
1880	CSF	cDC1	NIC1	0	6	0	0.53
1881	CSF	IFN CD14 Mono	NIC1	0	6	0	0
1882	CSF	LAMP3+ DCs	NIC1	0	6	0	0
1883	CSF	MHCII(hi) BAM	NIC1	2	6	33.33	15.61
1884	CSF	Microglia	NIC1	2	6	33.33	24.53
1885	CSF	Neutrophil	NIC1	0	6	0	0
1886	CSF	ACY3+ DCs	NIC2	0	2	0	0
1887	CSF	AREG+ cDC2	NIC2	0	2	0	22.42
1888	CSF	AXL+SIGLEC6+ DCs	NIC2	0	2	0	0.46
1889	CSF	CD14 Mono	NIC2	0	2	0	5.8
1890	CSF	CD16 Mono	NIC2	0	2	0	0
1891	CSF	CD32B+ cDC2	NIC2	0	2	0	2.83
1892	CSF	CD36+ cDC2	NIC2	0	2	0	4.1
1893	CSF	cDC1	NIC2	0	2	0	0.53
1894	CSF	IFN CD14 Mono	NIC2	0	2	0	0
1895	CSF	LAMP3+ DCs	NIC2	0	2	0	0
1896	CSF	MHCII(hi) BAM	NIC2	2	2	100	15.61
1897	CSF	Microglia	NIC2	0	2	0	24.53
1898	CSF	Neutrophil	NIC2	0	2	0	0
1899	CSF	ACY3+ DCs	SAMN16180700	1	598	0.17	0
1900	CSF	AREG+ cDC2	SAMN16180700	65	598	10.87	22.42
1901	CSF	AXL+SIGLEC6+ DCs	SAMN16180700	2	598	0.33	0.46
1902	CSF	CD14 Mono	SAMN16180700	2	598	0.33	5.8
1903	CSF	CD16 Mono	SAMN16180700	0	598	0	0
1904	CSF	CD32B+ cDC2	SAMN16180700	6	598	1	2.83
1905	CSF	CD36+ cDC2	SAMN16180700	30	598	5.02	4.1
1906	CSF	cDC1	SAMN16180700	2	598	0.33	0.53
1907	CSF	IFN CD14 Mono	SAMN16180700	1	598	0.17	0
1908	CSF	LAMP3+ DCs	SAMN16180700	0	598	0	0
1909	CSF	MHCII(hi) BAM	SAMN16180700	346	598	57.86	15.61
1910	CSF	Microglia	SAMN16180700	143	598	23.91	24.53
1911	CSF	Neutrophil	SAMN16180700	0	598	0	0
1912	CSF	ACY3+ DCs	SAMN16180701	1	942	0.11	0
1913	CSF	AREG+ cDC2	SAMN16180701	56	942	5.94	22.42
1914	CSF	AXL+SIGLEC6+ DCs	SAMN16180701	1	942	0.11	0.46
1915	CSF	CD14 Mono	SAMN16180701	585	942	62.1	5.8
1916	CSF	CD16 Mono	SAMN16180701	155	942	16.45	0
1917	CSF	CD32B+ cDC2	SAMN16180701	15	942	1.59	2.83
1918	CSF	CD36+ cDC2	SAMN16180701	42	942	4.46	4.1
1919	CSF	cDC1	SAMN16180701	1	942	0.11	0.53
1920	CSF	IFN CD14 Mono	SAMN16180701	13	942	1.38	0
1921	CSF	LAMP3+ DCs	SAMN16180701	0	942	0	0
1922	CSF	MHCII(hi) BAM	SAMN16180701	54	942	5.73	15.61
1923	CSF	Microglia	SAMN16180701	19	942	2.02	24.53
1924	CSF	Neutrophil	SAMN16180701	0	942	0	0
1925	PBMC	ACY3+ DCs	SAMN16180702	0	986	0	0
1926	PBMC	AREG+ cDC2	SAMN16180702	0	986	0	0
1927	PBMC	AXL+SIGLEC6+ DCs	SAMN16180702	1	986	0.1	0.06
1928	PBMC	CD14 Mono	SAMN16180702	786	986	79.72	75.62
1929	PBMC	CD16 Mono	SAMN16180702	82	986	8.32	15.79
1930	PBMC	CD32B+ cDC2	SAMN16180702	28	986	2.84	1.08
1931	PBMC	CD36+ cDC2	SAMN16180702	42	986	4.26	2.4
1932	PBMC	cDC1	SAMN16180702	5	986	0.51	0.2
1933	PBMC	IFN CD14 Mono	SAMN16180702	42	986	4.26	3.33
1934	PBMC	LAMP3+ DCs	SAMN16180702	0	986	0	0
1935	PBMC	MHCII(hi) BAM	SAMN16180702	0	986	0	0
1936	PBMC	Microglia	SAMN16180702	0	986	0	0
1937	PBMC	Neutrophil	SAMN16180702	0	986	0	0
1938	CSF	ACY3+ DCs	SAMN16180704	0	181	0	0
1939	CSF	AREG+ cDC2	SAMN16180704	23	181	12.71	22.42
1940	CSF	AXL+SIGLEC6+ DCs	SAMN16180704	0	181	0	0.46
1941	CSF	CD14 Mono	SAMN16180704	3	181	1.66	5.8
1942	CSF	CD16 Mono	SAMN16180704	1	181	0.55	0
1943	CSF	CD32B+ cDC2	SAMN16180704	1	181	0.55	2.83
1944	CSF	CD36+ cDC2	SAMN16180704	13	181	7.18	4.1
1945	CSF	cDC1	SAMN16180704	1	181	0.55	0.53
1946	CSF	IFN CD14 Mono	SAMN16180704	0	181	0	0
1947	CSF	LAMP3+ DCs	SAMN16180704	1	181	0.55	0
1948	CSF	MHCII(hi) BAM	SAMN16180704	124	181	68.51	15.61
1949	CSF	Microglia	SAMN16180704	14	181	7.73	24.53
1950	CSF	Neutrophil	SAMN16180704	0	181	0	0
1951	PBMC	ACY3+ DCs	SAMN16180707	0	754	0	0
1952	PBMC	AREG+ cDC2	SAMN16180707	0	754	0	0
1953	PBMC	AXL+SIGLEC6+ DCs	SAMN16180707	0	754	0	0.06
1954	PBMC	CD14 Mono	SAMN16180707	550	754	72.94	75.62
1955	PBMC	CD16 Mono	SAMN16180707	150	754	19.89	15.79
1956	PBMC	CD32B+ cDC2	SAMN16180707	9	754	1.19	1.08
1957	PBMC	CD36+ cDC2	SAMN16180707	32	754	4.24	2.4
1958	PBMC	cDC1	SAMN16180707	1	754	0.13	0.2
1959	PBMC	IFN CD14 Mono	SAMN16180707	12	754	1.59	3.33
1960	PBMC	LAMP3+ DCs	SAMN16180707	0	754	0	0
1961	PBMC	MHCII(hi) BAM	SAMN16180707	0	754	0	0
1962	PBMC	Microglia	SAMN16180707	0	754	0	0
1963	PBMC	Neutrophil	SAMN16180707	0	754	0	0
1964	PBMC	ACY3+ DCs	SAMN16180708	0	795	0	0
1965	PBMC	AREG+ cDC2	SAMN16180708	0	795	0	0
1966	PBMC	AXL+SIGLEC6+ DCs	SAMN16180708	1	795	0.13	0.06
1967	PBMC	CD14 Mono	SAMN16180708	662	795	83.27	75.62
1968	PBMC	CD16 Mono	SAMN16180708	55	795	6.92	15.79
1969	PBMC	CD32B+ cDC2	SAMN16180708	21	795	2.64	1.08
1970	PBMC	CD36+ cDC2	SAMN16180708	17	795	2.14	2.4
1971	PBMC	cDC1	SAMN16180708	4	795	0.5	0.2
1972	PBMC	IFN CD14 Mono	SAMN16180708	34	795	4.28	3.33
1973	PBMC	LAMP3+ DCs	SAMN16180708	1	795	0.13	0
1974	PBMC	MHCII(hi) BAM	SAMN16180708	0	795	0	0
1975	PBMC	Microglia	SAMN16180708	0	795	0	0
1976	PBMC	Neutrophil	SAMN16180708	0	795	0	0
1977	PBMC	ACY3+ DCs	SAMN16180709	0	997	0	0
1978	PBMC	AREG+ cDC2	SAMN16180709	0	997	0	0
1979	PBMC	AXL+SIGLEC6+ DCs	SAMN16180709	2	997	0.2	0.06
1980	PBMC	CD14 Mono	SAMN16180709	713	997	71.51	75.62
1981	PBMC	CD16 Mono	SAMN16180709	177	997	17.75	15.79
1982	PBMC	CD32B+ cDC2	SAMN16180709	16	997	1.6	1.08
1983	PBMC	CD36+ cDC2	SAMN16180709	46	997	4.61	2.4
1984	PBMC	cDC1	SAMN16180709	1	997	0.1	0.2
1985	PBMC	IFN CD14 Mono	SAMN16180709	42	997	4.21	3.33
1986	PBMC	LAMP3+ DCs	SAMN16180709	0	997	0	0
1987	PBMC	MHCII(hi) BAM	SAMN16180709	0	997	0	0
1988	PBMC	Microglia	SAMN16180709	0	997	0	0
1989	PBMC	Neutrophil	SAMN16180709	0	997	0	0
1990	CSF	ACY3+ DCs	SAMN16180714	2	214	0.93	0
1991	CSF	AREG+ cDC2	SAMN16180714	74	214	34.58	22.42
1992	CSF	AXL+SIGLEC6+ DCs	SAMN16180714	2	214	0.93	0.46
1993	CSF	CD14 Mono	SAMN16180714	0	214	0	5.8
1994	CSF	CD16 Mono	SAMN16180714	0	214	0	0
1995	CSF	CD32B+ cDC2	SAMN16180714	3	214	1.4	2.83
1996	CSF	CD36+ cDC2	SAMN16180714	17	214	7.94	4.1
1997	CSF	cDC1	SAMN16180714	6	214	2.8	0.53
1998	CSF	IFN CD14 Mono	SAMN16180714	1	214	0.47	0
1999	CSF	LAMP3+ DCs	SAMN16180714	0	214	0	0
[truncated: 458 more rows]

## Sheet: fig.3f
	disease_group_comb	cell_type	sample	cells_per_sample	total_cells	percent	median
1	INF	ACY3+ DCs	COV1933	0	440	0	0
2	INF	AREG+ cDC2	COV1933	30	440	6.82	11.03
3	INF	AXL+SIGLEC6+ DCs	COV1933	1	440	0.23	0
4	INF	CD14 Mono	COV1933	61	440	13.86	9.09
5	INF	CD16 Mono	COV1933	0	440	0	0
6	INF	CD32B+ cDC2	COV1933	17	440	3.86	2.11
7	INF	CD36+ cDC2	COV1933	99	440	22.5	4.21
8	INF	cDC1	COV1933	0	440	0	0.68
9	INF	IFN CD14 Mono	COV1933	0	440	0	0
10	INF	LAMP3+ DCs	COV1933	1	440	0.23	0.38
11	INF	MHCII(hi) BAM	COV1933	64	440	14.55	14.55
12	INF	Microglia	COV1933	167	440	37.95	9.89
13	INF	Neutrophil	COV1933	0	440	0	0
14	INF	ACY3+ DCs	COV1950	0	214	0	0
15	INF	AREG+ cDC2	COV1950	23	214	10.75	11.03
16	INF	AXL+SIGLEC6+ DCs	COV1950	0	214	0	0
17	INF	CD14 Mono	COV1950	15	214	7.01	9.09
18	INF	CD16 Mono	COV1950	0	214	0	0
19	INF	CD32B+ cDC2	COV1950	2	214	0.93	2.11
20	INF	CD36+ cDC2	COV1950	5	214	2.34	4.21
21	INF	cDC1	COV1950	3	214	1.4	0.68
22	INF	IFN CD14 Mono	COV1950	0	214	0	0
23	INF	LAMP3+ DCs	COV1950	0	214	0	0.38
24	INF	MHCII(hi) BAM	COV1950	13	214	6.07	14.55
25	INF	Microglia	COV1950	153	214	71.5	9.89
26	INF	Neutrophil	COV1950	0	214	0	0
27	INF	ACY3+ DCs	COV1954	0	209	0	0
28	INF	AREG+ cDC2	COV1954	9	209	4.31	11.03
29	INF	AXL+SIGLEC6+ DCs	COV1954	1	209	0.48	0
30	INF	CD14 Mono	COV1954	19	209	9.09	9.09
31	INF	CD16 Mono	COV1954	0	209	0	0
32	INF	CD32B+ cDC2	COV1954	8	209	3.83	2.11
33	INF	CD36+ cDC2	COV1954	11	209	5.26	4.21
34	INF	cDC1	COV1954	1	209	0.48	0.68
35	INF	IFN CD14 Mono	COV1954	0	209	0	0
36	INF	LAMP3+ DCs	COV1954	0	209	0	0.38
37	INF	MHCII(hi) BAM	COV1954	3	209	1.44	14.55
38	INF	Microglia	COV1954	157	209	75.12	9.89
39	INF	Neutrophil	COV1954	0	209	0	0
40	OID	ACY3+ DCs	Enc1	2	21	9.52	0.41
41	OID	AREG+ cDC2	Enc1	2	21	9.52	23.21
42	OID	AXL+SIGLEC6+ DCs	Enc1	0	21	0	0
43	OID	CD14 Mono	Enc1	3	21	14.29	7.14
44	OID	CD16 Mono	Enc1	0	21	0	0
45	OID	CD32B+ cDC2	Enc1	0	21	0	3.65
46	OID	CD36+ cDC2	Enc1	2	21	9.52	6
47	OID	cDC1	Enc1	0	21	0	0
48	OID	IFN CD14 Mono	Enc1	0	21	0	0
49	OID	LAMP3+ DCs	Enc1	0	21	0	0
50	OID	MHCII(hi) BAM	Enc1	2	21	9.52	8.07
51	OID	Microglia	Enc1	10	21	47.62	26.06
52	OID	Neutrophil	Enc1	0	21	0	0
53	OID	ACY3+ DCs	Enc2	0	20	0	0.41
54	OID	AREG+ cDC2	Enc2	9	20	45	23.21
55	OID	AXL+SIGLEC6+ DCs	Enc2	0	20	0	0
56	OID	CD14 Mono	Enc2	0	20	0	7.14
57	OID	CD16 Mono	Enc2	0	20	0	0
58	OID	CD32B+ cDC2	Enc2	2	20	10	3.65
59	OID	CD36+ cDC2	Enc2	0	20	0	6
60	OID	cDC1	Enc2	0	20	0	0
61	OID	IFN CD14 Mono	Enc2	0	20	0	0
62	OID	LAMP3+ DCs	Enc2	0	20	0	0
63	OID	MHCII(hi) BAM	Enc2	1	20	5	8.07
64	OID	Microglia	Enc2	8	20	40	26.06
65	OID	Neutrophil	Enc2	0	20	0	0
66	INF	ACY3+ DCs	GSM3293823	0	147	0	0
67	INF	AREG+ cDC2	GSM3293823	24	147	16.33	11.03
68	INF	AXL+SIGLEC6+ DCs	GSM3293823	0	147	0	0
69	INF	CD14 Mono	GSM3293823	6	147	4.08	9.09
70	INF	CD16 Mono	GSM3293823	1	147	0.68	0
71	INF	CD32B+ cDC2	GSM3293823	1	147	0.68	2.11
72	INF	CD36+ cDC2	GSM3293823	7	147	4.76	4.21
73	INF	cDC1	GSM3293823	1	147	0.68	0.68
74	INF	IFN CD14 Mono	GSM3293823	0	147	0	0
75	INF	LAMP3+ DCs	GSM3293823	1	147	0.68	0.38
76	INF	MHCII(hi) BAM	GSM3293823	62	147	42.18	14.55
77	INF	Microglia	GSM3293823	42	147	28.57	9.89
78	INF	Neutrophil	GSM3293823	2	147	1.36	0
79	INF	ACY3+ DCs	GSM3293825	0	153	0	0
80	INF	AREG+ cDC2	GSM3293825	62	153	40.52	11.03
81	INF	AXL+SIGLEC6+ DCs	GSM3293825	1	153	0.65	0
82	INF	CD14 Mono	GSM3293825	8	153	5.23	9.09
83	INF	CD16 Mono	GSM3293825	0	153	0	0
84	INF	CD32B+ cDC2	GSM3293825	5	153	3.27	2.11
85	INF	CD36+ cDC2	GSM3293825	10	153	6.54	4.21
86	INF	cDC1	GSM3293825	5	153	3.27	0.68
87	INF	IFN CD14 Mono	GSM3293825	0	153	0	0
88	INF	LAMP3+ DCs	GSM3293825	0	153	0	0.38
89	INF	MHCII(hi) BAM	GSM3293825	46	153	30.07	14.55
90	INF	Microglia	GSM3293825	16	153	10.46	9.89
91	INF	Neutrophil	GSM3293825	0	153	0	0
92	INF	ACY3+ DCs	GSM3293826	0	201	0	0
93	INF	AREG+ cDC2	GSM3293826	59	201	29.35	11.03
94	INF	AXL+SIGLEC6+ DCs	GSM3293826	0	201	0	0
95	INF	CD14 Mono	GSM3293826	44	201	21.89	9.09
96	INF	CD16 Mono	GSM3293826	1	201	0.5	0
97	INF	CD32B+ cDC2	GSM3293826	3	201	1.49	2.11
98	INF	CD36+ cDC2	GSM3293826	2	201	1	4.21
99	INF	cDC1	GSM3293826	2	201	1	0.68
100	INF	IFN CD14 Mono	GSM3293826	0	201	0	0
101	INF	LAMP3+ DCs	GSM3293826	2	201	1	0.38
102	INF	MHCII(hi) BAM	GSM3293826	75	201	37.31	14.55
103	INF	Microglia	GSM3293826	13	201	6.47	9.89
104	INF	Neutrophil	GSM3293826	0	201	0	0
105	HC	ACY3+ DCs	GSM3293827	0	209	0	0
106	HC	AREG+ cDC2	GSM3293827	47	209	22.49	19.48
107	HC	AXL+SIGLEC6+ DCs	GSM3293827	0	209	0	0.15
108	HC	CD14 Mono	GSM3293827	26	209	12.44	7.45
109	HC	CD16 Mono	GSM3293827	0	209	0	0
110	HC	CD32B+ cDC2	GSM3293827	2	209	0.96	1.4
111	HC	CD36+ cDC2	GSM3293827	0	209	0	4
112	HC	cDC1	GSM3293827	0	209	0	0.29
113	HC	IFN CD14 Mono	GSM3293827	0	209	0	0
114	HC	LAMP3+ DCs	GSM3293827	0	209	0	0
115	HC	MHCII(hi) BAM	GSM3293827	122	209	58.37	24.04
116	HC	Microglia	GSM3293827	12	209	5.74	27.17
117	HC	Neutrophil	GSM3293827	0	209	0	0
118	HC	ACY3+ DCs	GSM3293828	1	226	0.44	0
119	HC	AREG+ cDC2	GSM3293828	43	226	19.03	19.48
120	HC	AXL+SIGLEC6+ DCs	GSM3293828	0	226	0	0.15
121	HC	CD14 Mono	GSM3293828	37	226	16.37	7.45
122	HC	CD16 Mono	GSM3293828	1	226	0.44	0
123	HC	CD32B+ cDC2	GSM3293828	1	226	0.44	1.4
124	HC	CD36+ cDC2	GSM3293828	2	226	0.88	4
125	HC	cDC1	GSM3293828	0	226	0	0.29
126	HC	IFN CD14 Mono	GSM3293828	0	226	0	0
127	HC	LAMP3+ DCs	GSM3293828	0	226	0	0
128	HC	MHCII(hi) BAM	GSM3293828	126	226	55.75	24.04
129	HC	Microglia	GSM3293828	11	226	4.87	27.17
130	HC	Neutrophil	GSM3293828	4	226	1.77	0
131	HC	ACY3+ DCs	GSM3984199	0	14	0	0
132	HC	AREG+ cDC2	GSM3984199	1	14	7.14	19.48
133	HC	AXL+SIGLEC6+ DCs	GSM3984199	1	14	7.14	0.15
134	HC	CD14 Mono	GSM3984199	2	14	14.29	7.45
135	HC	CD16 Mono	GSM3984199	0	14	0	0
136	HC	CD32B+ cDC2	GSM3984199	0	14	0	1.4
137	HC	CD36+ cDC2	GSM3984199	0	14	0	4
138	HC	cDC1	GSM3984199	0	14	0	0.29
139	HC	IFN CD14 Mono	GSM3984199	0	14	0	0
140	HC	LAMP3+ DCs	GSM3984199	0	14	0	0
141	HC	MHCII(hi) BAM	GSM3984199	4	14	28.57	24.04
142	HC	Microglia	GSM3984199	6	14	42.86	27.17
143	HC	Neutrophil	GSM3984199	0	14	0	0
144	ND	ACY3+ DCs	GSM3984200	1	111	0.9	0
145	ND	AREG+ cDC2	GSM3984200	10	111	9.01	19.7
146	ND	AXL+SIGLEC6+ DCs	GSM3984200	0	111	0	0
147	ND	CD14 Mono	GSM3984200	11	111	9.91	10.07
148	ND	CD16 Mono	GSM3984200	0	111	0	0
149	ND	CD32B+ cDC2	GSM3984200	1	111	0.9	4.1
150	ND	CD36+ cDC2	GSM3984200	6	111	5.41	2.67
151	ND	cDC1	GSM3984200	0	111	0	0
152	ND	IFN CD14 Mono	GSM3984200	1	111	0.9	0.61
153	ND	LAMP3+ DCs	GSM3984200	0	111	0	0
154	ND	MHCII(hi) BAM	GSM3984200	37	111	33.33	14.36
155	ND	Microglia	GSM3984200	44	111	39.64	38.9
156	ND	Neutrophil	GSM3984200	0	111	0	0
157	HC	ACY3+ DCs	GSM3984201	1	71	1.41	0
158	HC	AREG+ cDC2	GSM3984201	22	71	30.99	19.48
159	HC	AXL+SIGLEC6+ DCs	GSM3984201	1	71	1.41	0.15
160	HC	CD14 Mono	GSM3984201	7	71	9.86	7.45
161	HC	CD16 Mono	GSM3984201	0	71	0	0
162	HC	CD32B+ cDC2	GSM3984201	7	71	9.86	1.4
163	HC	CD36+ cDC2	GSM3984201	2	71	2.82	4
164	HC	cDC1	GSM3984201	0	71	0	0.29
165	HC	IFN CD14 Mono	GSM3984201	1	71	1.41	0
166	HC	LAMP3+ DCs	GSM3984201	0	71	0	0
167	HC	MHCII(hi) BAM	GSM3984201	5	71	7.04	24.04
168	HC	Microglia	GSM3984201	25	71	35.21	27.17
169	HC	Neutrophil	GSM3984201	0	71	0	0
170	HC	ACY3+ DCs	GSM3984202	0	25	0	0
171	HC	AREG+ cDC2	GSM3984202	11	25	44	19.48
172	HC	AXL+SIGLEC6+ DCs	GSM3984202	1	25	4	0.15
173	HC	CD14 Mono	GSM3984202	3	25	12	7.45
174	HC	CD16 Mono	GSM3984202	0	25	0	0
175	HC	CD32B+ cDC2	GSM3984202	2	25	8	1.4
176	HC	CD36+ cDC2	GSM3984202	1	25	4	4
177	HC	cDC1	GSM3984202	1	25	4	0.29
178	HC	IFN CD14 Mono	GSM3984202	0	25	0	0
179	HC	LAMP3+ DCs	GSM3984202	0	25	0	0
180	HC	MHCII(hi) BAM	GSM3984202	1	25	4	24.04
181	HC	Microglia	GSM3984202	5	25	20	27.17
182	HC	Neutrophil	GSM3984202	0	25	0	0
183	ND	ACY3+ DCs	GSM3984203	0	135	0	0
184	ND	AREG+ cDC2	GSM3984203	14	135	10.37	19.7
185	ND	AXL+SIGLEC6+ DCs	GSM3984203	1	135	0.74	0
186	ND	CD14 Mono	GSM3984203	45	135	33.33	10.07
187	ND	CD16 Mono	GSM3984203	1	135	0.74	0
188	ND	CD32B+ cDC2	GSM3984203	2	135	1.48	4.1
189	ND	CD36+ cDC2	GSM3984203	6	135	4.44	2.67
190	ND	cDC1	GSM3984203	0	135	0	0
191	ND	IFN CD14 Mono	GSM3984203	1	135	0.74	0.61
192	ND	LAMP3+ DCs	GSM3984203	0	135	0	0
193	ND	MHCII(hi) BAM	GSM3984203	21	135	15.56	14.36
194	ND	Microglia	GSM3984203	44	135	32.59	38.9
195	ND	Neutrophil	GSM3984203	0	135	0	0
196	ND	ACY3+ DCs	GSM3984204	1	141	0.71	0
197	ND	AREG+ cDC2	GSM3984204	29	141	20.57	19.7
198	ND	AXL+SIGLEC6+ DCs	GSM3984204	0	141	0	0
199	ND	CD14 Mono	GSM3984204	36	141	25.53	10.07
200	ND	CD16 Mono	GSM3984204	3	141	2.13	0
201	ND	CD32B+ cDC2	GSM3984204	14	141	9.93	4.1
202	ND	CD36+ cDC2	GSM3984204	7	141	4.96	2.67
203	ND	cDC1	GSM3984204	0	141	0	0
204	ND	IFN CD14 Mono	GSM3984204	0	141	0	0.61
205	ND	LAMP3+ DCs	GSM3984204	1	141	0.71	0
206	ND	MHCII(hi) BAM	GSM3984204	6	141	4.26	14.36
207	ND	Microglia	GSM3984204	44	141	31.21	38.9
208	ND	Neutrophil	GSM3984204	0	141	0	0
209	HC	ACY3+ DCs	GSM3984205	3	27	11.11	0
210	HC	AREG+ cDC2	GSM3984205	10	27	37.04	19.48
211	HC	AXL+SIGLEC6+ DCs	GSM3984205	1	27	3.7	0.15
212	HC	CD14 Mono	GSM3984205	4	27	14.81	7.45
213	HC	CD16 Mono	GSM3984205	0	27	0	0
214	HC	CD32B+ cDC2	GSM3984205	0	27	0	1.4
215	HC	CD36+ cDC2	GSM3984205	1	27	3.7	4
216	HC	cDC1	GSM3984205	0	27	0	0.29
217	HC	IFN CD14 Mono	GSM3984205	0	27	0	0
218	HC	LAMP3+ DCs	GSM3984205	0	27	0	0
219	HC	MHCII(hi) BAM	GSM3984205	0	27	0	24.04
220	HC	Microglia	GSM3984205	8	27	29.63	27.17
221	HC	Neutrophil	GSM3984205	0	27	0	0
222	ND	ACY3+ DCs	GSM3984206	0	58	0	0
223	ND	AREG+ cDC2	GSM3984206	8	58	13.79	19.7
224	ND	AXL+SIGLEC6+ DCs	GSM3984206	2	58	3.45	0
225	ND	CD14 Mono	GSM3984206	8	58	13.79	10.07
226	ND	CD16 Mono	GSM3984206	0	58	0	0
227	ND	CD32B+ cDC2	GSM3984206	4	58	6.9	4.1
228	ND	CD36+ cDC2	GSM3984206	8	58	13.79	2.67
229	ND	cDC1	GSM3984206	1	58	1.72	0
230	ND	IFN CD14 Mono	GSM3984206	0	58	0	0.61
231	ND	LAMP3+ DCs	GSM3984206	0	58	0	0
232	ND	MHCII(hi) BAM	GSM3984206	15	58	25.86	14.36
233	ND	Microglia	GSM3984206	12	58	20.69	38.9
234	ND	Neutrophil	GSM3984206	0	58	0	0
235	ND	ACY3+ DCs	GSM3984207	0	124	0	0
236	ND	AREG+ cDC2	GSM3984207	0	124	0	19.7
237	ND	AXL+SIGLEC6+ DCs	GSM3984207	0	124	0	0
238	ND	CD14 Mono	GSM3984207	2	124	1.61	10.07
239	ND	CD16 Mono	GSM3984207	31	124	25	0
240	ND	CD32B+ cDC2	GSM3984207	0	124	0	4.1
241	ND	CD36+ cDC2	GSM3984207	1	124	0.81	2.67
242	ND	cDC1	GSM3984207	1	124	0.81	0
243	ND	IFN CD14 Mono	GSM3984207	88	124	70.97	0.61
244	ND	LAMP3+ DCs	GSM3984207	1	124	0.81	0
245	ND	MHCII(hi) BAM	GSM3984207	0	124	0	14.36
246	ND	Microglia	GSM3984207	0	124	0	38.9
247	ND	Neutrophil	GSM3984207	0	124	0	0
248	HC	ACY3+ DCs	GSM3984208	0	59	0	0
249	HC	AREG+ cDC2	GSM3984208	23	59	38.98	19.48
250	HC	AXL+SIGLEC6+ DCs	GSM3984208	1	59	1.69	0.15
251	HC	CD14 Mono	GSM3984208	0	59	0	7.45
252	HC	CD16 Mono	GSM3984208	0	59	0	0
253	HC	CD32B+ cDC2	GSM3984208	2	59	3.39	1.4
254	HC	CD36+ cDC2	GSM3984208	3	59	5.08	4
255	HC	cDC1	GSM3984208	1	59	1.69	0.29
256	HC	IFN CD14 Mono	GSM3984208	1	59	1.69	0
257	HC	LAMP3+ DCs	GSM3984208	0	59	0	0
258	HC	MHCII(hi) BAM	GSM3984208	12	59	20.34	24.04
259	HC	Microglia	GSM3984208	16	59	27.12	27.17
260	HC	Neutrophil	GSM3984208	0	59	0	0
261	HC	ACY3+ DCs	GSM3984209	0	177	0	0
262	HC	AREG+ cDC2	GSM3984209	24	177	13.56	19.48
263	HC	AXL+SIGLEC6+ DCs	GSM3984209	0	177	0	0.15
264	HC	CD14 Mono	GSM3984209	44	177	24.86	7.45
265	HC	CD16 Mono	GSM3984209	0	177	0	0
266	HC	CD32B+ cDC2	GSM3984209	23	177	12.99	1.4
267	HC	CD36+ cDC2	GSM3984209	32	177	18.08	4
268	HC	cDC1	GSM3984209	0	177	0	0.29
269	HC	IFN CD14 Mono	GSM3984209	2	177	1.13	0
270	HC	LAMP3+ DCs	GSM3984209	0	177	0	0
271	HC	MHCII(hi) BAM	GSM3984209	8	177	4.52	24.04
272	HC	Microglia	GSM3984209	44	177	24.86	27.17
273	HC	Neutrophil	GSM3984209	0	177	0	0
274	ND	ACY3+ DCs	GSM3984210	0	68	0	0
275	ND	AREG+ cDC2	GSM3984210	39	68	57.35	19.7
276	ND	AXL+SIGLEC6+ DCs	GSM3984210	1	68	1.47	0
277	ND	CD14 Mono	GSM3984210	2	68	2.94	10.07
278	ND	CD16 Mono	GSM3984210	0	68	0	0
279	ND	CD32B+ cDC2	GSM3984210	12	68	17.65	4.1
280	ND	CD36+ cDC2	GSM3984210	0	68	0	2.67
281	ND	cDC1	GSM3984210	1	68	1.47	0
282	ND	IFN CD14 Mono	GSM3984210	0	68	0	0.61
283	ND	LAMP3+ DCs	GSM3984210	0	68	0	0
284	ND	MHCII(hi) BAM	GSM3984210	4	68	5.88	14.36
285	ND	Microglia	GSM3984210	9	68	13.24	38.9
286	ND	Neutrophil	GSM3984210	0	68	0	0
287	HC	ACY3+ DCs	GSM3984211	2	281	0.71	0
288	HC	AREG+ cDC2	GSM3984211	72	281	25.62	19.48
289	HC	AXL+SIGLEC6+ DCs	GSM3984211	5	281	1.78	0.15
290	HC	CD14 Mono	GSM3984211	35	281	12.46	7.45
291	HC	CD16 Mono	GSM3984211	1	281	0.36	0
292	HC	CD32B+ cDC2	GSM3984211	21	281	7.47	1.4
293	HC	CD36+ cDC2	GSM3984211	29	281	10.32	4
294	HC	cDC1	GSM3984211	2	281	0.71	0.29
295	HC	IFN CD14 Mono	GSM3984211	3	281	1.07	0
296	HC	LAMP3+ DCs	GSM3984211	0	281	0	0
297	HC	MHCII(hi) BAM	GSM3984211	37	281	13.17	24.04
298	HC	Microglia	GSM3984211	74	281	26.33	27.17
299	HC	Neutrophil	GSM3984211	0	281	0	0
300	ND	ACY3+ DCs	GSM3984212	1	133	0.75	0
301	ND	AREG+ cDC2	GSM3984212	9	133	6.77	19.7
302	ND	AXL+SIGLEC6+ DCs	GSM3984212	0	133	0	0
303	ND	CD14 Mono	GSM3984212	59	133	44.36	10.07
304	ND	CD16 Mono	GSM3984212	0	133	0	0
305	ND	CD32B+ cDC2	GSM3984212	8	133	6.02	4.1
306	ND	CD36+ cDC2	GSM3984212	21	133	15.79	2.67
307	ND	cDC1	GSM3984212	0	133	0	0
308	ND	IFN CD14 Mono	GSM3984212	2	133	1.5	0.61
309	ND	LAMP3+ DCs	GSM3984212	1	133	0.75	0
310	ND	MHCII(hi) BAM	GSM3984212	11	133	8.27	14.36
311	ND	Microglia	GSM3984212	21	133	15.79	38.9
312	ND	Neutrophil	GSM3984212	0	133	0	0
313	ND	ACY3+ DCs	GSM3984213	2	76	2.63	0
314	ND	AREG+ cDC2	GSM3984213	12	76	15.79	19.7
315	ND	AXL+SIGLEC6+ DCs	GSM3984213	0	76	0	0
316	ND	CD14 Mono	GSM3984213	12	76	15.79	10.07
317	ND	CD16 Mono	GSM3984213	1	76	1.32	0
318	ND	CD32B+ cDC2	GSM3984213	6	76	7.89	4.1
319	ND	CD36+ cDC2	GSM3984213	2	76	2.63	2.67
320	ND	cDC1	GSM3984213	0	76	0	0
321	ND	IFN CD14 Mono	GSM3984213	2	76	2.63	0.61
322	ND	LAMP3+ DCs	GSM3984213	0	76	0	0
323	ND	MHCII(hi) BAM	GSM3984213	10	76	13.16	14.36
324	ND	Microglia	GSM3984213	29	76	38.16	38.9
325	ND	Neutrophil	GSM3984213	0	76	0	0
326	ND	ACY3+ DCs	GSM3984214	0	39	0	0
327	ND	AREG+ cDC2	GSM3984214	10	39	25.64	19.7
328	ND	AXL+SIGLEC6+ DCs	GSM3984214	0	39	0	0
329	ND	CD14 Mono	GSM3984214	4	39	10.26	10.07
330	ND	CD16 Mono	GSM3984214	0	39	0	0
331	ND	CD32B+ cDC2	GSM3984214	3	39	7.69	4.1
332	ND	CD36+ cDC2	GSM3984214	0	39	0	2.67
333	ND	cDC1	GSM3984214	0	39	0	0
334	ND	IFN CD14 Mono	GSM3984214	1	39	2.56	0.61
335	ND	LAMP3+ DCs	GSM3984214	0	39	0	0
336	ND	MHCII(hi) BAM	GSM3984214	4	39	10.26	14.36
337	ND	Microglia	GSM3984214	17	39	43.59	38.9
338	ND	Neutrophil	GSM3984214	0	39	0	0
339	HC	ACY3+ DCs	GSM3984215	1	97	1.03	0
340	HC	AREG+ cDC2	GSM3984215	33	97	34.02	19.48
341	HC	AXL+SIGLEC6+ DCs	GSM3984215	0	97	0	0.15
342	HC	CD14 Mono	GSM3984215	7	97	7.22	7.45
343	HC	CD16 Mono	GSM3984215	3	97	3.09	0
344	HC	CD32B+ cDC2	GSM3984215	9	97	9.28	1.4
345	HC	CD36+ cDC2	GSM3984215	3	97	3.09	4
346	HC	cDC1	GSM3984215	3	97	3.09	0.29
347	HC	IFN CD14 Mono	GSM3984215	6	97	6.19	0
348	HC	LAMP3+ DCs	GSM3984215	0	97	0	0
349	HC	MHCII(hi) BAM	GSM3984215	5	97	5.15	24.04
350	HC	Microglia	GSM3984215	27	97	27.84	27.17
351	HC	Neutrophil	GSM3984215	0	97	0	0
352	HC	ACY3+ DCs	GSM3984216	0	101	0	0
353	HC	AREG+ cDC2	GSM3984216	35	101	34.65	19.48
354	HC	AXL+SIGLEC6+ DCs	GSM3984216	1	101	0.99	0.15
355	HC	CD14 Mono	GSM3984216	6	101	5.94	7.45
356	HC	CD16 Mono	GSM3984216	0	101	0	0
357	HC	CD32B+ cDC2	GSM3984216	1	101	0.99	1.4
358	HC	CD36+ cDC2	GSM3984216	3	101	2.97	4
359	HC	cDC1	GSM3984216	1	101	0.99	0.29
360	HC	IFN CD14 Mono	GSM3984216	0	101	0	0
361	HC	LAMP3+ DCs	GSM3984216	0	101	0	0
362	HC	MHCII(hi) BAM	GSM3984216	10	101	9.9	24.04
363	HC	Microglia	GSM3984216	44	101	43.56	27.17
364	HC	Neutrophil	GSM3984216	0	101	0	0
365	MS	ACY3+ DCs	GSM4104122	5	208	2.4	0.17
366	MS	AREG+ cDC2	GSM4104122	91	208	43.75	34
367	MS	AXL+SIGLEC6+ DCs	GSM4104122	5	208	2.4	2.21
368	MS	CD14 Mono	GSM4104122	3	208	1.44	2.08
369	MS	CD16 Mono	GSM4104122	0	208	0	0
370	MS	CD32B+ cDC2	GSM4104122	19	208	9.13	5.99
371	MS	CD36+ cDC2	GSM4104122	32	208	15.38	6.62
372	MS	cDC1	GSM4104122	7	208	3.37	2.08
373	MS	IFN CD14 Mono	GSM4104122	2	208	0.96	0
374	MS	LAMP3+ DCs	GSM4104122	1	208	0.48	0
375	MS	MHCII(hi) BAM	GSM4104122	11	208	5.29	11.43
376	MS	Microglia	GSM4104122	32	208	15.38	14.29
377	MS	Neutrophil	GSM4104122	0	208	0	0
378	MS	ACY3+ DCs	GSM4104123	0	124	0	0.17
379	MS	AREG+ cDC2	GSM4104123	69	124	55.65	34
380	MS	AXL+SIGLEC6+ DCs	GSM4104123	3	124	2.42	2.21
381	MS	CD14 Mono	GSM4104123	2	124	1.61	2.08
382	MS	CD16 Mono	GSM4104123	0	124	0	0
383	MS	CD32B+ cDC2	GSM4104123	4	124	3.23	5.99
384	MS	CD36+ cDC2	GSM4104123	1	124	0.81	6.62
385	MS	cDC1	GSM4104123	18	124	14.52	2.08
386	MS	IFN CD14 Mono	GSM4104123	0	124	0	0
387	MS	LAMP3+ DCs	GSM4104123	3	124	2.42	0
388	MS	MHCII(hi) BAM	GSM4104123	9	124	7.26	11.43
389	MS	Microglia	GSM4104123	15	124	12.1	14.29
390	MS	Neutrophil	GSM4104123	0	124	0	0
391	MS	ACY3+ DCs	GSM4104124	1	317	0.32	0.17
392	MS	AREG+ cDC2	GSM4104124	92	317	29.02	34
393	MS	AXL+SIGLEC6+ DCs	GSM4104124	7	317	2.21	2.21
394	MS	CD14 Mono	GSM4104124	3	317	0.95	2.08
395	MS	CD16 Mono	GSM4104124	0	317	0	0
396	MS	CD32B+ cDC2	GSM4104124	19	317	5.99	5.99
397	MS	CD36+ cDC2	GSM4104124	21	317	6.62	6.62
398	MS	cDC1	GSM4104124	17	317	5.36	2.08
399	MS	IFN CD14 Mono	GSM4104124	2	317	0.63	0
400	MS	LAMP3+ DCs	GSM4104124	0	317	0	0
401	MS	MHCII(hi) BAM	GSM4104124	71	317	22.4	11.43
402	MS	Microglia	GSM4104124	84	317	26.5	14.29
403	MS	Neutrophil	GSM4104124	0	317	0	0
404	MS	ACY3+ DCs	GSM4104125	0	82	0	0.17
405	MS	AREG+ cDC2	GSM4104125	32	82	39.02	34
406	MS	AXL+SIGLEC6+ DCs	GSM4104125	4	82	4.88	2.21
407	MS	CD14 Mono	GSM4104125	3	82	3.66	2.08
408	MS	CD16 Mono	GSM4104125	0	82	0	0
409	MS	CD32B+ cDC2	GSM4104125	7	82	8.54	5.99
410	MS	CD36+ cDC2	GSM4104125	3	82	3.66	6.62
411	MS	cDC1	GSM4104125	1	82	1.22	2.08
412	MS	IFN CD14 Mono	GSM4104125	1	82	1.22	0
413	MS	LAMP3+ DCs	GSM4104125	0	82	0	0
414	MS	MHCII(hi) BAM	GSM4104125	21	82	25.61	11.43
415	MS	Microglia	GSM4104125	10	82	12.2	14.29
416	MS	Neutrophil	GSM4104125	0	82	0	0
417	MS	ACY3+ DCs	GSM4104126	6	141	4.26	0.17
418	MS	AREG+ cDC2	GSM4104126	57	141	40.43	34
419	MS	AXL+SIGLEC6+ DCs	GSM4104126	9	141	6.38	2.21
420	MS	CD14 Mono	GSM4104126	15	141	10.64	2.08
421	MS	CD16 Mono	GSM4104126	0	141	0	0
422	MS	CD32B+ cDC2	GSM4104126	9	141	6.38	5.99
423	MS	CD36+ cDC2	GSM4104126	10	141	7.09	6.62
424	MS	cDC1	GSM4104126	3	141	2.13	2.08
425	MS	IFN CD14 Mono	GSM4104126	1	141	0.71	0
426	MS	LAMP3+ DCs	GSM4104126	2	141	1.42	0
427	MS	MHCII(hi) BAM	GSM4104126	5	141	3.55	11.43
428	MS	Microglia	GSM4104126	24	141	17.02	14.29
429	MS	Neutrophil	GSM4104126	0	141	0	0
430	MS	ACY3+ DCs	GSM4104127	0	57	0	0.17
431	MS	AREG+ cDC2	GSM4104127	7	57	12.28	34
432	MS	AXL+SIGLEC6+ DCs	GSM4104127	1	57	1.75	2.21
433	MS	CD14 Mono	GSM4104127	2	57	3.51	2.08
434	MS	CD16 Mono	GSM4104127	0	57	0	0
435	MS	CD32B+ cDC2	GSM4104127	3	57	5.26	5.99
436	MS	CD36+ cDC2	GSM4104127	2	57	3.51	6.62
437	MS	cDC1	GSM4104127	0	57	0	2.08
438	MS	IFN CD14 Mono	GSM4104127	0	57	0	0
439	MS	LAMP3+ DCs	GSM4104127	0	57	0	0
440	MS	MHCII(hi) BAM	GSM4104127	41	57	71.93	11.43
441	MS	Microglia	GSM4104127	1	57	1.75	14.29
442	MS	Neutrophil	GSM4104127	0	57	0	0
443	HC	ACY3+ DCs	GSM4104128	1	391	0.26	0
444	HC	AREG+ cDC2	GSM4104128	67	391	17.14	19.48
445	HC	AXL+SIGLEC6+ DCs	GSM4104128	0	391	0	0.15
446	HC	CD14 Mono	GSM4104128	11	391	2.81	7.45
447	HC	CD16 Mono	GSM4104128	0	391	0	0
448	HC	CD32B+ cDC2	GSM4104128	10	391	2.56	1.4
449	HC	CD36+ cDC2	GSM4104128	22	391	5.63	4
450	HC	cDC1	GSM4104128	0	391	0	0.29
451	HC	IFN CD14 Mono	GSM4104128	2	391	0.51	0
452	HC	LAMP3+ DCs	GSM4104128	0	391	0	0
453	HC	MHCII(hi) BAM	GSM4104128	162	391	41.43	24.04
454	HC	Microglia	GSM4104128	116	391	29.67	27.17
455	HC	Neutrophil	GSM4104128	0	391	0	0
456	HC	ACY3+ DCs	GSM4104129	0	868	0	0
457	HC	AREG+ cDC2	GSM4104129	178	868	20.51	19.48
458	HC	AXL+SIGLEC6+ DCs	GSM4104129	2	868	0.23	0.15
459	HC	CD14 Mono	GSM4104129	67	868	7.72	7.45
460	HC	CD16 Mono	GSM4104129	1	868	0.12	0
461	HC	CD32B+ cDC2	GSM4104129	13	868	1.5	1.4
462	HC	CD36+ cDC2	GSM4104129	52	868	5.99	4
463	HC	cDC1	GSM4104129	4	868	0.46	0.29
464	HC	IFN CD14 Mono	GSM4104129	2	868	0.23	0
465	HC	LAMP3+ DCs	GSM4104129	4	868	0.46	0
466	HC	MHCII(hi) BAM	GSM4104129	261	868	30.07	24.04
467	HC	Microglia	GSM4104129	284	868	32.72	27.17
468	HC	Neutrophil	GSM4104129	0	868	0	0
469	HC	ACY3+ DCs	GSM4104130	2	165	1.21	0
470	HC	AREG+ cDC2	GSM4104130	51	165	30.91	19.48
471	HC	AXL+SIGLEC6+ DCs	GSM4104130	1	165	0.61	0.15
472	HC	CD14 Mono	GSM4104130	4	165	2.42	7.45
473	HC	CD16 Mono	GSM4104130	0	165	0	0
474	HC	CD32B+ cDC2	GSM4104130	2	165	1.21	1.4
475	HC	CD36+ cDC2	GSM4104130	11	165	6.67	4
476	HC	cDC1	GSM4104130	2	165	1.21	0.29
477	HC	IFN CD14 Mono	GSM4104130	0	165	0	0
478	HC	LAMP3+ DCs	GSM4104130	0	165	0	0
479	HC	MHCII(hi) BAM	GSM4104130	32	165	19.39	24.04
480	HC	Microglia	GSM4104130	60	165	36.36	27.17
481	HC	Neutrophil	GSM4104130	0	165	0	0
482	HC	ACY3+ DCs	GSM4104131	1	276	0.36	0
483	HC	AREG+ cDC2	GSM4104131	31	276	11.23	19.48
484	HC	AXL+SIGLEC6+ DCs	GSM4104131	0	276	0	0.15
485	HC	CD14 Mono	GSM4104131	5	276	1.81	7.45
486	HC	CD16 Mono	GSM4104131	0	276	0	0
487	HC	CD32B+ cDC2	GSM4104131	6	276	2.17	1.4
488	HC	CD36+ cDC2	GSM4104131	23	276	8.33	4
489	HC	cDC1	GSM4104131	4	276	1.45	0.29
490	HC	IFN CD14 Mono	GSM4104131	2	276	0.72	0
491	HC	LAMP3+ DCs	GSM4104131	3	276	1.09	0
492	HC	MHCII(hi) BAM	GSM4104131	77	276	27.9	24.04
493	HC	Microglia	GSM4104131	124	276	44.93	27.17
494	HC	Neutrophil	GSM4104131	0	276	0	0
495	HC	ACY3+ DCs	GSM4104132	4	704	0.57	0
496	HC	AREG+ cDC2	GSM4104132	144	704	20.45	19.48
497	HC	AXL+SIGLEC6+ DCs	GSM4104132	4	704	0.57	0.15
498	HC	CD14 Mono	GSM4104132	25	704	3.55	7.45
499	HC	CD16 Mono	GSM4104132	0	704	0	0
500	HC	CD32B+ cDC2	GSM4104132	18	704	2.56	1.4
501	HC	CD36+ cDC2	GSM4104132	33	704	4.69	4
502	HC	cDC1	GSM4104132	9	704	1.28	0.29
503	HC	IFN CD14 Mono	GSM4104132	4	704	0.57	0
504	HC	LAMP3+ DCs	GSM4104132	1	704	0.14	0
505	HC	MHCII(hi) BAM	GSM4104132	105	704	14.91	24.04
506	HC	Microglia	GSM4104132	357	704	50.71	27.17
507	HC	Neutrophil	GSM4104132	0	704	0	0
508	HC	ACY3+ DCs	GSM4104133	1	23	4.35	0
509	HC	AREG+ cDC2	GSM4104133	1	23	4.35	19.48
510	HC	AXL+SIGLEC6+ DCs	GSM4104133	0	23	0	0.15
511	HC	CD14 Mono	GSM4104133	0	23	0	7.45
512	HC	CD16 Mono	GSM4104133	0	23	0	0
513	HC	CD32B+ cDC2	GSM4104133	1	23	4.35	1.4
514	HC	CD36+ cDC2	GSM4104133	1	23	4.35	4
515	HC	cDC1	GSM4104133	1	23	4.35	0.29
516	HC	IFN CD14 Mono	GSM4104133	1	23	4.35	0
517	HC	LAMP3+ DCs	GSM4104133	0	23	0	0
518	HC	MHCII(hi) BAM	GSM4104133	16	23	69.57	24.04
519	HC	Microglia	GSM4104133	1	23	4.35	27.17
520	HC	Neutrophil	GSM4104133	0	23	0	0
521	ND	ACY3+ DCs	GSM4208766	0	76	0	0
522	ND	AREG+ cDC2	GSM4208766	28	76	36.84	19.7
523	ND	AXL+SIGLEC6+ DCs	GSM4208766	0	76	0	0
524	ND	CD14 Mono	GSM4208766	8	76	10.53	10.07
525	ND	CD16 Mono	GSM4208766	1	76	1.32	0
526	ND	CD32B+ cDC2	GSM4208766	3	76	3.95	4.1
527	ND	CD36+ cDC2	GSM4208766	3	76	3.95	2.67
528	ND	cDC1	GSM4208766	1	76	1.32	0
529	ND	IFN CD14 Mono	GSM4208766	0	76	0	0.61
530	ND	LAMP3+ DCs	GSM4208766	0	76	0	0
531	ND	MHCII(hi) BAM	GSM4208766	18	76	23.68	14.36
532	ND	Microglia	GSM4208766	14	76	18.42	38.9
533	ND	Neutrophil	GSM4208766	0	76	0	0
534	ND	ACY3+ DCs	GSM4208768	0	35	0	0
535	ND	AREG+ cDC2	GSM4208768	9	35	25.71	19.7
536	ND	AXL+SIGLEC6+ DCs	GSM4208768	1	35	2.86	0
537	ND	CD14 Mono	GSM4208768	1	35	2.86	10.07
538	ND	CD16 Mono	GSM4208768	0	35	0	0
539	ND	CD32B+ cDC2	GSM4208768	0	35	0	4.1
540	ND	CD36+ cDC2	GSM4208768	0	35	0	2.67
541	ND	cDC1	GSM4208768	0	35	0	0
542	ND	IFN CD14 Mono	GSM4208768	0	35	0	0.61
543	ND	LAMP3+ DCs	GSM4208768	0	35	0	0
544	ND	MHCII(hi) BAM	GSM4208768	10	35	28.57	14.36
545	ND	Microglia	GSM4208768	14	35	40	38.9
546	ND	Neutrophil	GSM4208768	0	35	0	0
547	ND	ACY3+ DCs	GSM4208769	0	122	0	0
548	ND	AREG+ cDC2	GSM4208769	30	122	24.59	19.7
549	ND	AXL+SIGLEC6+ DCs	GSM4208769	1	122	0.82	0
550	ND	CD14 Mono	GSM4208769	29	122	23.77	10.07
551	ND	CD16 Mono	GSM4208769	0	122	0	0
552	ND	CD32B+ cDC2	GSM4208769	2	122	1.64	4.1
553	ND	CD36+ cDC2	GSM4208769	3	122	2.46	2.67
554	ND	cDC1	GSM4208769	0	122	0	0
555	ND	IFN CD14 Mono	GSM4208769	1	122	0.82	0.61
556	ND	LAMP3+ DCs	GSM4208769	0	122	0	0
557	ND	MHCII(hi) BAM	GSM4208769	7	122	5.74	14.36
558	ND	Microglia	GSM4208769	49	122	40.16	38.9
559	ND	Neutrophil	GSM4208769	0	122	0	0
560	ND	ACY3+ DCs	GSM4208770	0	85	0	0
561	ND	AREG+ cDC2	GSM4208770	16	85	18.82	19.7
562	ND	AXL+SIGLEC6+ DCs	GSM4208770	0	85	0	0
563	ND	CD14 Mono	GSM4208770	7	85	8.24	10.07
564	ND	CD16 Mono	GSM4208770	0	85	0	0
565	ND	CD32B+ cDC2	GSM4208770	3	85	3.53	4.1
566	ND	CD36+ cDC2	GSM4208770	3	85	3.53	2.67
567	ND	cDC1	GSM4208770	0	85	0	0
568	ND	IFN CD14 Mono	GSM4208770	1	85	1.18	0.61
569	ND	LAMP3+ DCs	GSM4208770	1	85	1.18	0
570	ND	MHCII(hi) BAM	GSM4208770	18	85	21.18	14.36
571	ND	Microglia	GSM4208770	36	85	42.35	38.9
572	ND	Neutrophil	GSM4208770	0	85	0	0
573	ND	ACY3+ DCs	GSM4208771	1	455	0.22	0
574	ND	AREG+ cDC2	GSM4208771	50	455	10.99	19.7
575	ND	AXL+SIGLEC6+ DCs	GSM4208771	9	455	1.98	0
576	ND	CD14 Mono	GSM4208771	58	455	12.75	10.07
577	ND	CD16 Mono	GSM4208771	10	455	2.2	0
578	ND	CD32B+ cDC2	GSM4208771	33	455	7.25	4.1
579	ND	CD36+ cDC2	GSM4208771	14	455	3.08	2.67
580	ND	cDC1	GSM4208771	6	455	1.32	0
581	ND	IFN CD14 Mono	GSM4208771	6	455	1.32	0.61
582	ND	LAMP3+ DCs	GSM4208771	0	455	0	0
583	ND	MHCII(hi) BAM	GSM4208771	38	455	8.35	14.36
584	ND	Microglia	GSM4208771	230	455	50.55	38.9
585	ND	Neutrophil	GSM4208771	0	455	0	0
586	HC	ACY3+ DCs	GSM4208772	0	15	0	0
587	HC	AREG+ cDC2	GSM4208772	1	15	6.67	19.48
588	HC	AXL+SIGLEC6+ DCs	GSM4208772	1	15	6.67	0.15
589	HC	CD14 Mono	GSM4208772	2	15	13.33	7.45
590	HC	CD16 Mono	GSM4208772	0	15	0	0
591	HC	CD32B+ cDC2	GSM4208772	0	15	0	1.4
592	HC	CD36+ cDC2	GSM4208772	0	15	0	4
593	HC	cDC1	GSM4208772	0	15	0	0.29
594	HC	IFN CD14 Mono	GSM4208772	0	15	0	0
595	HC	LAMP3+ DCs	GSM4208772	0	15	0	0
596	HC	MHCII(hi) BAM	GSM4208772	4	15	26.67	24.04
597	HC	Microglia	GSM4208772	7	15	46.67	27.17
598	HC	Neutrophil	GSM4208772	0	15	0	0
599	HC	ACY3+ DCs	GSM4208773	1	76	1.32	0
600	HC	AREG+ cDC2	GSM4208773	22	76	28.95	19.48
601	HC	AXL+SIGLEC6+ DCs	GSM4208773	1	76	1.32	0.15
602	HC	CD14 Mono	GSM4208773	7	76	9.21	7.45
603	HC	CD16 Mono	GSM4208773	0	76	0	0
604	HC	CD32B+ cDC2	GSM4208773	7	76	9.21	1.4
605	HC	CD36+ cDC2	GSM4208773	2	76	2.63	4
606	HC	cDC1	GSM4208773	0	76	0	0.29
607	HC	IFN CD14 Mono	GSM4208773	1	76	1.32	0
608	HC	LAMP3+ DCs	GSM4208773	0	76	0	0
609	HC	MHCII(hi) BAM	GSM4208773	10	76	13.16	24.04
610	HC	Microglia	GSM4208773	25	76	32.89	27.17
611	HC	Neutrophil	GSM4208773	0	76	0	0
612	HC	ACY3+ DCs	GSM4208774	0	25	0	0
613	HC	AREG+ cDC2	GSM4208774	11	25	44	19.48
614	HC	AXL+SIGLEC6+ DCs	GSM4208774	1	25	4	0.15
615	HC	CD14 Mono	GSM4208774	3	25	12	7.45
616	HC	CD16 Mono	GSM4208774	0	25	0	0
617	HC	CD32B+ cDC2	GSM4208774	2	25	8	1.4
618	HC	CD36+ cDC2	GSM4208774	1	25	4	4
619	HC	cDC1	GSM4208774	1	25	4	0.29
620	HC	IFN CD14 Mono	GSM4208774	0	25	0	0
621	HC	LAMP3+ DCs	GSM4208774	0	25	0	0
622	HC	MHCII(hi) BAM	GSM4208774	1	25	4	24.04
623	HC	Microglia	GSM4208774	5	25	20	27.17
624	HC	Neutrophil	GSM4208774	0	25	0	0
625	HC	ACY3+ DCs	GSM4208775	3	29	10.34	0
626	HC	AREG+ cDC2	GSM4208775	10	29	34.48	19.48
627	HC	AXL+SIGLEC6+ DCs	GSM4208775	1	29	3.45	0.15
628	HC	CD14 Mono	GSM4208775	4	29	13.79	7.45
629	HC	CD16 Mono	GSM4208775	0	29	0	0
630	HC	CD32B+ cDC2	GSM4208775	1	29	3.45	1.4
631	HC	CD36+ cDC2	GSM4208775	2	29	6.9	4
632	HC	cDC1	GSM4208775	0	29	0	0.29
633	HC	IFN CD14 Mono	GSM4208775	0	29	0	0
634	HC	LAMP3+ DCs	GSM4208775	0	29	0	0
635	HC	MHCII(hi) BAM	GSM4208775	0	29	0	24.04
636	HC	Microglia	GSM4208775	8	29	27.59	27.17
637	HC	Neutrophil	GSM4208775	0	29	0	0
638	HC	ACY3+ DCs	GSM4208776	0	69	0	0
639	HC	AREG+ cDC2	GSM4208776	23	69	33.33	19.48
640	HC	AXL+SIGLEC6+ DCs	GSM4208776	1	69	1.45	0.15
641	HC	CD14 Mono	GSM4208776	0	69	0	7.45
642	HC	CD16 Mono	GSM4208776	0	69	0	0
643	HC	CD32B+ cDC2	GSM4208776	2	69	2.9	1.4
644	HC	CD36+ cDC2	GSM4208776	3	69	4.35	4
645	HC	cDC1	GSM4208776	1	69	1.45	0.29
646	HC	IFN CD14 Mono	GSM4208776	1	69	1.45	0
647	HC	LAMP3+ DCs	GSM4208776	0	69	0	0
648	HC	MHCII(hi) BAM	GSM4208776	22	69	31.88	24.04
649	HC	Microglia	GSM4208776	16	69	23.19	27.17
650	HC	Neutrophil	GSM4208776	0	69	0	0
651	HC	ACY3+ DCs	GSM4208777	0	184	0	0
652	HC	AREG+ cDC2	GSM4208777	25	184	13.59	19.48
653	HC	AXL+SIGLEC6+ DCs	GSM4208777	0	184	0	0.15
654	HC	CD14 Mono	GSM4208777	45	184	24.46	7.45
655	HC	CD16 Mono	GSM4208777	0	184	0	0
656	HC	CD32B+ cDC2	GSM4208777	23	184	12.5	1.4
657	HC	CD36+ cDC2	GSM4208777	33	184	17.93	4
658	HC	cDC1	GSM4208777	0	184	0	0.29
659	HC	IFN CD14 Mono	GSM4208777	2	184	1.09	0
660	HC	LAMP3+ DCs	GSM4208777	0	184	0	0
661	HC	MHCII(hi) BAM	GSM4208777	11	184	5.98	24.04
662	HC	Microglia	GSM4208777	45	184	24.46	27.17
663	HC	Neutrophil	GSM4208777	0	184	0	0
664	HC	ACY3+ DCs	GSM4208778	0	117	0	0
665	HC	AREG+ cDC2	GSM4208778	35	117	29.91	19.48
666	HC	AXL+SIGLEC6+ DCs	GSM4208778	1	117	0.85	0.15
667	HC	CD14 Mono	GSM4208778	6	117	5.13	7.45
668	HC	CD16 Mono	GSM4208778	0	117	0	0
669	HC	CD32B+ cDC2	GSM4208778	1	117	0.85	1.4
670	HC	CD36+ cDC2	GSM4208778	3	117	2.56	4
671	HC	cDC1	GSM4208778	1	117	0.85	0.29
672	HC	IFN CD14 Mono	GSM4208778	0	117	0	0
673	HC	LAMP3+ DCs	GSM4208778	0	117	0	0
674	HC	MHCII(hi) BAM	GSM4208778	23	117	19.66	24.04
675	HC	Microglia	GSM4208778	47	117	40.17	27.17
676	HC	Neutrophil	GSM4208778	0	117	0	0
677	HC	ACY3+ DCs	GSM4208779	1	106	0.94	0
678	HC	AREG+ cDC2	GSM4208779	35	106	33.02	19.48
679	HC	AXL+SIGLEC6+ DCs	GSM4208779	0	106	0	0.15
680	HC	CD14 Mono	GSM4208779	6	106	5.66	7.45
681	HC	CD16 Mono	GSM4208779	3	106	2.83	0
682	HC	CD32B+ cDC2	GSM4208779	8	106	7.55	1.4
683	HC	CD36+ cDC2	GSM4208779	4	106	3.77	4
684	HC	cDC1	GSM4208779	3	106	2.83	0.29
685	HC	IFN CD14 Mono	GSM4208779	8	106	7.55	0
686	HC	LAMP3+ DCs	GSM4208779	0	106	0	0
687	HC	MHCII(hi) BAM	GSM4208779	10	106	9.43	24.04
688	HC	Microglia	GSM4208779	28	106	26.42	27.17
689	HC	Neutrophil	GSM4208779	0	106	0	0
690	HC	ACY3+ DCs	GSM4208780	2	299	0.67	0
691	HC	AREG+ cDC2	GSM4208780	78	299	26.09	19.48
692	HC	AXL+SIGLEC6+ DCs	GSM4208780	5	299	1.67	0.15
693	HC	CD14 Mono	GSM4208780	36	299	12.04	7.45
694	HC	CD16 Mono	GSM4208780	1	299	0.33	0
695	HC	CD32B+ cDC2	GSM4208780	21	299	7.02	1.4
696	HC	CD36+ cDC2	GSM4208780	28	299	9.36	4
697	HC	cDC1	GSM4208780	2	299	0.67	0.29
698	HC	IFN CD14 Mono	GSM4208780	4	299	1.34	0
699	HC	LAMP3+ DCs	GSM4208780	0	299	0	0
700	HC	MHCII(hi) BAM	GSM4208780	47	299	15.72	24.04
701	HC	Microglia	GSM4208780	75	299	25.08	27.17
702	HC	Neutrophil	GSM4208780	0	299	0	0
703	ND	ACY3+ DCs	GSM4404052	0	23	0	0
704	ND	AREG+ cDC2	GSM4404052	3	23	13.04	19.7
705	ND	AXL+SIGLEC6+ DCs	GSM4404052	0	23	0	0
706	ND	CD14 Mono	GSM4404052	2	23	8.7	10.07
707	ND	CD16 Mono	GSM4404052	0	23	0	0
708	ND	CD32B+ cDC2	GSM4404052	0	23	0	4.1
709	ND	CD36+ cDC2	GSM4404052	0	23	0	2.67
710	ND	cDC1	GSM4404052	0	23	0	0
711	ND	IFN CD14 Mono	GSM4404052	0	23	0	0.61
712	ND	LAMP3+ DCs	GSM4404052	0	23	0	0
713	ND	MHCII(hi) BAM	GSM4404052	6	23	26.09	14.36
714	ND	Microglia	GSM4404052	12	23	52.17	38.9
715	ND	Neutrophil	GSM4404052	0	23	0	0
716	ND	ACY3+ DCs	GSM4404053	0	15	0	0
717	ND	AREG+ cDC2	GSM4404053	2	15	13.33	19.7
718	ND	AXL+SIGLEC6+ DCs	GSM4404053	0	15	0	0
719	ND	CD14 Mono	GSM4404053	0	15	0	10.07
720	ND	CD16 Mono	GSM4404053	0	15	0	0
721	ND	CD32B+ cDC2	GSM4404053	1	15	6.67	4.1
722	ND	CD36+ cDC2	GSM4404053	0	15	0	2.67
723	ND	cDC1	GSM4404053	0	15	0	0
724	ND	IFN CD14 Mono	GSM4404053	0	15	0	0.61
725	ND	LAMP3+ DCs	GSM4404053	0	15	0	0
726	ND	MHCII(hi) BAM	GSM4404053	1	15	6.67	14.36
727	ND	Microglia	GSM4404053	11	15	73.33	38.9
728	ND	Neutrophil	GSM4404053	0	15	0	0
729	ND	ACY3+ DCs	GSM4404054	0	44	0	0
730	ND	AREG+ cDC2	GSM4404054	12	44	27.27	19.7
731	ND	AXL+SIGLEC6+ DCs	GSM4404054	0	44	0	0
732	ND	CD14 Mono	GSM4404054	4	44	9.09	10.07
733	ND	CD16 Mono	GSM4404054	1	44	2.27	0
734	ND	CD32B+ cDC2	GSM4404054	0	44	0	4.1
735	ND	CD36+ cDC2	GSM4404054	0	44	0	2.67
736	ND	cDC1	GSM4404054	0	44	0	0
737	ND	IFN CD14 Mono	GSM4404054	0	44	0	0.61
738	ND	LAMP3+ DCs	GSM4404054	0	44	0	0
739	ND	MHCII(hi) BAM	GSM4404054	7	44	15.91	14.36
740	ND	Microglia	GSM4404054	20	44	45.45	38.9
741	ND	Neutrophil	GSM4404054	0	44	0	0
742	HC	ACY3+ DCs	GSM4404055	0	22	0	0
743	HC	AREG+ cDC2	GSM4404055	8	22	36.36	19.48
744	HC	AXL+SIGLEC6+ DCs	GSM4404055	0	22	0	0.15
745	HC	CD14 Mono	GSM4404055	3	22	13.64	7.45
746	HC	CD16 Mono	GSM4404055	0	22	0	0
747	HC	CD32B+ cDC2	GSM4404055	0	22	0	1.4
748	HC	CD36+ cDC2	GSM4404055	0	22	0	4
749	HC	cDC1	GSM4404055	0	22	0	0.29
750	HC	IFN CD14 Mono	GSM4404055	0	22	0	0
751	HC	LAMP3+ DCs	GSM4404055	0	22	0	0
752	HC	MHCII(hi) BAM	GSM4404055	1	22	4.55	24.04
753	HC	Microglia	GSM4404055	10	22	45.45	27.17
754	HC	Neutrophil	GSM4404055	0	22	0	0
755	ND	ACY3+ DCs	GSM4404056	0	36	0	0
756	ND	AREG+ cDC2	GSM4404056	9	36	25	19.7
757	ND	AXL+SIGLEC6+ DCs	GSM4404056	0	36	0	0
758	ND	CD14 Mono	GSM4404056	0	36	0	10.07
759	ND	CD16 Mono	GSM4404056	0	36	0	0
760	ND	CD32B+ cDC2	GSM4404056	0	36	0	4.1
761	ND	CD36+ cDC2	GSM4404056	0	36	0	2.67
762	ND	cDC1	GSM4404056	0	36	0	0
763	ND	IFN CD14 Mono	GSM4404056	0	36	0	0.61
764	ND	LAMP3+ DCs	GSM4404056	0	36	0	0
765	ND	MHCII(hi) BAM	GSM4404056	6	36	16.67	14.36
766	ND	Microglia	GSM4404056	21	36	58.33	38.9
767	ND	Neutrophil	GSM4404056	0	36	0	0
768	ND	ACY3+ DCs	GSM4404057	2	176	1.14	0
769	ND	AREG+ cDC2	GSM4404057	44	176	25	19.7
770	ND	AXL+SIGLEC6+ DCs	GSM4404057	9	176	5.11	0
771	ND	CD14 Mono	GSM4404057	18	176	10.23	10.07
772	ND	CD16 Mono	GSM4404057	1	176	0.57	0
773	ND	CD32B+ cDC2	GSM4404057	24	176	13.64	4.1
774	ND	CD36+ cDC2	GSM4404057	3	176	1.7	2.67
775	ND	cDC1	GSM4404057	0	176	0	0
776	ND	IFN CD14 Mono	GSM4404057	1	176	0.57	0.61
777	ND	LAMP3+ DCs	GSM4404057	0	176	0	0
778	ND	MHCII(hi) BAM	GSM4404057	4	176	2.27	14.36
779	ND	Microglia	GSM4404057	70	176	39.77	38.9
780	ND	Neutrophil	GSM4404057	0	176	0	0
781	ND	ACY3+ DCs	GSM4404058	1	47	2.13	0
782	ND	AREG+ cDC2	GSM4404058	19	47	40.43	19.7
783	ND	AXL+SIGLEC6+ DCs	GSM4404058	3	47	6.38	0
784	ND	CD14 Mono	GSM4404058	1	47	2.13	10.07
785	ND	CD16 Mono	GSM4404058	0	47	0	0
786	ND	CD32B+ cDC2	GSM4404058	2	47	4.26	4.1
787	ND	CD36+ cDC2	GSM4404058	2	47	4.26	2.67
788	ND	cDC1	GSM4404058	0	47	0	0
789	ND	IFN CD14 Mono	GSM4404058	0	47	0	0.61
790	ND	LAMP3+ DCs	GSM4404058	0	47	0	0
791	ND	MHCII(hi) BAM	GSM4404058	5	47	10.64	14.36
792	ND	Microglia	GSM4404058	14	47	29.79	38.9
793	ND	Neutrophil	GSM4404058	0	47	0	0
794	HC	ACY3+ DCs	GSM4404059	0	19	0	0
795	HC	AREG+ cDC2	GSM4404059	3	19	15.79	19.48
796	HC	AXL+SIGLEC6+ DCs	GSM4404059	1	19	5.26	0.15
797	HC	CD14 Mono	GSM4404059	0	19	0	7.45
798	HC	CD16 Mono	GSM4404059	0	19	0	0
799	HC	CD32B+ cDC2	GSM4404059	0	19	0	1.4
800	HC	CD36+ cDC2	GSM4404059	0	19	0	4
801	HC	cDC1	GSM4404059	0	19	0	0.29
802	HC	IFN CD14 Mono	GSM4404059	0	19	0	0
803	HC	LAMP3+ DCs	GSM4404059	0	19	0	0
804	HC	MHCII(hi) BAM	GSM4404059	5	19	26.32	24.04
805	HC	Microglia	GSM4404059	10	19	52.63	27.17
806	HC	Neutrophil	GSM4404059	0	19	0	0
807	HC	ACY3+ DCs	GSM5264634	0	15	0	0
808	HC	AREG+ cDC2	GSM5264634	2	15	13.33	19.48
809	HC	AXL+SIGLEC6+ DCs	GSM5264634	0	15	0	0.15
810	HC	CD14 Mono	GSM5264634	0	15	0	7.45
811	HC	CD16 Mono	GSM5264634	0	15	0	0
812	HC	CD32B+ cDC2	GSM5264634	0	15	0	1.4
813	HC	CD36+ cDC2	GSM5264634	3	15	20	4
814	HC	cDC1	GSM5264634	0	15	0	0.29
815	HC	IFN CD14 Mono	GSM5264634	0	15	0	0
816	HC	LAMP3+ DCs	GSM5264634	0	15	0	0
817	HC	MHCII(hi) BAM	GSM5264634	1	15	6.67	24.04
818	HC	Microglia	GSM5264634	9	15	60	27.17
819	HC	Neutrophil	GSM5264634	0	15	0	0
820	HC	ACY3+ DCs	GSM5264636	0	314	0	0
821	HC	AREG+ cDC2	GSM5264636	63	314	20.06	19.48
822	HC	AXL+SIGLEC6+ DCs	GSM5264636	0	314	0	0.15
823	HC	CD14 Mono	GSM5264636	12	314	3.82	7.45
824	HC	CD16 Mono	GSM5264636	0	314	0	0
825	HC	CD32B+ cDC2	GSM5264636	0	314	0	1.4
826	HC	CD36+ cDC2	GSM5264636	14	314	4.46	4
827	HC	cDC1	GSM5264636	1	314	0.32	0.29
828	HC	IFN CD14 Mono	GSM5264636	0	314	0	0
829	HC	LAMP3+ DCs	GSM5264636	0	314	0	0
830	HC	MHCII(hi) BAM	GSM5264636	110	314	35.03	24.04
831	HC	Microglia	GSM5264636	114	314	36.31	27.17
832	HC	Neutrophil	GSM5264636	0	314	0	0
833	MS	ACY3+ DCs	GSM5264639	1	581	0.17	0.17
834	MS	AREG+ cDC2	GSM5264639	279	581	48.02	34
835	MS	AXL+SIGLEC6+ DCs	GSM5264639	0	581	0	2.21
836	MS	CD14 Mono	GSM5264639	6	581	1.03	2.08
837	MS	CD16 Mono	GSM5264639	0	581	0	0
838	MS	CD32B+ cDC2	GSM5264639	5	581	0.86	5.99
839	MS	CD36+ cDC2	GSM5264639	70	581	12.05	6.62
840	MS	cDC1	GSM5264639	8	581	1.38	2.08
841	MS	IFN CD14 Mono	GSM5264639	2	581	0.34	0
842	MS	LAMP3+ DCs	GSM5264639	3	581	0.52	0
843	MS	MHCII(hi) BAM	GSM5264639	91	581	15.66	11.43
844	MS	Microglia	GSM5264639	116	581	19.97	14.29
845	MS	Neutrophil	GSM5264639	0	581	0	0
846	MS	ACY3+ DCs	GSM5264641	0	35	0	0.17
847	MS	AREG+ cDC2	GSM5264641	24	35	68.57	34
848	MS	AXL+SIGLEC6+ DCs	GSM5264641	0	35	0	2.21
849	MS	CD14 Mono	GSM5264641	0	35	0	2.08
850	MS	CD16 Mono	GSM5264641	0	35	0	0
851	MS	CD32B+ cDC2	GSM5264641	1	35	2.86	5.99
852	MS	CD36+ cDC2	GSM5264641	1	35	2.86	6.62
853	MS	cDC1	GSM5264641	0	35	0	2.08
854	MS	IFN CD14 Mono	GSM5264641	0	35	0	0
855	MS	LAMP3+ DCs	GSM5264641	0	35	0	0
856	MS	MHCII(hi) BAM	GSM5264641	4	35	11.43	11.43
857	MS	Microglia	GSM5264641	5	35	14.29	14.29
858	MS	Neutrophil	GSM5264641	0	35	0	0
859	MS	ACY3+ DCs	GSM5264643	1	261	0.38	0.17
860	MS	AREG+ cDC2	GSM5264643	96	261	36.78	34
861	MS	AXL+SIGLEC6+ DCs	GSM5264643	4	261	1.53	2.21
862	MS	CD14 Mono	GSM5264643	10	261	3.83	2.08
863	MS	CD16 Mono	GSM5264643	0	261	0	0
864	MS	CD32B+ cDC2	GSM5264643	11	261	4.21	5.99
865	MS	CD36+ cDC2	GSM5264643	20	261	7.66	6.62
866	MS	cDC1	GSM5264643	6	261	2.3	2.08
867	MS	IFN CD14 Mono	GSM5264643	1	261	0.38	0
868	MS	LAMP3+ DCs	GSM5264643	3	261	1.15	0
869	MS	MHCII(hi) BAM	GSM5264643	21	261	8.05	11.43
870	MS	Microglia	GSM5264643	88	261	33.72	14.29
871	MS	Neutrophil	GSM5264643	0	261	0	0
872	MS	ACY3+ DCs	GSM5264645	2	36	5.56	0.17
873	MS	AREG+ cDC2	GSM5264645	18	36	50	34
874	MS	AXL+SIGLEC6+ DCs	GSM5264645	1	36	2.78	2.21
875	MS	CD14 Mono	GSM5264645	0	36	0	2.08
876	MS	CD16 Mono	GSM5264645	0	36	0	0
877	MS	CD32B+ cDC2	GSM5264645	5	36	13.89	5.99
878	MS	CD36+ cDC2	GSM5264645	8	36	22.22	6.62
879	MS	cDC1	GSM5264645	0	36	0	2.08
880	MS	IFN CD14 Mono	GSM5264645	0	36	0	0
881	MS	LAMP3+ DCs	GSM5264645	0	36	0	0
882	MS	MHCII(hi) BAM	GSM5264645	1	36	2.78	11.43
883	MS	Microglia	GSM5264645	1	36	2.78	14.29
884	MS	Neutrophil	GSM5264645	0	36	0	0
885	MS	ACY3+ DCs	GSM5264647	2	48	4.17	0.17
886	MS	AREG+ cDC2	GSM5264647	12	48	25	34
887	MS	AXL+SIGLEC6+ DCs	GSM5264647	2	48	4.17	2.21
888	MS	CD14 Mono	GSM5264647	1	48	2.08	2.08
889	MS	CD16 Mono	GSM5264647	0	48	0	0
890	MS	CD32B+ cDC2	GSM5264647	4	48	8.33	5.99
891	MS	CD36+ cDC2	GSM5264647	7	48	14.58	6.62
892	MS	cDC1	GSM5264647	1	48	2.08	2.08
893	MS	IFN CD14 Mono	GSM5264647	0	48	0	0
894	MS	LAMP3+ DCs	GSM5264647	0	48	0	0
895	MS	MHCII(hi) BAM	GSM5264647	3	48	6.25	11.43
896	MS	Microglia	GSM5264647	16	48	33.33	14.29
897	MS	Neutrophil	GSM5264647	0	48	0	0
898	MS	ACY3+ DCs	GSM5264649	2	87	2.3	0.17
899	MS	AREG+ cDC2	GSM5264649	29	87	33.33	34
900	MS	AXL+SIGLEC6+ DCs	GSM5264649	4	87	4.6	2.21
901	MS	CD14 Mono	GSM5264649	0	87	0	2.08
902	MS	CD16 Mono	GSM5264649	0	87	0	0
903	MS	CD32B+ cDC2	GSM5264649	23	87	26.44	5.99
904	MS	CD36+ cDC2	GSM5264649	16	87	18.39	6.62
905	MS	cDC1	GSM5264649	8	87	9.2	2.08
906	MS	IFN CD14 Mono	GSM5264649	0	87	0	0
907	MS	LAMP3+ DCs	GSM5264649	0	87	0	0
908	MS	MHCII(hi) BAM	GSM5264649	0	87	0	11.43
909	MS	Microglia	GSM5264649	5	87	5.75	14.29
910	MS	Neutrophil	GSM5264649	0	87	0	0
911	MS	ACY3+ DCs	GSM5264651	1	317	0.32	0.17
912	MS	AREG+ cDC2	GSM5264651	140	317	44.16	34
913	MS	AXL+SIGLEC6+ DCs	GSM5264651	8	317	2.52	2.21
914	MS	CD14 Mono	GSM5264651	6	317	1.89	2.08
915	MS	CD16 Mono	GSM5264651	0	317	0	0
916	MS	CD32B+ cDC2	GSM5264651	18	317	5.68	5.99
917	MS	CD36+ cDC2	GSM5264651	32	317	10.09	6.62
918	MS	cDC1	GSM5264651	4	317	1.26	2.08
919	MS	IFN CD14 Mono	GSM5264651	1	317	0.32	0
920	MS	LAMP3+ DCs	GSM5264651	0	317	0	0
921	MS	MHCII(hi) BAM	GSM5264651	29	317	9.15	11.43
922	MS	Microglia	GSM5264651	78	317	24.61	14.29
923	MS	Neutrophil	GSM5264651	0	317	0	0
924	OID	ACY3+ DCs	GSM5264653	1	121	0.83	0.41
925	OID	AREG+ cDC2	GSM5264653	25	121	20.66	23.21
926	OID	AXL+SIGLEC6+ DCs	GSM5264653	1	121	0.83	0
927	OID	CD14 Mono	GSM5264653	49	121	40.5	7.14
928	OID	CD16 Mono	GSM5264653	14	121	11.57	0
929	OID	CD32B+ cDC2	GSM5264653	7	121	5.79	3.65
930	OID	CD36+ cDC2	GSM5264653	3	121	2.48	6
931	OID	cDC1	GSM5264653	0	121	0	0
932	OID	IFN CD14 Mono	GSM5264653	1	121	0.83	0
933	OID	LAMP3+ DCs	GSM5264653	1	121	0.83	0
934	OID	MHCII(hi) BAM	GSM5264653	8	121	6.61	8.07
935	OID	Microglia	GSM5264653	11	121	9.09	26.06
936	OID	Neutrophil	GSM5264653	0	121	0	0
937	MS	ACY3+ DCs	GSM5264655	0	6	0	0.17
938	MS	AREG+ cDC2	GSM5264655	4	6	66.67	34
939	MS	AXL+SIGLEC6+ DCs	GSM5264655	1	6	16.67	2.21
940	MS	CD14 Mono	GSM5264655	0	6	0	2.08
941	MS	CD16 Mono	GSM5264655	0	6	0	0
942	MS	CD32B+ cDC2	GSM5264655	0	6	0	5.99
943	MS	CD36+ cDC2	GSM5264655	1	6	16.67	6.62
944	MS	cDC1	GSM5264655	0	6	0	2.08
945	MS	IFN CD14 Mono	GSM5264655	0	6	0	0
946	MS	LAMP3+ DCs	GSM5264655	0	6	0	0
947	MS	MHCII(hi) BAM	GSM5264655	0	6	0	11.43
948	MS	Microglia	GSM5264655	0	6	0	14.29
949	MS	Neutrophil	GSM5264655	0	6	0	0
950	MS	ACY3+ DCs	GSM5264657	1	179	0.56	0.17
951	MS	AREG+ cDC2	GSM5264657	40	179	22.35	34
952	MS	AXL+SIGLEC6+ DCs	GSM5264657	2	179	1.12	2.21
953	MS	CD14 Mono	GSM5264657	4	179	2.23	2.08
954	MS	CD16 Mono	GSM5264657	0	179	0	0
955	MS	CD32B+ cDC2	GSM5264657	20	179	11.17	5.99
956	MS	CD36+ cDC2	GSM5264657	23	179	12.85	6.62
957	MS	cDC1	GSM5264657	3	179	1.68	2.08
958	MS	IFN CD14 Mono	GSM5264657	0	179	0	0
959	MS	LAMP3+ DCs	GSM5264657	1	179	0.56	0
960	MS	MHCII(hi) BAM	GSM5264657	27	179	15.08	11.43
961	MS	Microglia	GSM5264657	58	179	32.4	14.29
962	MS	Neutrophil	GSM5264657	0	179	0	0
963	MS	ACY3+ DCs	GSM5264659	4	333	1.2	0.17
964	MS	AREG+ cDC2	GSM5264659	116	333	34.83	34
965	MS	AXL+SIGLEC6+ DCs	GSM5264659	3	333	0.9	2.21
966	MS	CD14 Mono	GSM5264659	6	333	1.8	2.08
967	MS	CD16 Mono	GSM5264659	0	333	0	0
968	MS	CD32B+ cDC2	GSM5264659	6	333	1.8	5.99
969	MS	CD36+ cDC2	GSM5264659	49	333	14.71	6.62
970	MS	cDC1	GSM5264659	5	333	1.5	2.08
971	MS	IFN CD14 Mono	GSM5264659	1	333	0.3	0
972	MS	LAMP3+ DCs	GSM5264659	1	333	0.3	0
973	MS	MHCII(hi) BAM	GSM5264659	32	333	9.61	11.43
974	MS	Microglia	GSM5264659	110	333	33.03	14.29
975	MS	Neutrophil	GSM5264659	0	333	0	0
976	MS	ACY3+ DCs	GSM5264661	1	76	1.32	0.17
977	MS	AREG+ cDC2	GSM5264661	42	76	55.26	34
978	MS	AXL+SIGLEC6+ DCs	GSM5264661	6	76	7.89	2.21
979	MS	CD14 Mono	GSM5264661	1	76	1.32	2.08
980	MS	CD16 Mono	GSM5264661	0	76	0	0
981	MS	CD32B+ cDC2	GSM5264661	8	76	10.53	5.99
982	MS	CD36+ cDC2	GSM5264661	6	76	7.89	6.62
983	MS	cDC1	GSM5264661	0	76	0	2.08
984	MS	IFN CD14 Mono	GSM5264661	0	76	0	0
985	MS	LAMP3+ DCs	GSM5264661	1	76	1.32	0
986	MS	MHCII(hi) BAM	GSM5264661	2	76	2.63	11.43
987	MS	Microglia	GSM5264661	9	76	11.84	14.29
988	MS	Neutrophil	GSM5264661	0	76	0	0
989	MS	ACY3+ DCs	GSM5264663	0	175	0	0.17
990	MS	AREG+ cDC2	GSM5264663	66	175	37.71	34
991	MS	AXL+SIGLEC6+ DCs	GSM5264663	12	175	6.86	2.21
992	MS	CD14 Mono	GSM5264663	20	175	11.43	2.08
993	MS	CD16 Mono	GSM5264663	0	175	0	0
994	MS	CD32B+ cDC2	GSM5264663	12	175	6.86	5.99
995	MS	CD36+ cDC2	GSM5264663	10	175	5.71	6.62
996	MS	cDC1	GSM5264663	13	175	7.43	2.08
997	MS	IFN CD14 Mono	GSM5264663	0	175	0	0
998	MS	LAMP3+ DCs	GSM5264663	2	175	1.14	0
999	MS	MHCII(hi) BAM	GSM5264663	21	175	12	11.43
1000	MS	Microglia	GSM5264663	19	175	10.86	14.29
1001	MS	Neutrophil	GSM5264663	0	175	0	0
1002	MS	ACY3+ DCs	GSM5264665	0	129	0	0.17
1003	MS	AREG+ cDC2	GSM5264665	60	129	46.51	34
1004	MS	AXL+SIGLEC6+ DCs	GSM5264665	4	129	3.1	2.21
1005	MS	CD14 Mono	GSM5264665	7	129	5.43	2.08
1006	MS	CD16 Mono	GSM5264665	0	129	0	0
1007	MS	CD32B+ cDC2	GSM5264665	2	129	1.55	5.99
1008	MS	CD36+ cDC2	GSM5264665	3	129	2.33	6.62
1009	MS	cDC1	GSM5264665	2	129	1.55	2.08
1010	MS	IFN CD14 Mono	GSM5264665	0	129	0	0
1011	MS	LAMP3+ DCs	GSM5264665	0	129	0	0
1012	MS	MHCII(hi) BAM	GSM5264665	48	129	37.21	11.43
1013	MS	Microglia	GSM5264665	3	129	2.33	14.29
1014	MS	Neutrophil	GSM5264665	0	129	0	0
1015	MS	ACY3+ DCs	GSM5264667	0	20	0	0.17
1016	MS	AREG+ cDC2	GSM5264667	3	20	15	34
1017	MS	AXL+SIGLEC6+ DCs	GSM5264667	1	20	5	2.21
1018	MS	CD14 Mono	GSM5264667	1	20	5	2.08
1019	MS	CD16 Mono	GSM5264667	0	20	0	0
1020	MS	CD32B+ cDC2	GSM5264667	4	20	20	5.99
1021	MS	CD36+ cDC2	GSM5264667	4	20	20	6.62
1022	MS	cDC1	GSM5264667	1	20	5	2.08
1023	MS	IFN CD14 Mono	GSM5264667	0	20	0	0
1024	MS	LAMP3+ DCs	GSM5264667	0	20	0	0
1025	MS	MHCII(hi) BAM	GSM5264667	2	20	10	11.43
1026	MS	Microglia	GSM5264667	4	20	20	14.29
1027	MS	Neutrophil	GSM5264667	0	20	0	0
1028	HC	ACY3+ DCs	GSM5264670	0	356	0	0
1029	HC	AREG+ cDC2	GSM5264670	63	356	17.7	19.48
1030	HC	AXL+SIGLEC6+ DCs	GSM5264670	0	356	0	0.15
1031	HC	CD14 Mono	GSM5264670	1	356	0.28	7.45
1032	HC	CD16 Mono	GSM5264670	0	356	0	0
1033	HC	CD32B+ cDC2	GSM5264670	6	356	1.69	1.4
1034	HC	CD36+ cDC2	GSM5264670	48	356	13.48	4
1035	HC	cDC1	GSM5264670	1	356	0.28	0.29
1036	HC	IFN CD14 Mono	GSM5264670	0	356	0	0
1037	HC	LAMP3+ DCs	GSM5264670	0	356	0	0
1038	HC	MHCII(hi) BAM	GSM5264670	11	356	3.09	24.04
1039	HC	Microglia	GSM5264670	226	356	63.48	27.17
1040	HC	Neutrophil	GSM5264670	0	356	0	0
1041	OID	ACY3+ DCs	H_ZE-L440-L440_C	0	66	0	0.41
1042	OID	AREG+ cDC2	H_ZE-L440-L440_C	17	66	25.76	23.21
1043	OID	AXL+SIGLEC6+ DCs	H_ZE-L440-L440_C	0	66	0	0
1044	OID	CD14 Mono	H_ZE-L440-L440_C	0	66	0	7.14
1045	OID	CD16 Mono	H_ZE-L440-L440_C	0	66	0	0
1046	OID	CD32B+ cDC2	H_ZE-L440-L440_C	1	66	1.52	3.65
1047	OID	CD36+ cDC2	H_ZE-L440-L440_C	9	66	13.64	6
1048	OID	cDC1	H_ZE-L440-L440_C	0	66	0	0
1049	OID	IFN CD14 Mono	H_ZE-L440-L440_C	0	66	0	0
1050	OID	LAMP3+ DCs	H_ZE-L440-L440_C	0	66	0	0
1051	OID	MHCII(hi) BAM	H_ZE-L440-L440_C	31	66	46.97	8.07
1052	OID	Microglia	H_ZE-L440-L440_C	8	66	12.12	26.06
1053	OID	Neutrophil	H_ZE-L440-L440_C	0	66	0	0
1054	HC	ACY3+ DCs	IIH10999	0	187	0	0
1055	HC	AREG+ cDC2	IIH10999	38	187	20.32	19.48
1056	HC	AXL+SIGLEC6+ DCs	IIH10999	0	187	0	0.15
1057	HC	CD14 Mono	IIH10999	48	187	25.67	7.45
1058	HC	CD16 Mono	IIH10999	0	187	0	0
1059	HC	CD32B+ cDC2	IIH10999	2	187	1.07	1.4
1060	HC	CD36+ cDC2	IIH10999	5	187	2.67	4
1061	HC	cDC1	IIH10999	3	187	1.6	0.29
1062	HC	IFN CD14 Mono	IIH10999	0	187	0	0
1063	HC	LAMP3+ DCs	IIH10999	0	187	0	0
1064	HC	MHCII(hi) BAM	IIH10999	68	187	36.36	24.04
1065	HC	Microglia	IIH10999	23	187	12.3	27.17
1066	HC	Neutrophil	IIH10999	0	187	0	0
1067	HC	ACY3+ DCs	IIH32190	0	818	0	0
1068	HC	AREG+ cDC2	IIH32190	163	818	19.93	19.48
1069	HC	AXL+SIGLEC6+ DCs	IIH32190	2	818	0.24	0.15
1070	HC	CD14 Mono	IIH32190	74	818	9.05	7.45
1071	HC	CD16 Mono	IIH32190	1	818	0.12	0
1072	HC	CD32B+ cDC2	IIH32190	12	818	1.47	1.4
1073	HC	CD36+ cDC2	IIH32190	27	818	3.3	4
1074	HC	cDC1	IIH32190	4	818	0.49	0.29
1075	HC	IFN CD14 Mono	IIH32190	0	818	0	0
1076	HC	LAMP3+ DCs	IIH32190	3	818	0.37	0
1077	HC	MHCII(hi) BAM	IIH32190	263	818	32.15	24.04
1078	HC	Microglia	IIH32190	269	818	32.89	27.17
1079	HC	Neutrophil	IIH32190	0	818	0	0
1080	HC	ACY3+ DCs	IIH41540	0	216	0	0
1081	HC	AREG+ cDC2	IIH41540	26	216	12.04	19.48
1082	HC	AXL+SIGLEC6+ DCs	IIH41540	0	216	0	0.15
1083	HC	CD14 Mono	IIH41540	14	216	6.48	7.45
1084	HC	CD16 Mono	IIH41540	0	216	0	0
1085	HC	CD32B+ cDC2	IIH41540	3	216	1.39	1.4
1086	HC	CD36+ cDC2	IIH41540	12	216	5.56	4
1087	HC	cDC1	IIH41540	0	216	0	0.29
1088	HC	IFN CD14 Mono	IIH41540	1	216	0.46	0
1089	HC	LAMP3+ DCs	IIH41540	1	216	0.46	0
1090	HC	MHCII(hi) BAM	IIH41540	91	216	42.13	24.04
1091	HC	Microglia	IIH41540	68	216	31.48	27.17
1092	HC	Neutrophil	IIH41540	0	216	0	0
1093	HC	ACY3+ DCs	IIH45044	3	773	0.39	0
1094	HC	AREG+ cDC2	IIH45044	146	773	18.89	19.48
1095	HC	AXL+SIGLEC6+ DCs	IIH45044	4	773	0.52	0.15
1096	HC	CD14 Mono	IIH45044	46	773	5.95	7.45
1097	HC	CD16 Mono	IIH45044	0	773	0	0
1098	HC	CD32B+ cDC2	IIH45044	18	773	2.33	1.4
1099	HC	CD36+ cDC2	IIH45044	23	773	2.98	4
1100	HC	cDC1	IIH45044	10	773	1.29	0.29
1101	HC	IFN CD14 Mono	IIH45044	0	773	0	0
1102	HC	LAMP3+ DCs	IIH45044	0	773	0	0
1103	HC	MHCII(hi) BAM	IIH45044	166	773	21.47	24.04
1104	HC	Microglia	IIH45044	357	773	46.18	27.17
1105	HC	Neutrophil	IIH45044	0	773	0	0
1106	HC	ACY3+ DCs	IIH47578	0	352	0	0
1107	HC	AREG+ cDC2	IIH47578	13	352	3.69	19.48
1108	HC	AXL+SIGLEC6+ DCs	IIH47578	0	352	0	0.15
1109	HC	CD14 Mono	IIH47578	13	352	3.69	7.45
1110	HC	CD16 Mono	IIH47578	0	352	0	0
1111	HC	CD32B+ cDC2	IIH47578	0	352	0	1.4
1112	HC	CD36+ cDC2	IIH47578	3	352	0.85	4
1113	HC	cDC1	IIH47578	1	352	0.28	0.29
1114	HC	IFN CD14 Mono	IIH47578	0	352	0	0
1115	HC	LAMP3+ DCs	IIH47578	1	352	0.28	0
1116	HC	MHCII(hi) BAM	IIH47578	269	352	76.42	24.04
1117	HC	Microglia	IIH47578	52	352	14.77	27.17
1118	HC	Neutrophil	IIH47578	0	352	0	0
1119	HC	ACY3+ DCs	IIH53423	1	676	0.15	0
1120	HC	AREG+ cDC2	IIH53423	59	676	8.73	19.48
1121	HC	AXL+SIGLEC6+ DCs	IIH53423	0	676	0	0.15
1122	HC	CD14 Mono	IIH53423	103	676	15.24	7.45
1123	HC	CD16 Mono	IIH53423	0	676	0	0
1124	HC	CD32B+ cDC2	IIH53423	5	676	0.74	1.4
1125	HC	CD36+ cDC2	IIH53423	29	676	4.29	4
1126	HC	cDC1	IIH53423	2	676	0.3	0.29
1127	HC	IFN CD14 Mono	IIH53423	0	676	0	0
1128	HC	LAMP3+ DCs	IIH53423	1	676	0.15	0
1129	HC	MHCII(hi) BAM	IIH53423	292	676	43.2	24.04
1130	HC	Microglia	IIH53423	184	676	27.22	27.17
1131	HC	Neutrophil	IIH53423	0	676	0	0
1132	HC	ACY3+ DCs	IIH68490	0	105	0	0
1133	HC	AREG+ cDC2	IIH68490	45	105	42.86	19.48
1134	HC	AXL+SIGLEC6+ DCs	IIH68490	1	105	0.95	0.15
1135	HC	CD14 Mono	IIH68490	16	105	15.24	7.45
1136	HC	CD16 Mono	IIH68490	0	105	0	0
1137	HC	CD32B+ cDC2	IIH68490	2	105	1.9	1.4
1138	HC	CD36+ cDC2	IIH68490	3	105	2.86	4
1139	HC	cDC1	IIH68490	0	105	0	0.29
1140	HC	IFN CD14 Mono	IIH68490	0	105	0	0
1141	HC	LAMP3+ DCs	IIH68490	0	105	0	0
1142	HC	MHCII(hi) BAM	IIH68490	33	105	31.43	24.04
1143	HC	Microglia	IIH68490	5	105	4.76	27.17
1144	HC	Neutrophil	IIH68490	0	105	0	0
1145	HC	ACY3+ DCs	IIH85037	1	21	4.76	0
1146	HC	AREG+ cDC2	IIH85037	2	21	9.52	19.48
1147	HC	AXL+SIGLEC6+ DCs	IIH85037	0	21	0	0.15
1148	HC	CD14 Mono	IIH85037	1	21	4.76	7.45
1149	HC	CD16 Mono	IIH85037	0	21	0	0
1150	HC	CD32B+ cDC2	IIH85037	1	21	4.76	1.4
1151	HC	CD36+ cDC2	IIH85037	1	21	4.76	4
1152	HC	cDC1	IIH85037	1	21	4.76	0.29
1153	HC	IFN CD14 Mono	IIH85037	0	21	0	0
1154	HC	LAMP3+ DCs	IIH85037	0	21	0	0
1155	HC	MHCII(hi) BAM	IIH85037	13	21	61.9	24.04
1156	HC	Microglia	IIH85037	1	21	4.76	27.17
1157	HC	Neutrophil	IIH85037	0	21	0	0
1158	HC	ACY3+ DCs	IIH91012	2	460	0.43	0
1159	HC	AREG+ cDC2	IIH91012	16	460	3.48	19.48
1160	HC	AXL+SIGLEC6+ DCs	IIH91012	2	460	0.43	0.15
1161	HC	CD14 Mono	IIH91012	15	460	3.26	7.45
1162	HC	CD16 Mono	IIH91012	0	460	0	0
1163	HC	CD32B+ cDC2	IIH91012	2	460	0.43	1.4
1164	HC	CD36+ cDC2	IIH91012	11	460	2.39	4
1165	HC	cDC1	IIH91012	3	460	0.65	0.29
1166	HC	IFN CD14 Mono	IIH91012	1	460	0.22	0
1167	HC	LAMP3+ DCs	IIH91012	2	460	0.43	0
1168	HC	MHCII(hi) BAM	IIH91012	15	460	3.26	24.04
1169	HC	Microglia	IIH91012	391	460	85	27.17
1170	HC	Neutrophil	IIH91012	0	460	0	0
1171	ND	ACY3+ DCs	MGI0094_1_TRB623	1	222	0.45	0
1172	ND	AREG+ cDC2	MGI0094_1_TRB623	28	222	12.61	19.7
1173	ND	AXL+SIGLEC6+ DCs	MGI0094_1_TRB623	0	222	0	0
1174	ND	CD14 Mono	MGI0094_1_TRB623	17	222	7.66	10.07
1175	ND	CD16 Mono	MGI0094_1_TRB623	0	222	0	0
1176	ND	CD32B+ cDC2	MGI0094_1_TRB623	3	222	1.35	4.1
1177	ND	CD36+ cDC2	MGI0094_1_TRB623	6	222	2.7	2.67
1178	ND	cDC1	MGI0094_1_TRB623	1	222	0.45	0
1179	ND	IFN CD14 Mono	MGI0094_1_TRB623	2	222	0.9	0.61
1180	ND	LAMP3+ DCs	MGI0094_1_TRB623	0	222	0	0
1181	ND	MHCII(hi) BAM	MGI0094_1_TRB623	144	222	64.86	14.36
1182	ND	Microglia	MGI0094_1_TRB623	20	222	9.01	38.9
1183	ND	Neutrophil	MGI0094_1_TRB623	0	222	0	0
1184	MS	ACY3+ DCs	MGI0110_1_1307_005_BSE_C	0	200	0	0.17
1185	MS	AREG+ cDC2	MGI0110_1_1307_005_BSE_C	66	200	33	34
1186	MS	AXL+SIGLEC6+ DCs	MGI0110_1_1307_005_BSE_C	3	200	1.5	2.21
1187	MS	CD14 Mono	MGI0110_1_1307_005_BSE_C	8	200	4	2.08
1188	MS	CD16 Mono	MGI0110_1_1307_005_BSE_C	0	200	0	0
1189	MS	CD32B+ cDC2	MGI0110_1_1307_005_BSE_C	10	200	5	5.99
1190	MS	CD36+ cDC2	MGI0110_1_1307_005_BSE_C	16	200	8	6.62
1191	MS	cDC1	MGI0110_1_1307_005_BSE_C	1	200	0.5	2.08
1192	MS	IFN CD14 Mono	MGI0110_1_1307_005_BSE_C	2	200	1	0
1193	MS	LAMP3+ DCs	MGI0110_1_1307_005_BSE_C	0	200	0	0
1194	MS	MHCII(hi) BAM	MGI0110_1_1307_005_BSE_C	47	200	23.5	11.43
1195	MS	Microglia	MGI0110_1_1307_005_BSE_C	47	200	23.5	14.29
1196	MS	Neutrophil	MGI0110_1_1307_005_BSE_C	0	200	0	0
1197	MS	ACY3+ DCs	MGI0208_1_1307_006_BSE_C	2	105	1.9	0.17
1198	MS	AREG+ cDC2	MGI0208_1_1307_006_BSE_C	29	105	27.62	34
1199	MS	AXL+SIGLEC6+ DCs	MGI0208_1_1307_006_BSE_C	9	105	8.57	2.21
1200	MS	CD14 Mono	MGI0208_1_1307_006_BSE_C	9	105	8.57	2.08
1201	MS	CD16 Mono	MGI0208_1_1307_006_BSE_C	0	105	0	0
1202	MS	CD32B+ cDC2	MGI0208_1_1307_006_BSE_C	15	105	14.29	5.99
1203	MS	CD36+ cDC2	MGI0208_1_1307_006_BSE_C	12	105	11.43	6.62
1204	MS	cDC1	MGI0208_1_1307_006_BSE_C	11	105	10.48	2.08
1205	MS	IFN CD14 Mono	MGI0208_1_1307_006_BSE_C	5	105	4.76	0
1206	MS	LAMP3+ DCs	MGI0208_1_1307_006_BSE_C	2	105	1.9	0
1207	MS	MHCII(hi) BAM	MGI0208_1_1307_006_BSE_C	8	105	7.62	11.43
1208	MS	Microglia	MGI0208_1_1307_006_BSE_C	3	105	2.86	14.29
1209	MS	Neutrophil	MGI0208_1_1307_006_BSE_C	0	105	0	0
1210	MS	ACY3+ DCs	MGI0277_1_TWBJ-L484-L484_C	0	84	0	0.17
1211	MS	AREG+ cDC2	MGI0277_1_TWBJ-L484-L484_C	23	84	27.38	34
1212	MS	AXL+SIGLEC6+ DCs	MGI0277_1_TWBJ-L484-L484_C	0	84	0	2.21
1213	MS	CD14 Mono	MGI0277_1_TWBJ-L484-L484_C	1	84	1.19	2.08
1214	MS	CD16 Mono	MGI0277_1_TWBJ-L484-L484_C	0	84	0	0
1215	MS	CD32B+ cDC2	MGI0277_1_TWBJ-L484-L484_C	11	84	13.1	5.99
1216	MS	CD36+ cDC2	MGI0277_1_TWBJ-L484-L484_C	14	84	16.67	6.62
1217	MS	cDC1	MGI0277_1_TWBJ-L484-L484_C	7	84	8.33	2.08
1218	MS	IFN CD14 Mono	MGI0277_1_TWBJ-L484-L484_C	0	84	0	0
1219	MS	LAMP3+ DCs	MGI0277_1_TWBJ-L484-L484_C	1	84	1.19	0
1220	MS	MHCII(hi) BAM	MGI0277_1_TWBJ-L484-L484_C	22	84	26.19	11.43
1221	MS	Microglia	MGI0277_1_TWBJ-L484-L484_C	5	84	5.95	14.29
1222	MS	Neutrophil	MGI0277_1_TWBJ-L484-L484_C	0	84	0	0
1223	MS	ACY3+ DCs	MGI0335_1_TWBJ-L485-L485_C	3	691	0.43	0.17
1224	MS	AREG+ cDC2	MGI0335_1_TWBJ-L485-L485_C	136	691	19.68	34
1225	MS	AXL+SIGLEC6+ DCs	MGI0335_1_TWBJ-L485-L485_C	6	691	0.87	2.21
1226	MS	CD14 Mono	MGI0335_1_TWBJ-L485-L485_C	19	691	2.75	2.08
1227	MS	CD16 Mono	MGI0335_1_TWBJ-L485-L485_C	1	691	0.14	0
1228	MS	CD32B+ cDC2	MGI0335_1_TWBJ-L485-L485_C	15	691	2.17	5.99
1229	MS	CD36+ cDC2	MGI0335_1_TWBJ-L485-L485_C	35	691	5.07	6.62
1230	MS	cDC1	MGI0335_1_TWBJ-L485-L485_C	7	691	1.01	2.08
1231	MS	IFN CD14 Mono	MGI0335_1_TWBJ-L485-L485_C	0	691	0	0
1232	MS	LAMP3+ DCs	MGI0335_1_TWBJ-L485-L485_C	1	691	0.14	0
1233	MS	MHCII(hi) BAM	MGI0335_1_TWBJ-L485-L485_C	249	691	36.03	11.43
1234	MS	Microglia	MGI0335_1_TWBJ-L485-L485_C	219	691	31.69	14.29
1235	MS	Neutrophil	MGI0335_1_TWBJ-L485-L485_C	0	691	0	0
1236	MS	ACY3+ DCs	MGI0964_TWHR-1307_009_BSE-1307_009_BSE_C	0	248	0	0.17
1237	MS	AREG+ cDC2	MGI0964_TWHR-1307_009_BSE-1307_009_BSE_C	9	248	3.63	34
1238	MS	AXL+SIGLEC6+ DCs	MGI0964_TWHR-1307_009_BSE-1307_009_BSE_C	0	248	0	2.21
1239	MS	CD14 Mono	MGI0964_TWHR-1307_009_BSE-1307_009_BSE_C	0	248	0	2.08
1240	MS	CD16 Mono	MGI0964_TWHR-1307_009_BSE-1307_009_BSE_C	0	248	0	0
1241	MS	CD32B+ cDC2	MGI0964_TWHR-1307_009_BSE-1307_009_BSE_C	2	248	0.81	5.99
1242	MS	CD36+ cDC2	MGI0964_TWHR-1307_009_BSE-1307_009_BSE_C	6	248	2.42	6.62
1243	MS	cDC1	MGI0964_TWHR-1307_009_BSE-1307_009_BSE_C	2	248	0.81	2.08
1244	MS	IFN CD14 Mono	MGI0964_TWHR-1307_009_BSE-1307_009_BSE_C	0	248	0	0
1245	MS	LAMP3+ DCs	MGI0964_TWHR-1307_009_BSE-1307_009_BSE_C	0	248	0	0
1246	MS	MHCII(hi) BAM	MGI0964_TWHR-1307_009_BSE-1307_009_BSE_C	151	248	60.89	11.43
1247	MS	Microglia	MGI0964_TWHR-1307_009_BSE-1307_009_BSE_C	78	248	31.45	14.29
1248	MS	Neutrophil	MGI0964_TWHR-1307_009_BSE-1307_009_BSE_C	0	248	0	0
1249	MS	ACY3+ DCs	MGI1108_TWHR-1307_011_BSE-1307_011_BSE_C	0	23	0	0.17
1250	MS	AREG+ cDC2	MGI1108_TWHR-1307_011_BSE-1307_011_BSE_C	3	23	13.04	34
1251	MS	AXL+SIGLEC6+ DCs	MGI1108_TWHR-1307_011_BSE-1307_011_BSE_C	0	23	0	2.21
1252	MS	CD14 Mono	MGI1108_TWHR-1307_011_BSE-1307_011_BSE_C	2	23	8.7	2.08
1253	MS	CD16 Mono	MGI1108_TWHR-1307_011_BSE-1307_011_BSE_C	0	23	0	0
1254	MS	CD32B+ cDC2	MGI1108_TWHR-1307_011_BSE-1307_011_BSE_C	2	23	8.7	5.99
1255	MS	CD36+ cDC2	MGI1108_TWHR-1307_011_BSE-1307_011_BSE_C	4	23	17.39	6.62
1256	MS	cDC1	MGI1108_TWHR-1307_011_BSE-1307_011_BSE_C	1	23	4.35	2.08
1257	MS	IFN CD14 Mono	MGI1108_TWHR-1307_011_BSE-1307_011_BSE_C	0	23	0	0
1258	MS	LAMP3+ DCs	MGI1108_TWHR-1307_011_BSE-1307_011_BSE_C	0	23	0	0
1259	MS	MHCII(hi) BAM	MGI1108_TWHR-1307_011_BSE-1307_011_BSE_C	9	23	39.13	11.43
1260	MS	Microglia	MGI1108_TWHR-1307_011_BSE-1307_011_BSE_C	2	23	8.7	14.29
1261	MS	Neutrophil	MGI1108_TWHR-1307_011_BSE-1307_011_BSE_C	0	23	0	0
1262	MS	ACY3+ DCs	MS25719	0	118	0	0.17
1263	MS	AREG+ cDC2	MS25719	36	118	30.51	34
1264	MS	AXL+SIGLEC6+ DCs	MS25719	4	118	3.39	2.21
1265	MS	CD14 Mono	MS25719	14	118	11.86	2.08
1266	MS	CD16 Mono	MS25719	0	118	0	0
1267	MS	CD32B+ cDC2	MS25719	10	118	8.47	5.99
1268	MS	CD36+ cDC2	MS25719	11	118	9.32	6.62
1269	MS	cDC1	MS25719	3	118	2.54	2.08
1270	MS	IFN CD14 Mono	MS25719	2	118	1.69	0
1271	MS	LAMP3+ DCs	MS25719	2	118	1.69	0
1272	MS	MHCII(hi) BAM	MS25719	6	118	5.08	11.43
1273	MS	Microglia	MS25719	30	118	25.42	14.29
1274	MS	Neutrophil	MS25719	0	118	0	0
1275	MS	ACY3+ DCs	MS76177	0	73	0	0.17
1276	MS	AREG+ cDC2	MS76177	59	73	80.82	34
1277	MS	AXL+SIGLEC6+ DCs	MS76177	1	73	1.37	2.21
1278	MS	CD14 Mono	MS76177	8	73	10.96	2.08
1279	MS	CD16 Mono	MS76177	0	73	0	0
1280	MS	CD32B+ cDC2	MS76177	0	73	0	5.99
1281	MS	CD36+ cDC2	MS76177	0	73	0	6.62
1282	MS	cDC1	MS76177	2	73	2.74	2.08
1283	MS	IFN CD14 Mono	MS76177	0	73	0	0
1284	MS	LAMP3+ DCs	MS76177	0	73	0	0
1285	MS	MHCII(hi) BAM	MS76177	3	73	4.11	11.43
1286	MS	Microglia	MS76177	0	73	0	14.29
1287	MS	Neutrophil	MS76177	0	73	0	0
1288	MS	ACY3+ DCs	MS77654	0	209	0	0.17
1289	MS	AREG+ cDC2	MS77654	50	209	23.92	34
1290	MS	AXL+SIGLEC6+ DCs	MS77654	3	209	1.44	2.21
1291	MS	CD14 Mono	MS77654	6	209	2.87	2.08
1292	MS	CD16 Mono	MS77654	0	209	0	0
1293	MS	CD32B+ cDC2	MS77654	13	209	6.22	5.99
1294	MS	CD36+ cDC2	MS77654	9	209	4.31	6.62
1295	MS	cDC1	MS77654	12	209	5.74	2.08
1296	MS	IFN CD14 Mono	MS77654	0	209	0	0
1297	MS	LAMP3+ DCs	MS77654	0	209	0	0
1298	MS	MHCII(hi) BAM	MS77654	44	209	21.05	11.43
1299	MS	Microglia	MS77654	72	209	34.45	14.29
1300	MS	Neutrophil	MS77654	0	209	0	0
1301	MS	ACY3+ DCs	MS79670	3	151	1.99	0.17
1302	MS	AREG+ cDC2	MS79670	48	151	31.79	34
1303	MS	AXL+SIGLEC6+ DCs	MS79670	4	151	2.65	2.21
1304	MS	CD14 Mono	MS79670	9	151	5.96	2.08
1305	MS	CD16 Mono	MS79670	0	151	0	0
1306	MS	CD32B+ cDC2	MS79670	3	151	1.99	5.99
1307	MS	CD36+ cDC2	MS79670	2	151	1.32	6.62
1308	MS	cDC1	MS79670	10	151	6.62	2.08
1309	MS	IFN CD14 Mono	MS79670	0	151	0	0
1310	MS	LAMP3+ DCs	MS79670	4	151	2.65	0
1311	MS	MHCII(hi) BAM	MS79670	54	151	35.76	11.43
1312	MS	Microglia	MS79670	14	151	9.27	14.29
1313	MS	Neutrophil	MS79670	0	151	0	0
1314	MS	ACY3+ DCs	MS90896	2	37	5.41	0.17
1315	MS	AREG+ cDC2	MS90896	16	37	43.24	34
1316	MS	AXL+SIGLEC6+ DCs	MS90896	0	37	0	2.21
1317	MS	CD14 Mono	MS90896	14	37	37.84	2.08
1318	MS	CD16 Mono	MS90896	0	37	0	0
1319	MS	CD32B+ cDC2	MS90896	2	37	5.41	5.99
1320	MS	CD36+ cDC2	MS90896	2	37	5.41	6.62
1321	MS	cDC1	MS90896	1	37	2.7	2.08
1322	MS	IFN CD14 Mono	MS90896	0	37	0	0
1323	MS	LAMP3+ DCs	MS90896	0	37	0	0
1324	MS	MHCII(hi) BAM	MS90896	0	37	0	11.43
1325	MS	Microglia	MS90896	0	37	0	14.29
1326	MS	Neutrophil	MS90896	0	37	0	0
1327	HC	ACY3+ DCs	NIC1	0	6	0	0
1328	HC	AREG+ cDC2	NIC1	1	6	16.67	19.48
1329	HC	AXL+SIGLEC6+ DCs	NIC1	0	6	0	0.15
1330	HC	CD14 Mono	NIC1	1	6	16.67	7.45
1331	HC	CD16 Mono	NIC1	0	6	0	0
1332	HC	CD32B+ cDC2	NIC1	0	6	0	1.4
1333	HC	CD36+ cDC2	NIC1	0	6	0	4
1334	HC	cDC1	NIC1	0	6	0	0.29
1335	HC	IFN CD14 Mono	NIC1	0	6	0	0
1336	HC	LAMP3+ DCs	NIC1	0	6	0	0
1337	HC	MHCII(hi) BAM	NIC1	2	6	33.33	24.04
1338	HC	Microglia	NIC1	2	6	33.33	27.17
1339	HC	Neutrophil	NIC1	0	6	0	0
1340	HC	ACY3+ DCs	NIC2	0	2	0	0
1341	HC	AREG+ cDC2	NIC2	0	2	0	19.48
1342	HC	AXL+SIGLEC6+ DCs	NIC2	0	2	0	0.15
1343	HC	CD14 Mono	NIC2	0	2	0	7.45
1344	HC	CD16 Mono	NIC2	0	2	0	0
1345	HC	CD32B+ cDC2	NIC2	0	2	0	1.4
1346	HC	CD36+ cDC2	NIC2	0	2	0	4
1347	HC	cDC1	NIC2	0	2	0	0.29
1348	HC	IFN CD14 Mono	NIC2	0	2	0	0
1349	HC	LAMP3+ DCs	NIC2	0	2	0	0
1350	HC	MHCII(hi) BAM	NIC2	2	2	100	24.04
1351	HC	Microglia	NIC2	0	2	0	27.17
1352	HC	Neutrophil	NIC2	0	2	0	0
1353	HC	ACY3+ DCs	SAMN16180700	1	598	0.17	0
1354	HC	AREG+ cDC2	SAMN16180700	65	598	10.87	19.48
1355	HC	AXL+SIGLEC6+ DCs	SAMN16180700	2	598	0.33	0.15
1356	HC	CD14 Mono	SAMN16180700	2	598	0.33	7.45
1357	HC	CD16 Mono	SAMN16180700	0	598	0	0
1358	HC	CD32B+ cDC2	SAMN16180700	6	598	1	1.4
1359	HC	CD36+ cDC2	SAMN16180700	30	598	5.02	4
1360	HC	cDC1	SAMN16180700	2	598	0.33	0.29
1361	HC	IFN CD14 Mono	SAMN16180700	1	598	0.17	0
1362	HC	LAMP3+ DCs	SAMN16180700	0	598	0	0
1363	HC	MHCII(hi) BAM	SAMN16180700	346	598	57.86	24.04
1364	HC	Microglia	SAMN16180700	143	598	23.91	27.17
1365	HC	Neutrophil	SAMN16180700	0	598	0	0
1366	HC	ACY3+ DCs	SAMN16180701	1	942	0.11	0
1367	HC	AREG+ cDC2	SAMN16180701	56	942	5.94	19.48
1368	HC	AXL+SIGLEC6+ DCs	SAMN16180701	1	942	0.11	0.15
1369	HC	CD14 Mono	SAMN16180701	585	942	62.1	7.45
1370	HC	CD16 Mono	SAMN16180701	155	942	16.45	0
1371	HC	CD32B+ cDC2	SAMN16180701	15	942	1.59	1.4
1372	HC	CD36+ cDC2	SAMN16180701	42	942	4.46	4
1373	HC	cDC1	SAMN16180701	1	942	0.11	0.29
1374	HC	IFN CD14 Mono	SAMN16180701	13	942	1.38	0
1375	HC	LAMP3+ DCs	SAMN16180701	0	942	0	0
1376	HC	MHCII(hi) BAM	SAMN16180701	54	942	5.73	24.04
1377	HC	Microglia	SAMN16180701	19	942	2.02	27.17
1378	HC	Neutrophil	SAMN16180701	0	942	0	0
1379	HC	ACY3+ DCs	SAMN16180704	0	181	0	0
1380	HC	AREG+ cDC2	SAMN16180704	23	181	12.71	19.48
1381	HC	AXL+SIGLEC6+ DCs	SAMN16180704	0	181	0	0.15
1382	HC	CD14 Mono	SAMN16180704	3	181	1.66	7.45
1383	HC	CD16 Mono	SAMN16180704	1	181	0.55	0
1384	HC	CD32B+ cDC2	SAMN16180704	1	181	0.55	1.4
1385	HC	CD36+ cDC2	SAMN16180704	13	181	7.18	4
1386	HC	cDC1	SAMN16180704	1	181	0.55	0.29
1387	HC	IFN CD14 Mono	SAMN16180704	0	181	0	0
1388	HC	LAMP3+ DCs	SAMN16180704	1	181	0.55	0
1389	HC	MHCII(hi) BAM	SAMN16180704	124	181	68.51	24.04
1390	HC	Microglia	SAMN16180704	14	181	7.73	27.17
1391	HC	Neutrophil	SAMN16180704	0	181	0	0
1392	HC	ACY3+ DCs	SAMN16180714	2	214	0.93	0
1393	HC	AREG+ cDC2	SAMN16180714	74	214	34.58	19.48
1394	HC	AXL+SIGLEC6+ DCs	SAMN16180714	2	214	0.93	0.15
1395	HC	CD14 Mono	SAMN16180714	0	214	0	7.45
1396	HC	CD16 Mono	SAMN16180714	0	214	0	0
1397	HC	CD32B+ cDC2	SAMN16180714	3	214	1.4	1.4
1398	HC	CD36+ cDC2	SAMN16180714	17	214	7.94	4
1399	HC	cDC1	SAMN16180714	6	214	2.8	0.29
1400	HC	IFN CD14 Mono	SAMN16180714	1	214	0.47	0
1401	HC	LAMP3+ DCs	SAMN16180714	0	214	0	0
1402	HC	MHCII(hi) BAM	SAMN16180714	86	214	40.19	24.04
1403	HC	Microglia	SAMN16180714	23	214	10.75	27.17
1404	HC	Neutrophil	SAMN16180714	0	214	0	0
1405	HC	ACY3+ DCs	SAMN16180715	3	528	0.57	0
1406	HC	AREG+ cDC2	SAMN16180715	59	528	11.17	19.48
1407	HC	AXL+SIGLEC6+ DCs	SAMN16180715	1	528	0.19	0.15
1408	HC	CD14 Mono	SAMN16180715	1	528	0.19	7.45
1409	HC	CD16 Mono	SAMN16180715	0	528	0	0
1410	HC	CD32B+ cDC2	SAMN16180715	2	528	0.38	1.4
1411	HC	CD36+ cDC2	SAMN16180715	19	528	3.6	4
1412	HC	cDC1	SAMN16180715	6	528	1.14	0.29
1413	HC	IFN CD14 Mono	SAMN16180715	0	528	0	0
1414	HC	LAMP3+ DCs	SAMN16180715	1	528	0.19	0
1415	HC	MHCII(hi) BAM	SAMN16180715	366	528	69.32	24.04
1416	HC	Microglia	SAMN16180715	70	528	13.26	27.17
1417	HC	Neutrophil	SAMN16180715	0	528	0	0
1418	MS	ACY3+ DCs	SAMN16180716	0	149	0	0.17
1419	MS	AREG+ cDC2	SAMN16180716	55	149	36.91	34
1420	MS	AXL+SIGLEC6+ DCs	SAMN16180716	2	149	1.34	2.21
1421	MS	CD14 Mono	SAMN16180716	1	149	0.67	2.08
1422	MS	CD16 Mono	SAMN16180716	0	149	0	0
1423	MS	CD32B+ cDC2	SAMN16180716	7	149	4.7	5.99
1424	MS	CD36+ cDC2	SAMN16180716	6	149	4.03	6.62
1425	MS	cDC1	SAMN16180716	8	149	5.37	2.08
1426	MS	IFN CD14 Mono	SAMN16180716	0	149	0	0
1427	MS	LAMP3+ DCs	SAMN16180716	2	149	1.34	0
1428	MS	MHCII(hi) BAM	SAMN16180716	46	149	30.87	11.43
1429	MS	Microglia	SAMN16180716	22	149	14.77	14.29
1430	MS	Neutrophil	SAMN16180716	0	149	0	0
1431	MS	ACY3+ DCs	SAMN16180729	1	50	2	0.17
1432	MS	AREG+ cDC2	SAMN16180729	17	50	34	34
1433	MS	AXL+SIGLEC6+ DCs	SAMN16180729	2	50	4	2.21
1434	MS	CD14 Mono	SAMN16180729	2	50	4	2.08
1435	MS	CD16 Mono	SAMN16180729	0	50	0	0
1436	MS	CD32B+ cDC2	SAMN16180729	6	50	12	5.99
1437	MS	CD36+ cDC2	SAMN16180729	9	50	18	6.62
1438	MS	cDC1	SAMN16180729	4	50	8	2.08
1439	MS	IFN CD14 Mono	SAMN16180729	0	50	0	0
1440	MS	LAMP3+ DCs	SAMN16180729	0	50	0	0
1441	MS	MHCII(hi) BAM	SAMN16180729	4	50	8	11.43
1442	MS	Microglia	SAMN16180729	5	50	10	14.29
1443	MS	Neutrophil	SAMN16180729	0	50	0	0
1444	MS	ACY3+ DCs	SAMN16180733	1	115	0.87	0.17
1445	MS	AREG+ cDC2	SAMN16180733	29	115	25.22	34
1446	MS	AXL+SIGLEC6+ DCs	SAMN16180733	4	115	3.48	2.21
1447	MS	CD14 Mono	SAMN16180733	1	115	0.87	2.08
1448	MS	CD16 Mono	SAMN16180733	0	115	0	0
1449	MS	CD32B+ cDC2	SAMN16180733	10	115	8.7	5.99
1450	MS	CD36+ cDC2	SAMN16180733	3	115	2.61	6.62
1451	MS	cDC1	SAMN16180733	1	115	0.87	2.08
1452	MS	IFN CD14 Mono	SAMN16180733	0	115	0	0
1453	MS	LAMP3+ DCs	SAMN16180733	0	115	0	0
1454	MS	MHCII(hi) BAM	SAMN16180733	46	115	40	11.43
1455	MS	Microglia	SAMN16180733	20	115	17.39	14.29
1456	MS	Neutrophil	SAMN16180733	0	115	0	0
1457	MS	ACY3+ DCs	SAMN16180738	0	113	0	0.17
1458	MS	AREG+ cDC2	SAMN16180738	12	113	10.62	34
1459	MS	AXL+SIGLEC6+ DCs	SAMN16180738	0	113	0	2.21
1460	MS	CD14 Mono	SAMN16180738	1	113	0.88	2.08
1461	MS	CD16 Mono	SAMN16180738	0	113	0	0
1462	MS	CD32B+ cDC2	SAMN16180738	3	113	2.65	5.99
1463	MS	CD36+ cDC2	SAMN16180738	1	113	0.88	6.62
1464	MS	cDC1	SAMN16180738	1	113	0.88	2.08
1465	MS	IFN CD14 Mono	SAMN16180738	0	113	0	0
1466	MS	LAMP3+ DCs	SAMN16180738	0	113	0	0
1467	MS	MHCII(hi) BAM	SAMN16180738	84	113	74.34	11.43
1468	MS	Microglia	SAMN16180738	11	113	9.73	14.29
1469	MS	Neutrophil	SAMN16180738	0	113	0	0
1470	HC	ACY3+ DCs	SAMN16180739	1	393	0.25	0
1471	HC	AREG+ cDC2	SAMN16180739	145	393	36.9	19.48
1472	HC	AXL+SIGLEC6+ DCs	SAMN16180739	4	393	1.02	0.15
1473	HC	CD14 Mono	SAMN16180739	0	393	0	7.45
1474	HC	CD16 Mono	SAMN16180739	0	393	0	0
1475	HC	CD32B+ cDC2	SAMN16180739	11	393	2.8	1.4
1476	HC	CD36+ cDC2	SAMN16180739	7	393	1.78	4
1477	HC	cDC1	SAMN16180739	4	393	1.02	0.29
1478	HC	IFN CD14 Mono	SAMN16180739	1	393	0.25	0
1479	HC	LAMP3+ DCs	SAMN16180739	0	393	0	0
1480	HC	MHCII(hi) BAM	SAMN16180739	75	393	19.08	24.04
1481	HC	Microglia	SAMN16180739	145	393	36.9	27.17
1482	HC	Neutrophil	SAMN16180739	0	393	0	0
1483	MS	ACY3+ DCs	SAMN16180740	1	107	0.93	0.17
1484	MS	AREG+ cDC2	SAMN16180740	54	107	50.47	34
1485	MS	AXL+SIGLEC6+ DCs	SAMN16180740	8	107	7.48	2.21
1486	MS	CD14 Mono	SAMN16180740	0	107	0	2.08
1487	MS	CD16 Mono	SAMN16180740	0	107	0	0
1488	MS	CD32B+ cDC2	SAMN16180740	8	107	7.48	5.99
1489	MS	CD36+ cDC2	SAMN16180740	2	107	1.87	6.62
1490	MS	cDC1	SAMN16180740	6	107	5.61	2.08
1491	MS	IFN CD14 Mono	SAMN16180740	0	107	0	0
1492	MS	LAMP3+ DCs	SAMN16180740	4	107	3.74	0
1493	MS	MHCII(hi) BAM	SAMN16180740	16	107	14.95	11.43
1494	MS	Microglia	SAMN16180740	8	107	7.48	14.29
1495	MS	Neutrophil	SAMN16180740	0	107	0	0
1496	HC	ACY3+ DCs	SCNI1	0	13	0	0
1497	HC	AREG+ cDC2	SCNI1	3	13	23.08	19.48
1498	HC	AXL+SIGLEC6+ DCs	SCNI1	0	13	0	0.15
1499	HC	CD14 Mono	SCNI1	1	13	7.69	7.45
1500	HC	CD16 Mono	SCNI1	0	13	0	0
1501	HC	CD32B+ cDC2	SCNI1	1	13	7.69	1.4
1502	HC	CD36+ cDC2	SCNI1	1	13	7.69	4
1503	HC	cDC1	SCNI1	0	13	0	0.29
1504	HC	IFN CD14 Mono	SCNI1	0	13	0	0
1505	HC	LAMP3+ DCs	SCNI1	0	13	0	0
1506	HC	MHCII(hi) BAM	SCNI1	6	13	46.15	24.04
1507	HC	Microglia	SCNI1	1	13	7.69	27.17
1508	HC	Neutrophil	SCNI1	0	13	0	0
1509	HC	ACY3+ DCs	SCNI2	0	24	0	0
1510	HC	AREG+ cDC2	SCNI2	5	24	20.83	19.48
1511	HC	AXL+SIGLEC6+ DCs	SCNI2	1	24	4.17	0.15
1512	HC	CD14 Mono	SCNI2	3	24	12.5	7.45
1513	HC	CD16 Mono	SCNI2	0	24	0	0
1514	HC	CD32B+ cDC2	SCNI2	0	24	0	1.4
1515	HC	CD36+ cDC2	SCNI2	1	24	4.17	4
1516	HC	cDC1	SCNI2	1	24	4.17	0.29
1517	HC	IFN CD14 Mono	SCNI2	0	24	0	0
1518	HC	LAMP3+ DCs	SCNI2	0	24	0	0
1519	HC	MHCII(hi) BAM	SCNI2	10	24	41.67	24.04
1520	HC	Microglia	SCNI2	3	24	12.5	27.17
1521	HC	Neutrophil	SCNI2	0	24	0	0
1522	HC	ACY3+ DCs	SCNI3	0	2	0	0
1523	HC	AREG+ cDC2	SCNI3	0	2	0	19.48
1524	HC	AXL+SIGLEC6+ DCs	SCNI3	0	2	0	0.15
1525	HC	CD14 Mono	SCNI3	2	2	100	7.45
1526	HC	CD16 Mono	SCNI3	0	2	0	0
1527	HC	CD32B+ cDC2	SCNI3	0	2	0	1.4
1528	HC	CD36+ cDC2	SCNI3	0	2	0	4
1529	HC	cDC1	SCNI3	0	2	0	0.29
1530	HC	IFN CD14 Mono	SCNI3	0	2	0	0
1531	HC	LAMP3+ DCs	SCNI3	0	2	0	0
1532	HC	MHCII(hi) BAM	SCNI3	0	2	0	24.04
1533	HC	Microglia	SCNI3	0	2	0	27.17
1534	HC	Neutrophil	SCNI3	0	2	0	0
1535	HC	ACY3+ DCs	SCNI4	0	19	0	0
1536	HC	AREG+ cDC2	SCNI4	2	19	10.53	19.48
1537	HC	AXL+SIGLEC6+ DCs	SCNI4	0	19	0	0.15
1538	HC	CD14 Mono	SCNI4	1	19	5.26	7.45
1539	HC	CD16 Mono	SCNI4	0	19	0	0
1540	HC	CD32B+ cDC2	SCNI4	1	19	5.26	1.4
1541	HC	CD36+ cDC2	SCNI4	1	19	5.26	4
1542	HC	cDC1	SCNI4	0	19	0	0.29
1543	HC	IFN CD14 Mono	SCNI4	0	19	0	0
1544	HC	LAMP3+ DCs	SCNI4	0	19	0	0
1545	HC	MHCII(hi) BAM	SCNI4	9	19	47.37	24.04
1546	HC	Microglia	SCNI4	5	19	26.32	27.17
1547	HC	Neutrophil	SCNI4	0	19	0	0
1548	MS	ACY3+ DCs	TWBJ-L460-L460_C	3	401	0.75	0.17
1549	MS	AREG+ cDC2	TWBJ-L460-L460_C	191	401	47.63	34
1550	MS	AXL+SIGLEC6+ DCs	TWBJ-L460-L460_C	10	401	2.49	2.21
1551	MS	CD14 Mono	TWBJ-L460-L460_C	4	401	1	2.08
1552	MS	CD16 Mono	TWBJ-L460-L460_C	0	401	0	0
1553	MS	CD32B+ cDC2	TWBJ-L460-L460_C	32	401	7.98	5.99
1554	MS	CD36+ cDC2	TWBJ-L460-L460_C	44	401	10.97	6.62
1555	MS	cDC1	TWBJ-L460-L460_C	11	401	2.74	2.08
1556	MS	IFN CD14 Mono	TWBJ-L460-L460_C	3	401	0.75	0
1557	MS	LAMP3+ DCs	TWBJ-L460-L460_C	2	401	0.5	0
1558	MS	MHCII(hi) BAM	TWBJ-L460-L460_C	19	401	4.74	11.43
1559	MS	Microglia	TWBJ-L460-L460_C	82	401	20.45	14.29
1560	MS	Neutrophil	TWBJ-L460-L460_C	0	401	0	0
1561	MS	ACY3+ DCs	TWBJ-L464-L464_C-lib1	0	81	0	0.17
1562	MS	AREG+ cDC2	TWBJ-L464-L464_C-lib1	12	81	14.81	34
1563	MS	AXL+SIGLEC6+ DCs	TWBJ-L464-L464_C-lib1	0	81	0	2.21
1564	MS	CD14 Mono	TWBJ-L464-L464_C-lib1	0	81	0	2.08
1565	MS	CD16 Mono	TWBJ-L464-L464_C-lib1	0	81	0	0
1566	MS	CD32B+ cDC2	TWBJ-L464-L464_C-lib1	4	81	4.94	5.99
1567	MS	CD36+ cDC2	TWBJ-L464-L464_C-lib1	3	81	3.7	6.62
1568	MS	cDC1	TWBJ-L464-L464_C-lib1	1	81	1.23	2.08
1569	MS	IFN CD14 Mono	TWBJ-L464-L464_C-lib1	1	81	1.23	0
1570	MS	LAMP3+ DCs	TWBJ-L464-L464_C-lib1	1	81	1.23	0
1571	MS	MHCII(hi) BAM	TWBJ-L464-L464_C-lib1	53	81	65.43	11.43
1572	MS	Microglia	TWBJ-L464-L464_C-lib1	6	81	7.41	14.29
1573	MS	Neutrophil	TWBJ-L464-L464_C-lib1	0	81	0	0
1574	ND	ACY3+ DCs	TWFM-EAS487-EAS487-lib1	7	303	2.31	0
1575	ND	AREG+ cDC2	TWFM-EAS487-EAS487-lib1	75	303	24.75	19.7
1576	ND	AXL+SIGLEC6+ DCs	TWFM-EAS487-EAS487-lib1	3	303	0.99	0
1577	ND	CD14 Mono	TWFM-EAS487-EAS487-lib1	37	303	12.21	10.07
1578	ND	CD16 Mono	TWFM-EAS487-EAS487-lib1	2	303	0.66	0
1579	ND	CD32B+ cDC2	TWFM-EAS487-EAS487-lib1	15	303	4.95	4.1
1580	ND	CD36+ cDC2	TWFM-EAS487-EAS487-lib1	32	303	10.56	2.67
1581	ND	cDC1	TWFM-EAS487-EAS487-lib1	6	303	1.98	0
1582	ND	IFN CD14 Mono	TWFM-EAS487-EAS487-lib1	2	303	0.66	0.61
1583	ND	LAMP3+ DCs	TWFM-EAS487-EAS487-lib1	1	303	0.33	0
1584	ND	MHCII(hi) BAM	TWFM-EAS487-EAS487-lib1	73	303	24.09	14.36
1585	ND	Microglia	TWFM-EAS487-EAS487-lib1	50	303	16.5	38.9
1586	ND	Neutrophil	TWFM-EAS487-EAS487-lib1	0	303	0	0
1587	MS	ACY3+ DCs	Twin1.1	1	2	50	0.17
1588	MS	AREG+ cDC2	Twin1.1	0	2	0	34
1589	MS	AXL+SIGLEC6+ DCs	Twin1.1	0	2	0	2.21
1590	MS	CD14 Mono	Twin1.1	0	2	0	2.08
1591	MS	CD16 Mono	Twin1.1	0	2	0	0
1592	MS	CD32B+ cDC2	Twin1.1	0	2	0	5.99
1593	MS	CD36+ cDC2	Twin1.1	0	2	0	6.62
1594	MS	cDC1	Twin1.1	0	2	0	2.08
1595	MS	IFN CD14 Mono	Twin1.1	0	2	0	0
1596	MS	LAMP3+ DCs	Twin1.1	0	2	0	0
1597	MS	MHCII(hi) BAM	Twin1.1	0	2	0	11.43
1598	MS	Microglia	Twin1.1	1	2	50	14.29
1599	MS	Neutrophil	Twin1.1	0	2	0	0
1600	HC	ACY3+ DCs	Twin1.2	0	13	0	0
1601	HC	AREG+ cDC2	Twin1.2	1	13	7.69	19.48
1602	HC	AXL+SIGLEC6+ DCs	Twin1.2	0	13	0	0.15
1603	HC	CD14 Mono	Twin1.2	4	13	30.77	7.45
1604	HC	CD16 Mono	Twin1.2	0	13	0	0
1605	HC	CD32B+ cDC2	Twin1.2	0	13	0	1.4
1606	HC	CD36+ cDC2	Twin1.2	0	13	0	4
1607	HC	cDC1	Twin1.2	0	13	0	0.29
1608	HC	IFN CD14 Mono	Twin1.2	0	13	0	0
1609	HC	LAMP3+ DCs	Twin1.2	0	13	0	0
1610	HC	MHCII(hi) BAM	Twin1.2	3	13	23.08	24.04
1611	HC	Microglia	Twin1.2	5	13	38.46	27.17
1612	HC	Neutrophil	Twin1.2	0	13	0	0
1613	MS	ACY3+ DCs	Twin2.1	0	14	0	0.17
1614	MS	AREG+ cDC2	Twin2.1	9	14	64.29	34
1615	MS	AXL+SIGLEC6+ DCs	Twin2.1	0	14	0	2.21
1616	MS	CD14 Mono	Twin2.1	1	14	7.14	2.08
1617	MS	CD16 Mono	Twin2.1	0	14	0	0
1618	MS	CD32B+ cDC2	Twin2.1	0	14	0	5.99
1619	MS	CD36+ cDC2	Twin2.1	0	14	0	6.62
1620	MS	cDC1	Twin2.1	0	14	0	2.08
1621	MS	IFN CD14 Mono	Twin2.1	0	14	0	0
1622	MS	LAMP3+ DCs	Twin2.1	0	14	0	0
1623	MS	MHCII(hi) BAM	Twin2.1	2	14	14.29	11.43
1624	MS	Microglia	Twin2.1	2	14	14.29	14.29
1625	MS	Neutrophil	Twin2.1	0	14	0	0
1626	HC	ACY3+ DCs	Twin2.2	0	30	0	0
1627	HC	AREG+ cDC2	Twin2.2	9	30	30	19.48
1628	HC	AXL+SIGLEC6+ DCs	Twin2.2	3	30	10	0.15
1629	HC	CD14 Mono	Twin2.2	16	30	53.33	7.45
1630	HC	CD16 Mono	Twin2.2	0	30	0	0
1631	HC	CD32B+ cDC2	Twin2.2	0	30	0	1.4
1632	HC	CD36+ cDC2	Twin2.2	1	30	3.33	4
1633	HC	cDC1	Twin2.2	0	30	0	0.29
1634	HC	IFN CD14 Mono	Twin2.2	0	30	0	0
1635	HC	LAMP3+ DCs	Twin2.2	0	30	0	0
1636	HC	MHCII(hi) BAM	Twin2.2	1	30	3.33	24.04
1637	HC	Microglia	Twin2.2	0	30	0	27.17
1638	HC	Neutrophil	Twin2.2	0	30	0	0
1639	HC	ACY3+ DCs	Twin3.2	0	1	0	0
1640	HC	AREG+ cDC2	Twin3.2	0	1	0	19.48
1641	HC	AXL+SIGLEC6+ DCs	Twin3.2	0	1	0	0.15
1642	HC	CD14 Mono	Twin3.2	0	1	0	7.45
1643	HC	CD16 Mono	Twin3.2	0	1	0	0
1644	HC	CD32B+ cDC2	Twin3.2	0	1	0	1.4
1645	HC	CD36+ cDC2	Twin3.2	0	1	0	4
1646	HC	cDC1	Twin3.2	0	1	0	0.29
1647	HC	IFN CD14 Mono	Twin3.2	0	1	0	0
1648	HC	LAMP3+ DCs	Twin3.2	0	1	0	0
1649	HC	MHCII(hi) BAM	Twin3.2	0	1	0	24.04
1650	HC	Microglia	Twin3.2	1	1	100	27.17
1651	HC	Neutrophil	Twin3.2	0	1	0	0
1652	MS	ACY3+ DCs	Twin4.1	0	9	0	0.17
1653	MS	AREG+ cDC2	Twin4.1	1	9	11.11	34
1654	MS	AXL+SIGLEC6+ DCs	Twin4.1	0	9	0	2.21
1655	MS	CD14 Mono	Twin4.1	5	9	55.56	2.08
1656	MS	CD16 Mono	Twin4.1	0	9	0	0
1657	MS	CD32B+ cDC2	Twin4.1	1	9	11.11	5.99
1658	MS	CD36+ cDC2	Twin4.1	0	9	0	6.62
1659	MS	cDC1	Twin4.1	0	9	0	2.08
1660	MS	IFN CD14 Mono	Twin4.1	0	9	0	0
1661	MS	LAMP3+ DCs	Twin4.1	1	9	11.11	0
1662	MS	MHCII(hi) BAM	Twin4.1	0	9	0	11.43
1663	MS	Microglia	Twin4.1	1	9	11.11	14.29
1664	MS	Neutrophil	Twin4.1	0	9	0	0
1665	HC	ACY3+ DCs	Twin4.2	0	4	0	0
1666	HC	AREG+ cDC2	Twin4.2	0	4	0	19.48
1667	HC	AXL+SIGLEC6+ DCs	Twin4.2	0	4	0	0.15
1668	HC	CD14 Mono	Twin4.2	1	4	25	7.45
1669	HC	CD16 Mono	Twin4.2	0	4	0	0
1670	HC	CD32B+ cDC2	Twin4.2	0	4	0	1.4
1671	HC	CD36+ cDC2	Twin4.2	1	4	25	4
1672	HC	cDC1	Twin4.2	0	4	0	0.29
1673	HC	IFN CD14 Mono	Twin4.2	0	4	0	0
1674	HC	LAMP3+ DCs	Twin4.2	0	4	0	0
1675	HC	MHCII(hi) BAM	Twin4.2	1	4	25	24.04
1676	HC	Microglia	Twin4.2	1	4	25	27.17
1677	HC	Neutrophil	Twin4.2	0	4	0	0
1678	INF	ACY3+ DCs	VE23642	0	17	0	0
1679	INF	AREG+ cDC2	VE23642	0	17	0	11.03
1680	INF	AXL+SIGLEC6+ DCs	VE23642	0	17	0	0
1681	INF	CD14 Mono	VE23642	4	17	23.53	9.09
1682	INF	CD16 Mono	VE23642	3	17	17.65	0
1683	INF	CD32B+ cDC2	VE23642	1	17	5.88	2.11
1684	INF	CD36+ cDC2	VE23642	3	17	17.65	4.21
1685	INF	cDC1	VE23642	1	17	5.88	0.68
1686	INF	IFN CD14 Mono	VE23642	2	17	11.76	0
1687	INF	LAMP3+ DCs	VE23642	2	17	11.76	0.38
1688	INF	MHCII(hi) BAM	VE23642	1	17	5.88	14.55
1689	INF	Microglia	VE23642	0	17	0	9.89
1690	INF	Neutrophil	VE23642	0	17	0	0
1691	INF	ACY3+ DCs	VE48279	0	263	0	0
1692	INF	AREG+ cDC2	VE48279	29	263	11.03	11.03
1693	INF	AXL+SIGLEC6+ DCs	VE48279	0	263	0	0
1694	INF	CD14 Mono	VE48279	34	263	12.93	9.09
1695	INF	CD16 Mono	VE48279	0	263	0	0
1696	INF	CD32B+ cDC2	VE48279	0	263	0	2.11
1697	INF	CD36+ cDC2	VE48279	2	263	0.76	4.21
1698	INF	cDC1	VE48279	1	263	0.38	0.68
1699	INF	IFN CD14 Mono	VE48279	0	263	0	0
1700	INF	LAMP3+ DCs	VE48279	1	263	0.38	0.38
1701	INF	MHCII(hi) BAM	VE48279	170	263	64.64	14.55
1702	INF	Microglia	VE48279	26	263	9.89	9.89
1703	INF	Neutrophil	VE48279	0	263	0	0
1704	INF	ACY3+ DCs	VE57538	0	559	0	0
1705	INF	AREG+ cDC2	VE57538	0	559	0	11.03
1706	INF	AXL+SIGLEC6+ DCs	VE57538	5	559	0.89	0
1707	INF	CD14 Mono	VE57538	24	559	4.29	9.09
1708	INF	CD16 Mono	VE57538	40	559	7.16	0
1709	INF	CD32B+ cDC2	VE57538	5	559	0.89	2.11
1710	INF	CD36+ cDC2	VE57538	15	559	2.68	4.21
1711	INF	cDC1	VE57538	0	559	0	0.68
1712	INF	IFN CD14 Mono	VE57538	461	559	82.47	0
1713	INF	LAMP3+ DCs	VE57538	3	559	0.54	0.38
1714	INF	MHCII(hi) BAM	VE57538	0	559	0	14.55
1715	INF	Microglia	VE57538	5	559	0.89	9.89
1716	INF	Neutrophil	VE57538	1	559	0.18	0
1717	INF	ACY3+ DCs	VE61728	0	95	0	0
1718	INF	AREG+ cDC2	VE61728	12	95	12.63	11.03
1719	INF	AXL+SIGLEC6+ DCs	VE61728	0	95	0	0
1720	INF	CD14 Mono	VE61728	4	95	4.21	9.09
1721	INF	CD16 Mono	VE61728	0	95	0	0
1722	INF	CD32B+ cDC2	VE61728	2	95	2.11	2.11
1723	INF	CD36+ cDC2	VE61728	4	95	4.21	4.21
1724	INF	cDC1	VE61728	0	95	0	0.68
1725	INF	IFN CD14 Mono	VE61728	0	95	0	0
1726	INF	LAMP3+ DCs	VE61728	0	95	0	0.38
1727	INF	MHCII(hi) BAM	VE61728	68	95	71.58	14.55
1728	INF	Microglia	VE61728	5	95	5.26	9.89
1729	INF	Neutrophil	VE61728	0	95	0	0
1730	INF	ACY3+ DCs	VE66730	10	140	7.14	0
1731	INF	AREG+ cDC2	VE66730	20	140	14.29	11.03
1732	INF	AXL+SIGLEC6+ DCs	VE66730	11	140	7.86	0
1733	INF	CD14 Mono	VE66730	17	140	12.14	9.09
1734	INF	CD16 Mono	VE66730	5	140	3.57	0
1735	INF	CD32B+ cDC2	VE66730	18	140	12.86	2.11
1736	INF	CD36+ cDC2	VE66730	0	140	0	4.21
1737	INF	cDC1	VE66730	50	140	35.71	0.68
1738	INF	IFN CD14 Mono	VE66730	1	140	0.71	0
1739	INF	LAMP3+ DCs	VE66730	2	140	1.43	0.38
1740	INF	MHCII(hi) BAM	VE66730	5	140	3.57	14.55
1741	INF	Microglia	VE66730	1	140	0.71	9.89
1742	INF	Neutrophil	VE66730	0	140	0	0

## Sheet: fig.3h
AREG+ in blood or CSF	Blood	CSF
Flow cytometry subject 1	0.022	0.71
Flow cytometry subject 2	0.107	0.963
Flow cytometry subject 3	0.0245	0.664
Flow cytometry subject 4	0.0069	0.0762

## Sheet: fig.4e
	disease_group_comb	cell_type	sample	cells_per_sample	total_cells	percent	median
1	INF	CCL2+ MG	COV1933	17	167	10.18	17.08
2	INF	FN1+ MG	COV1933	149	167	89.22	81.95
3	INF	SPP1+ MG	COV1933	1	167	0.6	0.62
4	INF	CCL2+ MG	COV1950	24	153	15.69	17.08
5	INF	FN1+ MG	COV1950	127	153	83.01	81.95
6	INF	SPP1+ MG	COV1950	2	153	1.31	0.62
7	INF	CCL2+ MG	COV1954	29	157	18.47	17.08
8	INF	FN1+ MG	COV1954	127	157	80.89	81.95
9	INF	SPP1+ MG	COV1954	1	157	0.64	0.62
10	OID	CCL2+ MG	Enc1	6	10	60	26.14
11	OID	FN1+ MG	Enc1	4	10	40	53.98
12	OID	SPP1+ MG	Enc1	0	10	0	6.25
13	OID	CCL2+ MG	Enc2	2	8	25	26.14
14	OID	FN1+ MG	Enc2	6	8	75	53.98
15	OID	SPP1+ MG	Enc2	0	8	0	6.25
16	INF	CCL2+ MG	GSM3293823	37	42	88.1	17.08
17	INF	FN1+ MG	GSM3293823	5	42	11.9	81.95
18	INF	SPP1+ MG	GSM3293823	0	42	0	0.62
19	INF	CCL2+ MG	GSM3293825	11	16	68.75	17.08
20	INF	FN1+ MG	GSM3293825	3	16	18.75	81.95
21	INF	SPP1+ MG	GSM3293825	2	16	12.5	0.62
22	INF	CCL2+ MG	GSM3293826	7	13	53.85	17.08
23	INF	FN1+ MG	GSM3293826	3	13	23.08	81.95
24	INF	SPP1+ MG	GSM3293826	3	13	23.08	0.62
25	HC	CCL2+ MG	GSM3293827	9	12	75	20
26	HC	FN1+ MG	GSM3293827	3	12	25	70.59
27	HC	SPP1+ MG	GSM3293827	0	12	0	5.77
28	HC	CCL2+ MG	GSM3293828	9	11	81.82	20
29	HC	FN1+ MG	GSM3293828	2	11	18.18	70.59
30	HC	SPP1+ MG	GSM3293828	0	11	0	5.77
31	HC	CCL2+ MG	GSM3984199	1	6	16.67	20
32	HC	FN1+ MG	GSM3984199	5	6	83.33	70.59
33	HC	SPP1+ MG	GSM3984199	0	6	0	5.77
34	ND	CCL2+ MG	GSM3984200	3	44	6.82	10
35	ND	FN1+ MG	GSM3984200	39	44	88.64	85.71
36	ND	SPP1+ MG	GSM3984200	2	44	4.55	5.56
37	HC	CCL2+ MG	GSM3984201	5	25	20	20
38	HC	FN1+ MG	GSM3984201	20	25	80	70.59
39	HC	SPP1+ MG	GSM3984201	0	25	0	5.77
40	HC	CCL2+ MG	GSM3984202	1	5	20	20
41	HC	FN1+ MG	GSM3984202	4	5	80	70.59
42	HC	SPP1+ MG	GSM3984202	0	5	0	5.77
43	ND	CCL2+ MG	GSM3984203	4	44	9.09	10
44	ND	FN1+ MG	GSM3984203	39	44	88.64	85.71
45	ND	SPP1+ MG	GSM3984203	1	44	2.27	5.56
46	ND	CCL2+ MG	GSM3984204	6	44	13.64	10
47	ND	FN1+ MG	GSM3984204	37	44	84.09	85.71
48	ND	SPP1+ MG	GSM3984204	1	44	2.27	5.56
49	HC	CCL2+ MG	GSM3984205	5	8	62.5	20
50	HC	FN1+ MG	GSM3984205	2	8	25	70.59
51	HC	SPP1+ MG	GSM3984205	1	8	12.5	5.77
52	ND	CCL2+ MG	GSM3984206	3	12	25	10
53	ND	FN1+ MG	GSM3984206	9	12	75	85.71
54	ND	SPP1+ MG	GSM3984206	0	12	0	5.56
55	HC	CCL2+ MG	GSM3984208	3	16	18.75	20
56	HC	FN1+ MG	GSM3984208	12	16	75	70.59
57	HC	SPP1+ MG	GSM3984208	1	16	6.25	5.77
58	HC	CCL2+ MG	GSM3984209	9	44	20.45	20
59	HC	FN1+ MG	GSM3984209	34	44	77.27	70.59
60	HC	SPP1+ MG	GSM3984209	1	44	2.27	5.77
61	ND	CCL2+ MG	GSM3984210	0	9	0	10
62	ND	FN1+ MG	GSM3984210	8	9	88.89	85.71
63	ND	SPP1+ MG	GSM3984210	1	9	11.11	5.56
64	HC	CCL2+ MG	GSM3984211	9	74	12.16	20
65	HC	FN1+ MG	GSM3984211	60	74	81.08	70.59
66	HC	SPP1+ MG	GSM3984211	5	74	6.76	5.77
67	ND	CCL2+ MG	GSM3984212	5	21	23.81	10
68	ND	FN1+ MG	GSM3984212	14	21	66.67	85.71
69	ND	SPP1+ MG	GSM3984212	2	21	9.52	5.56
70	ND	CCL2+ MG	GSM3984213	2	29	6.9	10
71	ND	FN1+ MG	GSM3984213	25	29	86.21	85.71
72	ND	SPP1+ MG	GSM3984213	2	29	6.9	5.56
73	ND	CCL2+ MG	GSM3984214	2	17	11.76	10
74	ND	FN1+ MG	GSM3984214	15	17	88.24	85.71
75	ND	SPP1+ MG	GSM3984214	0	17	0	5.56
76	HC	CCL2+ MG	GSM3984215	1	27	3.7	20
77	HC	FN1+ MG	GSM3984215	26	27	96.3	70.59
78	HC	SPP1+ MG	GSM3984215	0	27	0	5.77
79	HC	CCL2+ MG	GSM3984216	3	44	6.82	20
80	HC	FN1+ MG	GSM3984216	39	44	88.64	70.59
81	HC	SPP1+ MG	GSM3984216	2	44	4.55	5.77
82	MS	CCL2+ MG	GSM4104122	3	32	9.38	18.85
83	MS	FN1+ MG	GSM4104122	29	32	90.62	62.64
84	MS	SPP1+ MG	GSM4104122	0	32	0	11.17
85	MS	CCL2+ MG	GSM4104123	5	15	33.33	18.85
86	MS	FN1+ MG	GSM4104123	8	15	53.33	62.64
87	MS	SPP1+ MG	GSM4104123	2	15	13.33	11.17
88	MS	CCL2+ MG	GSM4104124	12	84	14.29	18.85
89	MS	FN1+ MG	GSM4104124	70	84	83.33	62.64
90	MS	SPP1+ MG	GSM4104124	2	84	2.38	11.17
91	MS	CCL2+ MG	GSM4104125	1	10	10	18.85
92	MS	FN1+ MG	GSM4104125	6	10	60	62.64
93	MS	SPP1+ MG	GSM4104125	3	10	30	11.17
94	MS	CCL2+ MG	GSM4104126	10	24	41.67	18.85
95	MS	FN1+ MG	GSM4104126	7	24	29.17	62.64
96	MS	SPP1+ MG	GSM4104126	7	24	29.17	11.17
97	MS	CCL2+ MG	GSM4104127	0	1	0	18.85
98	MS	FN1+ MG	GSM4104127	1	1	100	62.64
99	MS	SPP1+ MG	GSM4104127	0	1	0	11.17
100	HC	CCL2+ MG	GSM4104128	32	116	27.59	20
101	HC	FN1+ MG	GSM4104128	81	116	69.83	70.59
102	HC	SPP1+ MG	GSM4104128	3	116	2.59	5.77
103	HC	CCL2+ MG	GSM4104129	113	284	39.79	20
104	HC	FN1+ MG	GSM4104129	159	284	55.99	70.59
105	HC	SPP1+ MG	GSM4104129	12	284	4.23	5.77
106	HC	CCL2+ MG	GSM4104130	5	60	8.33	20
107	HC	FN1+ MG	GSM4104130	50	60	83.33	70.59
108	HC	SPP1+ MG	GSM4104130	5	60	8.33	5.77
109	HC	CCL2+ MG	GSM4104131	9	124	7.26	20
110	HC	FN1+ MG	GSM4104131	103	124	83.06	70.59
111	HC	SPP1+ MG	GSM4104131	12	124	9.68	5.77
112	HC	CCL2+ MG	GSM4104132	89	357	24.93	20
113	HC	FN1+ MG	GSM4104132	236	357	66.11	70.59
114	HC	SPP1+ MG	GSM4104132	32	357	8.96	5.77
115	HC	CCL2+ MG	GSM4104133	0	1	0	20
116	HC	FN1+ MG	GSM4104133	0	1	0	70.59
117	HC	SPP1+ MG	GSM4104133	1	1	100	5.77
118	ND	CCL2+ MG	GSM4208766	2	14	14.29	10
119	ND	FN1+ MG	GSM4208766	12	14	85.71	85.71
120	ND	SPP1+ MG	GSM4208766	0	14	0	5.56
121	ND	CCL2+ MG	GSM4208768	0	14	0	10
122	ND	FN1+ MG	GSM4208768	12	14	85.71	85.71
123	ND	SPP1+ MG	GSM4208768	2	14	14.29	5.56
124	ND	CCL2+ MG	GSM4208769	2	49	4.08	10
125	ND	FN1+ MG	GSM4208769	45	49	91.84	85.71
126	ND	SPP1+ MG	GSM4208769	2	49	4.08	5.56
127	ND	CCL2+ MG	GSM4208770	3	36	8.33	10
128	ND	FN1+ MG	GSM4208770	31	36	86.11	85.71
129	ND	SPP1+ MG	GSM4208770	2	36	5.56	5.56
130	ND	CCL2+ MG	GSM4208771	38	230	16.52	10
131	ND	FN1+ MG	GSM4208771	186	230	80.87	85.71
132	ND	SPP1+ MG	GSM4208771	6	230	2.61	5.56
133	HC	CCL2+ MG	GSM4208772	2	7	28.57	20
134	HC	FN1+ MG	GSM4208772	5	7	71.43	70.59
135	HC	SPP1+ MG	GSM4208772	0	7	0	5.77
136	HC	CCL2+ MG	GSM4208773	5	25	20	20
137	HC	FN1+ MG	GSM4208773	20	25	80	70.59
138	HC	SPP1+ MG	GSM4208773	0	25	0	5.77
139	HC	CCL2+ MG	GSM4208774	1	5	20	20
140	HC	FN1+ MG	GSM4208774	4	5	80	70.59
141	HC	SPP1+ MG	GSM4208774	0	5	0	5.77
142	HC	CCL2+ MG	GSM4208775	5	8	62.5	20
143	HC	FN1+ MG	GSM4208775	2	8	25	70.59
144	HC	SPP1+ MG	GSM4208775	1	8	12.5	5.77
145	HC	CCL2+ MG	GSM4208776	3	16	18.75	20
146	HC	FN1+ MG	GSM4208776	12	16	75	70.59
147	HC	SPP1+ MG	GSM4208776	1	16	6.25	5.77
148	HC	CCL2+ MG	GSM4208777	10	45	22.22	20
149	HC	FN1+ MG	GSM4208777	34	45	75.56	70.59
150	HC	SPP1+ MG	GSM4208777	1	45	2.22	5.77
151	HC	CCL2+ MG	GSM4208778	4	47	8.51	20
152	HC	FN1+ MG	GSM4208778	40	47	85.11	70.59
153	HC	SPP1+ MG	GSM4208778	3	47	6.38	5.77
154	HC	CCL2+ MG	GSM4208779	1	28	3.57	20
155	HC	FN1+ MG	GSM4208779	27	28	96.43	70.59
156	HC	SPP1+ MG	GSM4208779	0	28	0	5.77
157	HC	CCL2+ MG	GSM4208780	9	75	12	20
158	HC	FN1+ MG	GSM4208780	61	75	81.33	70.59
159	HC	SPP1+ MG	GSM4208780	5	75	6.67	5.77
160	ND	CCL2+ MG	GSM4404052	2	12	16.67	10
161	ND	FN1+ MG	GSM4404052	9	12	75	85.71
162	ND	SPP1+ MG	GSM4404052	1	12	8.33	5.56
163	ND	CCL2+ MG	GSM4404053	2	11	18.18	10
164	ND	FN1+ MG	GSM4404053	6	11	54.55	85.71
165	ND	SPP1+ MG	GSM4404053	3	11	27.27	5.56
166	ND	CCL2+ MG	GSM4404054	3	20	15	10
167	ND	FN1+ MG	GSM4404054	16	20	80	85.71
168	ND	SPP1+ MG	GSM4404054	1	20	5	5.56
169	HC	CCL2+ MG	GSM4404055	0	10	0	20
170	HC	FN1+ MG	GSM4404055	10	10	100	70.59
171	HC	SPP1+ MG	GSM4404055	0	10	0	5.77
172	ND	CCL2+ MG	GSM4404056	2	21	9.52	10
173	ND	FN1+ MG	GSM4404056	18	21	85.71	85.71
174	ND	SPP1+ MG	GSM4404056	1	21	4.76	5.56
175	ND	CCL2+ MG	GSM4404057	2	70	2.86	10
176	ND	FN1+ MG	GSM4404057	64	70	91.43	85.71
177	ND	SPP1+ MG	GSM4404057	4	70	5.71	5.56
178	ND	CCL2+ MG	GSM4404058	0	14	0	10
179	ND	FN1+ MG	GSM4404058	9	14	64.29	85.71
180	ND	SPP1+ MG	GSM4404058	5	14	35.71	5.56
181	HC	CCL2+ MG	GSM4404059	0	10	0	20
182	HC	FN1+ MG	GSM4404059	10	10	100	70.59
183	HC	SPP1+ MG	GSM4404059	0	10	0	5.77
184	HC	CCL2+ MG	GSM5264634	2	9	22.22	20
185	HC	FN1+ MG	GSM5264634	4	9	44.44	70.59
186	HC	SPP1+ MG	GSM5264634	3	9	33.33	5.77
187	HC	CCL2+ MG	GSM5264636	22	114	19.3	20
188	HC	FN1+ MG	GSM5264636	29	114	25.44	70.59
189	HC	SPP1+ MG	GSM5264636	63	114	55.26	5.77
190	MS	CCL2+ MG	GSM5264639	91	116	78.45	18.85
191	MS	FN1+ MG	GSM5264639	24	116	20.69	62.64
192	MS	SPP1+ MG	GSM5264639	1	116	0.86	11.17
193	MS	CCL2+ MG	GSM5264641	0	5	0	18.85
194	MS	FN1+ MG	GSM5264641	5	5	100	62.64
195	MS	SPP1+ MG	GSM5264641	0	5	0	11.17
196	MS	CCL2+ MG	GSM5264643	15	88	17.05	18.85
197	MS	FN1+ MG	GSM5264643	63	88	71.59	62.64
198	MS	SPP1+ MG	GSM5264643	10	88	11.36	11.17
199	MS	CCL2+ MG	GSM5264645	0	1	0	18.85
200	MS	FN1+ MG	GSM5264645	1	1	100	62.64
201	MS	SPP1+ MG	GSM5264645	0	1	0	11.17
202	MS	CCL2+ MG	GSM5264647	4	16	25	18.85
203	MS	FN1+ MG	GSM5264647	8	16	50	62.64
204	MS	SPP1+ MG	GSM5264647	4	16	25	11.17
205	MS	CCL2+ MG	GSM5264649	0	5	0	18.85
206	MS	FN1+ MG	GSM5264649	4	5	80	62.64
207	MS	SPP1+ MG	GSM5264649	1	5	20	11.17
208	MS	CCL2+ MG	GSM5264651	18	78	23.08	18.85
209	MS	FN1+ MG	GSM5264651	44	78	56.41	62.64
210	MS	SPP1+ MG	GSM5264651	16	78	20.51	11.17
211	OID	CCL2+ MG	GSM5264653	3	11	27.27	26.14
212	OID	FN1+ MG	GSM5264653	5	11	45.45	53.98
213	OID	SPP1+ MG	GSM5264653	3	11	27.27	6.25
214	MS	CCL2+ MG	GSM5264657	20	58	34.48	18.85
215	MS	FN1+ MG	GSM5264657	38	58	65.52	62.64
216	MS	SPP1+ MG	GSM5264657	0	58	0	11.17
217	MS	CCL2+ MG	GSM5264659	20	110	18.18	18.85
218	MS	FN1+ MG	GSM5264659	81	110	73.64	62.64
219	MS	SPP1+ MG	GSM5264659	9	110	8.18	11.17
220	MS	CCL2+ MG	GSM5264661	2	9	22.22	18.85
221	MS	FN1+ MG	GSM5264661	5	9	55.56	62.64
222	MS	SPP1+ MG	GSM5264661	2	9	22.22	11.17
223	MS	CCL2+ MG	GSM5264663	8	19	42.11	18.85
224	MS	FN1+ MG	GSM5264663	10	19	52.63	62.64
225	MS	SPP1+ MG	GSM5264663	1	19	5.26	11.17
226	MS	CCL2+ MG	GSM5264665	0	3	0	18.85
227	MS	FN1+ MG	GSM5264665	3	3	100	62.64
228	MS	SPP1+ MG	GSM5264665	0	3	0	11.17
229	MS	CCL2+ MG	GSM5264667	0	4	0	18.85
230	MS	FN1+ MG	GSM5264667	3	4	75	62.64
231	MS	SPP1+ MG	GSM5264667	1	4	25	11.17
232	HC	CCL2+ MG	GSM5264670	28	226	12.39	20
233	HC	FN1+ MG	GSM5264670	192	226	84.96	70.59
234	HC	SPP1+ MG	GSM5264670	6	226	2.65	5.77
235	OID	CCL2+ MG	H_ZE-L440-L440_C	2	8	25	26.14
236	OID	FN1+ MG	H_ZE-L440-L440_C	5	8	62.5	53.98
237	OID	SPP1+ MG	H_ZE-L440-L440_C	1	8	12.5	6.25
238	HC	CCL2+ MG	IIH10999	6	23	26.09	20
239	HC	FN1+ MG	IIH10999	13	23	56.52	70.59
240	HC	SPP1+ MG	IIH10999	4	23	17.39	5.77
241	HC	CCL2+ MG	IIH32190	108	269	40.15	20
242	HC	FN1+ MG	IIH32190	150	269	55.76	70.59
243	HC	SPP1+ MG	IIH32190	11	269	4.09	5.77
244	HC	CCL2+ MG	IIH41540	8	68	11.76	20
245	HC	FN1+ MG	IIH41540	48	68	70.59	70.59
246	HC	SPP1+ MG	IIH41540	12	68	17.65	5.77
247	HC	CCL2+ MG	IIH45044	87	357	24.37	20
248	HC	FN1+ MG	IIH45044	238	357	66.67	70.59
249	HC	SPP1+ MG	IIH45044	32	357	8.96	5.77
250	HC	CCL2+ MG	IIH47578	9	52	17.31	20
251	HC	FN1+ MG	IIH47578	40	52	76.92	70.59
252	HC	SPP1+ MG	IIH47578	3	52	5.77	5.77
253	HC	CCL2+ MG	IIH53423	44	184	23.91	20
254	HC	FN1+ MG	IIH53423	94	184	51.09	70.59
255	HC	SPP1+ MG	IIH53423	46	184	25	5.77
256	HC	CCL2+ MG	IIH68490	4	5	80	20
257	HC	FN1+ MG	IIH68490	1	5	20	70.59
258	HC	SPP1+ MG	IIH68490	0	5	0	5.77
259	HC	CCL2+ MG	IIH85037	0	1	0	20
260	HC	FN1+ MG	IIH85037	0	1	0	70.59
261	HC	SPP1+ MG	IIH85037	1	1	100	5.77
262	HC	CCL2+ MG	IIH91012	126	391	32.23	20
263	HC	FN1+ MG	IIH91012	169	391	43.22	70.59
264	HC	SPP1+ MG	IIH91012	96	391	24.55	5.77
265	ND	CCL2+ MG	MGI0094_1_TRB623	6	20	30	10
266	ND	FN1+ MG	MGI0094_1_TRB623	11	20	55	85.71
267	ND	SPP1+ MG	MGI0094_1_TRB623	3	20	15	5.56
268	MS	CCL2+ MG	MGI0110_1_1307_005_BSE_C	6	47	12.77	18.85
269	MS	FN1+ MG	MGI0110_1_1307_005_BSE_C	35	47	74.47	62.64
270	MS	SPP1+ MG	MGI0110_1_1307_005_BSE_C	6	47	12.77	11.17
271	MS	CCL2+ MG	MGI0208_1_1307_006_BSE_C	2	3	66.67	18.85
272	MS	FN1+ MG	MGI0208_1_1307_006_BSE_C	1	3	33.33	62.64
273	MS	SPP1+ MG	MGI0208_1_1307_006_BSE_C	0	3	0	11.17
274	MS	CCL2+ MG	MGI0277_1_TWBJ-L484-L484_C	1	5	20	18.85
275	MS	FN1+ MG	MGI0277_1_TWBJ-L484-L484_C	2	5	40	62.64
276	MS	SPP1+ MG	MGI0277_1_TWBJ-L484-L484_C	2	5	40	11.17
277	MS	CCL2+ MG	MGI0335_1_TWBJ-L485-L485_C	36	219	16.44	18.85
278	MS	FN1+ MG	MGI0335_1_TWBJ-L485-L485_C	132	219	60.27	62.64
279	MS	SPP1+ MG	MGI0335_1_TWBJ-L485-L485_C	51	219	23.29	11.17
280	MS	CCL2+ MG	MGI0964_TWHR-1307_009_BSE-1307_009_BSE_C	17	78	21.79	18.85
281	MS	FN1+ MG	MGI0964_TWHR-1307_009_BSE-1307_009_BSE_C	53	78	67.95	62.64
282	MS	SPP1+ MG	MGI0964_TWHR-1307_009_BSE-1307_009_BSE_C	8	78	10.26	11.17
283	MS	CCL2+ MG	MGI1108_TWHR-1307_011_BSE-1307_011_BSE_C	0	2	0	18.85
284	MS	FN1+ MG	MGI1108_TWHR-1307_011_BSE-1307_011_BSE_C	2	2	100	62.64
285	MS	SPP1+ MG	MGI1108_TWHR-1307_011_BSE-1307_011_BSE_C	0	2	0	11.17
286	MS	CCL2+ MG	MS25719	4	30	13.33	18.85
287	MS	FN1+ MG	MS25719	11	30	36.67	62.64
288	MS	SPP1+ MG	MS25719	15	30	50	11.17
289	MS	CCL2+ MG	MS77654	29	72	40.28	18.85
290	MS	FN1+ MG	MS77654	42	72	58.33	62.64
291	MS	SPP1+ MG	MS77654	1	72	1.39	11.17
292	MS	CCL2+ MG	MS79670	11	14	78.57	18.85
293	MS	FN1+ MG	MS79670	3	14	21.43	62.64
294	MS	SPP1+ MG	MS79670	0	14	0	11.17
295	HC	CCL2+ MG	NIC1	0	2	0	20
296	HC	FN1+ MG	NIC1	2	2	100	70.59
297	HC	SPP1+ MG	NIC1	0	2	0	5.77
298	HC	CCL2+ MG	SAMN16180700	13	143	9.09	20
299	HC	FN1+ MG	SAMN16180700	116	143	81.12	70.59
300	HC	SPP1+ MG	SAMN16180700	14	143	9.79	5.77
301	HC	CCL2+ MG	SAMN16180701	2	19	10.53	20
302	HC	FN1+ MG	SAMN16180701	13	19	68.42	70.59
303	HC	SPP1+ MG	SAMN16180701	4	19	21.05	5.77
304	HC	CCL2+ MG	SAMN16180704	3	14	21.43	20
305	HC	FN1+ MG	SAMN16180704	8	14	57.14	70.59
306	HC	SPP1+ MG	SAMN16180704	3	14	21.43	5.77
307	HC	CCL2+ MG	SAMN16180714	8	23	34.78	20
308	HC	FN1+ MG	SAMN16180714	12	23	52.17	70.59
309	HC	SPP1+ MG	SAMN16180714	3	23	13.04	5.77
310	HC	CCL2+ MG	SAMN16180715	23	70	32.86	20
311	HC	FN1+ MG	SAMN16180715	33	70	47.14	70.59
312	HC	SPP1+ MG	SAMN16180715	14	70	20	5.77
313	MS	CCL2+ MG	SAMN16180716	6	22	27.27	18.85
314	MS	FN1+ MG	SAMN16180716	12	22	54.55	62.64
315	MS	SPP1+ MG	SAMN16180716	4	22	18.18	11.17
316	MS	CCL2+ MG	SAMN16180729	1	5	20	18.85
317	MS	FN1+ MG	SAMN16180729	4	5	80	62.64
318	MS	SPP1+ MG	SAMN16180729	0	5	0	11.17
319	MS	CCL2+ MG	SAMN16180733	3	20	15	18.85
320	MS	FN1+ MG	SAMN16180733	13	20	65	62.64
321	MS	SPP1+ MG	SAMN16180733	4	20	20	11.17
322	MS	CCL2+ MG	SAMN16180738	6	11	54.55	18.85
323	MS	FN1+ MG	SAMN16180738	3	11	27.27	62.64
324	MS	SPP1+ MG	SAMN16180738	2	11	18.18	11.17
325	HC	CCL2+ MG	SAMN16180739	22	145	15.17	20
326	HC	FN1+ MG	SAMN16180739	78	145	53.79	70.59
327	HC	SPP1+ MG	SAMN16180739	45	145	31.03	5.77
328	MS	CCL2+ MG	SAMN16180740	1	8	12.5	18.85
329	MS	FN1+ MG	SAMN16180740	4	8	50	62.64
330	MS	SPP1+ MG	SAMN16180740	3	8	37.5	11.17
331	HC	CCL2+ MG	SCNI1	0	1	0	20
332	HC	FN1+ MG	SCNI1	1	1	100	70.59
333	HC	SPP1+ MG	SCNI1	0	1	0	5.77
334	HC	CCL2+ MG	SCNI2	2	3	66.67	20
335	HC	FN1+ MG	SCNI2	1	3	33.33	70.59
336	HC	SPP1+ MG	SCNI2	0	3	0	5.77
337	HC	CCL2+ MG	SCNI4	1	5	20	20
338	HC	FN1+ MG	SCNI4	2	5	40	70.59
339	HC	SPP1+ MG	SCNI4	2	5	40	5.77
340	MS	CCL2+ MG	TWBJ-L460-L460_C	16	82	19.51	18.85
341	MS	FN1+ MG	TWBJ-L460-L460_C	57	82	69.51	62.64
342	MS	SPP1+ MG	TWBJ-L460-L460_C	9	82	10.98	11.17
343	MS	CCL2+ MG	TWBJ-L464-L464_C-lib1	1	6	16.67	18.85
344	MS	FN1+ MG	TWBJ-L464-L464_C-lib1	4	6	66.67	62.64
345	MS	SPP1+ MG	TWBJ-L464-L464_C-lib1	1	6	16.67	11.17
346	ND	CCL2+ MG	TWFM-EAS487-EAS487-lib1	5	50	10	10
347	ND	FN1+ MG	TWFM-EAS487-EAS487-lib1	41	50	82	85.71
348	ND	SPP1+ MG	TWFM-EAS487-EAS487-lib1	4	50	8	5.56
349	MS	CCL2+ MG	Twin1.1	0	1	0	18.85
350	MS	FN1+ MG	Twin1.1	1	1	100	62.64
351	MS	SPP1+ MG	Twin1.1	0	1	0	11.17
352	HC	CCL2+ MG	Twin1.2	3	5	60	20
353	HC	FN1+ MG	Twin1.2	2	5	40	70.59
354	HC	SPP1+ MG	Twin1.2	0	5	0	5.77
355	MS	CCL2+ MG	Twin2.1	1	2	50	18.85
356	MS	FN1+ MG	Twin2.1	0	2	0	62.64
357	MS	SPP1+ MG	Twin2.1	1	2	50	11.17
358	HC	CCL2+ MG	Twin3.2	0	1	0	20
359	HC	FN1+ MG	Twin3.2	1	1	100	70.59
360	HC	SPP1+ MG	Twin3.2	0	1	0	5.77
361	MS	CCL2+ MG	Twin4.1	1	1	100	18.85
362	MS	FN1+ MG	Twin4.1	0	1	0	62.64
363	MS	SPP1+ MG	Twin4.1	0	1	0	11.17
364	HC	CCL2+ MG	Twin4.2	1	1	100	20
365	HC	FN1+ MG	Twin4.2	0	1	0	70.59
366	HC	SPP1+ MG	Twin4.2	0	1	0	5.77
367	INF	CCL2+ MG	VE48279	11	26	42.31	17.08
368	INF	FN1+ MG	VE48279	10	26	38.46	81.95
369	INF	SPP1+ MG	VE48279	5	26	19.23	0.62
370	INF	CCL2+ MG	VE57538	0	5	0	17.08
371	INF	FN1+ MG	VE57538	5	5	100	81.95
372	INF	SPP1+ MG	VE57538	0	5	0	0.62
373	INF	CCL2+ MG	VE61728	0	5	0	17.08
374	INF	FN1+ MG	VE61728	5	5	100	81.95
375	INF	SPP1+ MG	VE61728	0	5	0	0.62
376	INF	CCL2+ MG	VE66730	0	1	0	17.08
377	INF	FN1+ MG	VE66730	1	1	100	81.95
378	INF	SPP1+ MG	VE66730	0	1	0	0.62

## Sheet: fig.5e
	organ	cell_type	sample	cells_per_sample	total_cells	percent	median
1	CSF	Activated	COV1933	0	3	0	7.69
2	CSF	Atypical mem	COV1933	1	3	33.33	0
3	CSF	Naïve	COV1933	1	3	33.33	0
4	CSF	Plasmablasts	COV1933	0	3	0	0
5	CSF	Switched mem	COV1933	1	3	33.33	60
6	CSF	Transitional	COV1933	0	3	0	0
7	CSF	Activated	COV1950	0	3	0	7.69
8	CSF	Atypical mem	COV1950	0	3	0	0
9	CSF	Naïve	COV1950	1	3	33.33	0
10	CSF	Plasmablasts	COV1950	0	3	0	0
11	CSF	Switched mem	COV1950	2	3	66.67	60
12	CSF	Transitional	COV1950	0	3	0	0
13	CSF	Activated	Enc2	0	5	0	7.69
14	CSF	Atypical mem	Enc2	0	5	0	0
15	CSF	Naïve	Enc2	0	5	0	0
16	CSF	Plasmablasts	Enc2	1	5	20	0
17	CSF	Switched mem	Enc2	4	5	80	60
18	CSF	Transitional	Enc2	0	5	0	0
19	PBMC	Activated	GSM3293822	19	194	9.79	0.69
20	PBMC	Atypical mem	GSM3293822	10	194	5.15	4.59
21	PBMC	Naïve	GSM3293822	73	194	37.63	46.48
22	PBMC	Plasmablasts	GSM3293822	17	194	8.76	2.57
23	PBMC	Switched mem	GSM3293822	72	194	37.11	34.81
24	PBMC	Transitional	GSM3293822	3	194	1.55	3.94
25	CSF	Activated	GSM3293823	1	13	7.69	7.69
26	CSF	Atypical mem	GSM3293823	0	13	0	0
27	CSF	Naïve	GSM3293823	0	13	0	0
28	CSF	Plasmablasts	GSM3293823	3	13	23.08	0
29	CSF	Switched mem	GSM3293823	9	13	69.23	60
30	CSF	Transitional	GSM3293823	0	13	0	0
31	PBMC	Activated	GSM3293824	24	269	8.92	0.69
32	PBMC	Atypical mem	GSM3293824	10	269	3.72	4.59
33	PBMC	Naïve	GSM3293824	62	269	23.05	46.48
34	PBMC	Plasmablasts	GSM3293824	19	269	7.06	2.57
35	PBMC	Switched mem	GSM3293824	148	269	55.02	34.81
36	PBMC	Transitional	GSM3293824	6	269	2.23	3.94
37	CSF	Activated	GSM3293825	2	19	10.53	7.69
38	CSF	Atypical mem	GSM3293825	0	19	0	0
39	CSF	Naïve	GSM3293825	0	19	0	0
40	CSF	Plasmablasts	GSM3293825	2	19	10.53	0
41	CSF	Switched mem	GSM3293825	15	19	78.95	60
42	CSF	Transitional	GSM3293825	0	19	0	0
43	CSF	Activated	GSM3293826	0	17	0	7.69
44	CSF	Atypical mem	GSM3293826	0	17	0	0
45	CSF	Naïve	GSM3293826	0	17	0	0
46	CSF	Plasmablasts	GSM3293826	3	17	17.65	0
47	CSF	Switched mem	GSM3293826	14	17	82.35	60
48	CSF	Transitional	GSM3293826	0	17	0	0
49	CSF	Activated	GSM3293827	0	2	0	7.69
50	CSF	Atypical mem	GSM3293827	0	2	0	0
51	CSF	Naïve	GSM3293827	0	2	0	0
52	CSF	Plasmablasts	GSM3293827	0	2	0	0
53	CSF	Switched mem	GSM3293827	2	2	100	60
54	CSF	Transitional	GSM3293827	0	2	0	0
55	CSF	Activated	GSM3293828	1	9	11.11	7.69
56	CSF	Atypical mem	GSM3293828	0	9	0	0
57	CSF	Naïve	GSM3293828	0	9	0	0
58	CSF	Plasmablasts	GSM3293828	1	9	11.11	0
59	CSF	Switched mem	GSM3293828	7	9	77.78	60
60	CSF	Transitional	GSM3293828	0	9	0	0
61	CSF	Activated	GSM3984199	1	3	33.33	7.69
62	CSF	Atypical mem	GSM3984199	0	3	0	0
63	CSF	Naïve	GSM3984199	0	3	0	0
64	CSF	Plasmablasts	GSM3984199	0	3	0	0
65	CSF	Switched mem	GSM3984199	2	3	66.67	60
66	CSF	Transitional	GSM3984199	0	3	0	0
67	CSF	Activated	GSM3984200	3	6	50	7.69
68	CSF	Atypical mem	GSM3984200	0	6	0	0
69	CSF	Naïve	GSM3984200	0	6	0	0
70	CSF	Plasmablasts	GSM3984200	0	6	0	0
71	CSF	Switched mem	GSM3984200	3	6	50	60
72	CSF	Transitional	GSM3984200	0	6	0	0
73	CSF	Activated	GSM3984201	1	2	50	7.69
74	CSF	Atypical mem	GSM3984201	0	2	0	0
75	CSF	Naïve	GSM3984201	0	2	0	0
76	CSF	Plasmablasts	GSM3984201	0	2	0	0
77	CSF	Switched mem	GSM3984201	1	2	50	60
78	CSF	Transitional	GSM3984201	0	2	0	0
79	CSF	Activated	GSM3984202	2	5	40	7.69
80	CSF	Atypical mem	GSM3984202	0	5	0	0
81	CSF	Naïve	GSM3984202	0	5	0	0
82	CSF	Plasmablasts	GSM3984202	0	5	0	0
83	CSF	Switched mem	GSM3984202	3	5	60	60
84	CSF	Transitional	GSM3984202	0	5	0	0
85	CSF	Activated	GSM3984203	1	5	20	7.69
86	CSF	Atypical mem	GSM3984203	0	5	0	0
87	CSF	Naïve	GSM3984203	0	5	0	0
88	CSF	Plasmablasts	GSM3984203	0	5	0	0
89	CSF	Switched mem	GSM3984203	4	5	80	60
90	CSF	Transitional	GSM3984203	0	5	0	0
91	CSF	Activated	GSM3984204	0	6	0	7.69
92	CSF	Atypical mem	GSM3984204	0	6	0	0
93	CSF	Naïve	GSM3984204	2	6	33.33	0
94	CSF	Plasmablasts	GSM3984204	0	6	0	0
95	CSF	Switched mem	GSM3984204	4	6	66.67	60
96	CSF	Transitional	GSM3984204	0	6	0	0
97	CSF	Activated	GSM3984205	4	7	57.14	7.69
98	CSF	Atypical mem	GSM3984205	0	7	0	0
99	CSF	Naïve	GSM3984205	0	7	0	0
100	CSF	Plasmablasts	GSM3984205	0	7	0	0
101	CSF	Switched mem	GSM3984205	3	7	42.86	60
102	CSF	Transitional	GSM3984205	0	7	0	0
103	CSF	Activated	GSM3984206	1	8	12.5	7.69
104	CSF	Atypical mem	GSM3984206	0	8	0	0
105	CSF	Naïve	GSM3984206	0	8	0	0
106	CSF	Plasmablasts	GSM3984206	4	8	50	0
107	CSF	Switched mem	GSM3984206	3	8	37.5	60
108	CSF	Transitional	GSM3984206	0	8	0	0
109	CSF	Activated	GSM3984207	0	5	0	7.69
110	CSF	Atypical mem	GSM3984207	0	5	0	0
111	CSF	Naïve	GSM3984207	0	5	0	0
112	CSF	Plasmablasts	GSM3984207	1	5	20	0
113	CSF	Switched mem	GSM3984207	4	5	80	60
114	CSF	Transitional	GSM3984207	0	5	0	0
115	CSF	Activated	GSM3984208	0	1	0	7.69
116	CSF	Atypical mem	GSM3984208	1	1	100	0
117	CSF	Naïve	GSM3984208	0	1	0	0
118	CSF	Plasmablasts	GSM3984208	0	1	0	0
119	CSF	Switched mem	GSM3984208	0	1	0	60
120	CSF	Transitional	GSM3984208	0	1	0	0
121	CSF	Activated	GSM3984209	0	1	0	7.69
122	CSF	Atypical mem	GSM3984209	0	1	0	0
123	CSF	Naïve	GSM3984209	0	1	0	0
124	CSF	Plasmablasts	GSM3984209	0	1	0	0
125	CSF	Switched mem	GSM3984209	1	1	100	60
126	CSF	Transitional	GSM3984209	0	1	0	0
127	CSF	Activated	GSM3984210	0	2	0	7.69
128	CSF	Atypical mem	GSM3984210	0	2	0	0
129	CSF	Naïve	GSM3984210	0	2	0	0
130	CSF	Plasmablasts	GSM3984210	0	2	0	0
131	CSF	Switched mem	GSM3984210	2	2	100	60
132	CSF	Transitional	GSM3984210	0	2	0	0
133	CSF	Activated	GSM3984211	2	13	15.38	7.69
134	CSF	Atypical mem	GSM3984211	0	13	0	0
135	CSF	Naïve	GSM3984211	2	13	15.38	0
136	CSF	Plasmablasts	GSM3984211	0	13	0	0
137	CSF	Switched mem	GSM3984211	9	13	69.23	60
138	CSF	Transitional	GSM3984211	0	13	0	0
139	CSF	Activated	GSM3984212	0	4	0	7.69
140	CSF	Atypical mem	GSM3984212	0	4	0	0
141	CSF	Naïve	GSM3984212	0	4	0	0
142	CSF	Plasmablasts	GSM3984212	0	4	0	0
143	CSF	Switched mem	GSM3984212	4	4	100	60
144	CSF	Transitional	GSM3984212	0	4	0	0
145	CSF	Activated	GSM3984213	2	3	66.67	7.69
146	CSF	Atypical mem	GSM3984213	0	3	0	0
147	CSF	Naïve	GSM3984213	0	3	0	0
148	CSF	Plasmablasts	GSM3984213	0	3	0	0
149	CSF	Switched mem	GSM3984213	1	3	33.33	60
150	CSF	Transitional	GSM3984213	0	3	0	0
151	CSF	Activated	GSM3984214	1	5	20	7.69
152	CSF	Atypical mem	GSM3984214	0	5	0	0
153	CSF	Naïve	GSM3984214	0	5	0	0
154	CSF	Plasmablasts	GSM3984214	0	5	0	0
155	CSF	Switched mem	GSM3984214	4	5	80	60
156	CSF	Transitional	GSM3984214	0	5	0	0
157	CSF	Activated	GSM3984215	0	3	0	7.69
158	CSF	Atypical mem	GSM3984215	0	3	0	0
159	CSF	Naïve	GSM3984215	0	3	0	0
160	CSF	Plasmablasts	GSM3984215	0	3	0	0
161	CSF	Switched mem	GSM3984215	3	3	100	60
162	CSF	Transitional	GSM3984215	0	3	0	0
163	CSF	Activated	GSM3984216	2	5	40	7.69
164	CSF	Atypical mem	GSM3984216	0	5	0	0
165	CSF	Naïve	GSM3984216	0	5	0	0
166	CSF	Plasmablasts	GSM3984216	0	5	0	0
167	CSF	Switched mem	GSM3984216	3	5	60	60
168	CSF	Transitional	GSM3984216	0	5	0	0
169	CSF	Activated	GSM4104122	19	160	11.88	7.69
170	CSF	Atypical mem	GSM4104122	22	160	13.75	0
171	CSF	Naïve	GSM4104122	4	160	2.5	0
172	CSF	Plasmablasts	GSM4104122	26	160	16.25	0
173	CSF	Switched mem	GSM4104122	88	160	55	60
174	CSF	Transitional	GSM4104122	1	160	0.62	0
175	CSF	Activated	GSM4104123	14	34	41.18	7.69
176	CSF	Atypical mem	GSM4104123	0	34	0	0
177	CSF	Naïve	GSM4104123	0	34	0	0
178	CSF	Plasmablasts	GSM4104123	9	34	26.47	0
179	CSF	Switched mem	GSM4104123	11	34	32.35	60
180	CSF	Transitional	GSM4104123	0	34	0	0
181	CSF	Activated	GSM4104124	14	73	19.18	7.69
182	CSF	Atypical mem	GSM4104124	5	73	6.85	0
183	CSF	Naïve	GSM4104124	1	73	1.37	0
184	CSF	Plasmablasts	GSM4104124	3	73	4.11	0
185	CSF	Switched mem	GSM4104124	50	73	68.49	60
186	CSF	Transitional	GSM4104124	0	73	0	0
187	CSF	Activated	GSM4104125	1	32	3.12	7.69
188	CSF	Atypical mem	GSM4104125	7	32	21.88	0
189	CSF	Naïve	GSM4104125	2	32	6.25	0
190	CSF	Plasmablasts	GSM4104125	8	32	25	0
191	CSF	Switched mem	GSM4104125	14	32	43.75	60
192	CSF	Transitional	GSM4104125	0	32	0	0
193	CSF	Activated	GSM4104126	21	303	6.93	7.69
194	CSF	Atypical mem	GSM4104126	7	303	2.31	0
195	CSF	Naïve	GSM4104126	22	303	7.26	0
196	CSF	Plasmablasts	GSM4104126	178	303	58.75	0
197	CSF	Switched mem	GSM4104126	73	303	24.09	60
198	CSF	Transitional	GSM4104126	2	303	0.66	0
199	CSF	Activated	GSM4104127	0	4	0	7.69
200	CSF	Atypical mem	GSM4104127	0	4	0	0
201	CSF	Naïve	GSM4104127	0	4	0	0
202	CSF	Plasmablasts	GSM4104127	1	4	25	0
203	CSF	Switched mem	GSM4104127	3	4	75	60
204	CSF	Transitional	GSM4104127	0	4	0	0
205	CSF	Activated	GSM4104128	1	5	20	7.69
206	CSF	Atypical mem	GSM4104128	0	5	0	0
207	CSF	Naïve	GSM4104128	0	5	0	0
208	CSF	Plasmablasts	GSM4104128	1	5	20	0
209	CSF	Switched mem	GSM4104128	3	5	60	60
210	CSF	Transitional	GSM4104128	0	5	0	0
211	CSF	Activated	GSM4104129	2	12	16.67	7.69
212	CSF	Atypical mem	GSM4104129	0	12	0	0
213	CSF	Naïve	GSM4104129	2	12	16.67	0
214	CSF	Plasmablasts	GSM4104129	0	12	0	0
215	CSF	Switched mem	GSM4104129	8	12	66.67	60
216	CSF	Transitional	GSM4104129	0	12	0	0
217	CSF	Activated	GSM4104131	0	4	0	7.69
218	CSF	Atypical mem	GSM4104131	0	4	0	0
219	CSF	Naïve	GSM4104131	0	4	0	0
220	CSF	Plasmablasts	GSM4104131	0	4	0	0
221	CSF	Switched mem	GSM4104131	3	4	75	60
222	CSF	Transitional	GSM4104131	1	4	25	0
223	CSF	Activated	GSM4104132	4	19	21.05	7.69
224	CSF	Atypical mem	GSM4104132	1	19	5.26	0
225	CSF	Naïve	GSM4104132	1	19	5.26	0
226	CSF	Plasmablasts	GSM4104132	0	19	0	0
227	CSF	Switched mem	GSM4104132	13	19	68.42	60
228	CSF	Transitional	GSM4104132	0	19	0	0
229	CSF	Activated	GSM4104133	1	2	50	7.69
230	CSF	Atypical mem	GSM4104133	0	2	0	0
231	CSF	Naïve	GSM4104133	0	2	0	0
232	CSF	Plasmablasts	GSM4104133	0	2	0	0
233	CSF	Switched mem	GSM4104133	1	2	50	60
234	CSF	Transitional	GSM4104133	0	2	0	0
235	PBMC	Activated	GSM4104134	0	484	0	0.69
236	PBMC	Atypical mem	GSM4104134	20	484	4.13	4.59
237	PBMC	Naïve	GSM4104134	234	484	48.35	46.48
238	PBMC	Plasmablasts	GSM4104134	19	484	3.93	2.57
239	PBMC	Switched mem	GSM4104134	197	484	40.7	34.81
240	PBMC	Transitional	GSM4104134	14	484	2.89	3.94
241	PBMC	Activated	GSM4104135	0	40	0	0.69
242	PBMC	Atypical mem	GSM4104135	4	40	10	4.59
243	PBMC	Naïve	GSM4104135	7	40	17.5	46.48
244	PBMC	Plasmablasts	GSM4104135	0	40	0	2.57
245	PBMC	Switched mem	GSM4104135	27	40	67.5	34.81
246	PBMC	Transitional	GSM4104135	2	40	5	3.94
247	PBMC	Activated	GSM4104136	0	435	0	0.69
248	PBMC	Atypical mem	GSM4104136	23	435	5.29	4.59
249	PBMC	Naïve	GSM4104136	251	435	57.7	46.48
250	PBMC	Plasmablasts	GSM4104136	14	435	3.22	2.57
251	PBMC	Switched mem	GSM4104136	96	435	22.07	34.81
252	PBMC	Transitional	GSM4104136	51	435	11.72	3.94
253	PBMC	Activated	GSM4104137	3	512	0.59	0.69
254	PBMC	Atypical mem	GSM4104137	10	512	1.95	4.59
255	PBMC	Naïve	GSM4104137	359	512	70.12	46.48
256	PBMC	Plasmablasts	GSM4104137	4	512	0.78	2.57
257	PBMC	Switched mem	GSM4104137	103	512	20.12	34.81
258	PBMC	Transitional	GSM4104137	33	512	6.45	3.94
259	PBMC	Activated	GSM4104138	2	569	0.35	0.69
260	PBMC	Atypical mem	GSM4104138	20	569	3.51	4.59
261	PBMC	Naïve	GSM4104138	364	569	63.97	46.48
262	PBMC	Plasmablasts	GSM4104138	10	569	1.76	2.57
263	PBMC	Switched mem	GSM4104138	154	569	27.07	34.81
264	PBMC	Transitional	GSM4104138	19	569	3.34	3.94
265	PBMC	Activated	GSM4104139	0	21	0	0.69
266	PBMC	Atypical mem	GSM4104139	1	21	4.76	4.59
267	PBMC	Naïve	GSM4104139	19	21	90.48	46.48
268	PBMC	Plasmablasts	GSM4104139	0	21	0	2.57
269	PBMC	Switched mem	GSM4104139	0	21	0	34.81
270	PBMC	Transitional	GSM4104139	1	21	4.76	3.94
271	PBMC	Activated	GSM4104140	10	123	8.13	0.69
272	PBMC	Atypical mem	GSM4104140	2	123	1.63	4.59
273	PBMC	Naïve	GSM4104140	31	123	25.2	46.48
274	PBMC	Plasmablasts	GSM4104140	3	123	2.44	2.57
275	PBMC	Switched mem	GSM4104140	75	123	60.98	34.81
276	PBMC	Transitional	GSM4104140	2	123	1.63	3.94
277	PBMC	Activated	GSM4104141	23	115	20	0.69
278	PBMC	Atypical mem	GSM4104141	2	115	1.74	4.59
279	PBMC	Naïve	GSM4104141	55	115	47.83	46.48
280	PBMC	Plasmablasts	GSM4104141	1	115	0.87	2.57
281	PBMC	Switched mem	GSM4104141	33	115	28.7	34.81
282	PBMC	Transitional	GSM4104141	1	115	0.87	3.94
283	PBMC	Activated	GSM4104142	5	39	12.82	0.69
284	PBMC	Atypical mem	GSM4104142	0	39	0	4.59
285	PBMC	Naïve	GSM4104142	17	39	43.59	46.48
286	PBMC	Plasmablasts	GSM4104142	0	39	0	2.57
287	PBMC	Switched mem	GSM4104142	17	39	43.59	34.81
288	PBMC	Transitional	GSM4104142	0	39	0	3.94
289	PBMC	Activated	GSM4104143	3	72	4.17	0.69
290	PBMC	Atypical mem	GSM4104143	4	72	5.56	4.59
291	PBMC	Naïve	GSM4104143	17	72	23.61	46.48
292	PBMC	Plasmablasts	GSM4104143	7	72	9.72	2.57
293	PBMC	Switched mem	GSM4104143	38	72	52.78	34.81
294	PBMC	Transitional	GSM4104143	3	72	4.17	3.94
295	CSF	Activated	GSM4208766	1	4	25	7.69
296	CSF	Atypical mem	GSM4208766	0	4	0	0
297	CSF	Naïve	GSM4208766	0	4	0	0
298	CSF	Plasmablasts	GSM4208766	0	4	0	0
299	CSF	Switched mem	GSM4208766	3	4	75	60
300	CSF	Transitional	GSM4208766	0	4	0	0
301	CSF	Activated	GSM4208769	2	5	40	7.69
302	CSF	Atypical mem	GSM4208769	0	5	0	0
303	CSF	Naïve	GSM4208769	0	5	0	0
304	CSF	Plasmablasts	GSM4208769	0	5	0	0
305	CSF	Switched mem	GSM4208769	3	5	60	60
306	CSF	Transitional	GSM4208769	0	5	0	0
307	CSF	Activated	GSM4208770	0	1	0	7.69
308	CSF	Atypical mem	GSM4208770	0	1	0	0
309	CSF	Naïve	GSM4208770	0	1	0	0
310	CSF	Plasmablasts	GSM4208770	0	1	0	0
311	CSF	Switched mem	GSM4208770	1	1	100	60
312	CSF	Transitional	GSM4208770	0	1	0	0
313	CSF	Activated	GSM4208771	2	10	20	7.69
314	CSF	Atypical mem	GSM4208771	0	10	0	0
315	CSF	Naïve	GSM4208771	2	10	20	0
316	CSF	Plasmablasts	GSM4208771	0	10	0	0
317	CSF	Switched mem	GSM4208771	6	10	60	60
318	CSF	Transitional	GSM4208771	0	10	0	0
319	CSF	Activated	GSM4208772	1	3	33.33	7.69
320	CSF	Atypical mem	GSM4208772	0	3	0	0
321	CSF	Naïve	GSM4208772	0	3	0	0
322	CSF	Plasmablasts	GSM4208772	0	3	0	0
323	CSF	Switched mem	GSM4208772	2	3	66.67	60
324	CSF	Transitional	GSM4208772	0	3	0	0
325	CSF	Activated	GSM4208773	1	2	50	7.69
326	CSF	Atypical mem	GSM4208773	0	2	0	0
327	CSF	Naïve	GSM4208773	0	2	0	0
328	CSF	Plasmablasts	GSM4208773	0	2	0	0
329	CSF	Switched mem	GSM4208773	1	2	50	60
330	CSF	Transitional	GSM4208773	0	2	0	0
331	CSF	Activated	GSM4208774	2	5	40	7.69
332	CSF	Atypical mem	GSM4208774	0	5	0	0
333	CSF	Naïve	GSM4208774	0	5	0	0
334	CSF	Plasmablasts	GSM4208774	0	5	0	0
335	CSF	Switched mem	GSM4208774	3	5	60	60
336	CSF	Transitional	GSM4208774	0	5	0	0
337	CSF	Activated	GSM4208775	4	7	57.14	7.69
338	CSF	Atypical mem	GSM4208775	0	7	0	0
339	CSF	Naïve	GSM4208775	0	7	0	0
340	CSF	Plasmablasts	GSM4208775	0	7	0	0
341	CSF	Switched mem	GSM4208775	3	7	42.86	60
342	CSF	Transitional	GSM4208775	0	7	0	0
343	CSF	Activated	GSM4208776	0	1	0	7.69
344	CSF	Atypical mem	GSM4208776	1	1	100	0
345	CSF	Naïve	GSM4208776	0	1	0	0
346	CSF	Plasmablasts	GSM4208776	0	1	0	0
347	CSF	Switched mem	GSM4208776	0	1	0	60
348	CSF	Transitional	GSM4208776	0	1	0	0
349	CSF	Activated	GSM4208777	0	1	0	7.69
350	CSF	Atypical mem	GSM4208777	0	1	0	0
351	CSF	Naïve	GSM4208777	0	1	0	0
352	CSF	Plasmablasts	GSM4208777	0	1	0	0
353	CSF	Switched mem	GSM4208777	1	1	100	60
354	CSF	Transitional	GSM4208777	0	1	0	0
355	CSF	Activated	GSM4208778	2	7	28.57	7.69
356	CSF	Atypical mem	GSM4208778	0	7	0	0
357	CSF	Naïve	GSM4208778	0	7	0	0
358	CSF	Plasmablasts	GSM4208778	0	7	0	0
359	CSF	Switched mem	GSM4208778	5	7	71.43	60
360	CSF	Transitional	GSM4208778	0	7	0	0
361	CSF	Activated	GSM4208779	0	4	0	7.69
362	CSF	Atypical mem	GSM4208779	1	4	25	0
363	CSF	Naïve	GSM4208779	0	4	0	0
364	CSF	Plasmablasts	GSM4208779	0	4	0	0
365	CSF	Switched mem	GSM4208779	3	4	75	60
366	CSF	Transitional	GSM4208779	0	4	0	0
367	CSF	Activated	GSM4208780	2	13	15.38	7.69
368	CSF	Atypical mem	GSM4208780	0	13	0	0
369	CSF	Naïve	GSM4208780	2	13	15.38	0
370	CSF	Plasmablasts	GSM4208780	0	13	0	0
371	CSF	Switched mem	GSM4208780	9	13	69.23	60
372	CSF	Transitional	GSM4208780	0	13	0	0
373	CSF	Activated	GSM4404052	0	1	0	7.69
374	CSF	Atypical mem	GSM4404052	0	1	0	0
375	CSF	Naïve	GSM4404052	0	1	0	0
376	CSF	Plasmablasts	GSM4404052	0	1	0	0
377	CSF	Switched mem	GSM4404052	1	1	100	60
378	CSF	Transitional	GSM4404052	0	1	0	0
379	CSF	Activated	GSM4404053	0	1	0	7.69
380	CSF	Atypical mem	GSM4404053	0	1	0	0
381	CSF	Naïve	GSM4404053	0	1	0	0
382	CSF	Plasmablasts	GSM4404053	0	1	0	0
383	CSF	Switched mem	GSM4404053	1	1	100	60
384	CSF	Transitional	GSM4404053	0	1	0	0
385	CSF	Activated	GSM4404054	1	3	33.33	7.69
386	CSF	Atypical mem	GSM4404054	0	3	0	0
387	CSF	Naïve	GSM4404054	0	3	0	0
388	CSF	Plasmablasts	GSM4404054	0	3	0	0
389	CSF	Switched mem	GSM4404054	2	3	66.67	60
390	CSF	Transitional	GSM4404054	0	3	0	0
391	CSF	Activated	GSM4404055	0	1	0	7.69
392	CSF	Atypical mem	GSM4404055	0	1	0	0
393	CSF	Naïve	GSM4404055	1	1	100	0
394	CSF	Plasmablasts	GSM4404055	0	1	0	0
395	CSF	Switched mem	GSM4404055	0	1	0	60
396	CSF	Transitional	GSM4404055	0	1	0	0
397	CSF	Activated	GSM4404056	3	7	42.86	7.69
398	CSF	Atypical mem	GSM4404056	0	7	0	0
399	CSF	Naïve	GSM4404056	0	7	0	0
400	CSF	Plasmablasts	GSM4404056	0	7	0	0
401	CSF	Switched mem	GSM4404056	4	7	57.14	60
402	CSF	Transitional	GSM4404056	0	7	0	0
403	CSF	Activated	GSM4404057	1	10	10	7.69
404	CSF	Atypical mem	GSM4404057	0	10	0	0
405	CSF	Naïve	GSM4404057	3	10	30	0
406	CSF	Plasmablasts	GSM4404057	0	10	0	0
407	CSF	Switched mem	GSM4404057	6	10	60	60
408	CSF	Transitional	GSM4404057	0	10	0	0
409	CSF	Activated	GSM4404058	0	2	0	7.69
410	CSF	Atypical mem	GSM4404058	1	2	50	0
411	CSF	Naïve	GSM4404058	0	2	0	0
412	CSF	Plasmablasts	GSM4404058	0	2	0	0
413	CSF	Switched mem	GSM4404058	1	2	50	60
414	CSF	Transitional	GSM4404058	0	2	0	0
415	CSF	Activated	GSM4404059	0	2	0	7.69
416	CSF	Atypical mem	GSM4404059	0	2	0	0
417	CSF	Naïve	GSM4404059	1	2	50	0
418	CSF	Plasmablasts	GSM4404059	0	2	0	0
419	CSF	Switched mem	GSM4404059	1	2	50	60
420	CSF	Transitional	GSM4404059	0	2	0	0
421	CSF	Activated	GSM5264634	1	2	50	7.69
422	CSF	Atypical mem	GSM5264634	0	2	0	0
423	CSF	Naïve	GSM5264634	0	2	0	0
424	CSF	Plasmablasts	GSM5264634	0	2	0	0
425	CSF	Switched mem	GSM5264634	1	2	50	60
426	CSF	Transitional	GSM5264634	0	2	0	0
427	PBMC	Activated	GSM5264635	1	424	0.24	0.69
428	PBMC	Atypical mem	GSM5264635	22	424	5.19	4.59
429	PBMC	Naïve	GSM5264635	152	424	35.85	46.48
430	PBMC	Plasmablasts	GSM5264635	8	424	1.89	2.57
431	PBMC	Switched mem	GSM5264635	232	424	54.72	34.81
432	PBMC	Transitional	GSM5264635	9	424	2.12	3.94
433	CSF	Activated	GSM5264636	0	3	0	7.69
434	CSF	Atypical mem	GSM5264636	0	3	0	0
435	CSF	Naïve	GSM5264636	0	3	0	0
436	CSF	Plasmablasts	GSM5264636	0	3	0	0
437	CSF	Switched mem	GSM5264636	3	3	100	60
438	CSF	Transitional	GSM5264636	0	3	0	0
439	PBMC	Activated	GSM5264637	5	264	1.89	0.69
440	PBMC	Atypical mem	GSM5264637	18	264	6.82	4.59
441	PBMC	Naïve	GSM5264637	111	264	42.05	46.48
442	PBMC	Plasmablasts	GSM5264637	11	264	4.17	2.57
443	PBMC	Switched mem	GSM5264637	110	264	41.67	34.81
444	PBMC	Transitional	GSM5264637	9	264	3.41	3.94
445	PBMC	Activated	GSM5264638	3	695	0.43	0.69
446	PBMC	Atypical mem	GSM5264638	36	695	5.18	4.59
447	PBMC	Naïve	GSM5264638	262	695	37.7	46.48
448	PBMC	Plasmablasts	GSM5264638	61	695	8.78	2.57
449	PBMC	Switched mem	GSM5264638	291	695	41.87	34.81
450	PBMC	Transitional	GSM5264638	42	695	6.04	3.94
451	CSF	Activated	GSM5264639	44	81	54.32	7.69
452	CSF	Atypical mem	GSM5264639	11	81	13.58	0
453	CSF	Naïve	GSM5264639	1	81	1.23	0
454	CSF	Plasmablasts	GSM5264639	1	81	1.23	0
455	CSF	Switched mem	GSM5264639	23	81	28.4	60
456	CSF	Transitional	GSM5264639	1	81	1.23	0
457	PBMC	Activated	GSM5264640	12	621	1.93	0.69
458	PBMC	Atypical mem	GSM5264640	56	621	9.02	4.59
459	PBMC	Naïve	GSM5264640	314	621	50.56	46.48
460	PBMC	Plasmablasts	GSM5264640	11	621	1.77	2.57
461	PBMC	Switched mem	GSM5264640	201	621	32.37	34.81
462	PBMC	Transitional	GSM5264640	27	621	4.35	3.94
463	CSF	Activated	GSM5264641	7	13	53.85	7.69
464	CSF	Atypical mem	GSM5264641	3	13	23.08	0
465	CSF	Naïve	GSM5264641	0	13	0	0
466	CSF	Plasmablasts	GSM5264641	1	13	7.69	0
467	CSF	Switched mem	GSM5264641	2	13	15.38	60
468	CSF	Transitional	GSM5264641	0	13	0	0
469	PBMC	Activated	GSM5264642	3	292	1.03	0.69
470	PBMC	Atypical mem	GSM5264642	15	292	5.14	4.59
471	PBMC	Naïve	GSM5264642	157	292	53.77	46.48
472	PBMC	Plasmablasts	GSM5264642	0	292	0	2.57
473	PBMC	Switched mem	GSM5264642	93	292	31.85	34.81
474	PBMC	Transitional	GSM5264642	24	292	8.22	3.94
475	CSF	Activated	GSM5264643	21	70	30	7.69
476	CSF	Atypical mem	GSM5264643	1	70	1.43	0
477	CSF	Naïve	GSM5264643	2	70	2.86	0
478	CSF	Plasmablasts	GSM5264643	2	70	2.86	0
479	CSF	Switched mem	GSM5264643	44	70	62.86	60
480	CSF	Transitional	GSM5264643	0	70	0	0
481	PBMC	Activated	GSM5264644	12	579	2.07	0.69
482	PBMC	Atypical mem	GSM5264644	6	579	1.04	4.59
483	PBMC	Naïve	GSM5264644	180	579	31.09	46.48
484	PBMC	Plasmablasts	GSM5264644	13	579	2.25	2.57
485	PBMC	Switched mem	GSM5264644	360	579	62.18	34.81
486	PBMC	Transitional	GSM5264644	8	579	1.38	3.94
487	CSF	Activated	GSM5264645	22	91	24.18	7.69
488	CSF	Atypical mem	GSM5264645	9	91	9.89	0
489	CSF	Naïve	GSM5264645	4	91	4.4	0
490	CSF	Plasmablasts	GSM5264645	4	91	4.4	0
491	CSF	Switched mem	GSM5264645	51	91	56.04	60
492	CSF	Transitional	GSM5264645	1	91	1.1	0
493	PBMC	Activated	GSM5264646	3	344	0.87	0.69
494	PBMC	Atypical mem	GSM5264646	12	344	3.49	4.59
495	PBMC	Naïve	GSM5264646	139	344	40.41	46.48
496	PBMC	Plasmablasts	GSM5264646	8	344	2.33	2.57
497	PBMC	Switched mem	GSM5264646	168	344	48.84	34.81
498	PBMC	Transitional	GSM5264646	14	344	4.07	3.94
499	CSF	Activated	GSM5264647	1	4	25	7.69
500	CSF	Atypical mem	GSM5264647	0	4	0	0
501	CSF	Naïve	GSM5264647	0	4	0	0
502	CSF	Plasmablasts	GSM5264647	0	4	0	0
503	CSF	Switched mem	GSM5264647	3	4	75	60
504	CSF	Transitional	GSM5264647	0	4	0	0
505	PBMC	Activated	GSM5264648	11	573	1.92	0.69
506	PBMC	Atypical mem	GSM5264648	30	573	5.24	4.59
507	PBMC	Naïve	GSM5264648	327	573	57.07	46.48
508	PBMC	Plasmablasts	GSM5264648	4	573	0.7	2.57
509	PBMC	Switched mem	GSM5264648	165	573	28.8	34.81
510	PBMC	Transitional	GSM5264648	36	573	6.28	3.94
511	CSF	Activated	GSM5264649	12	210	5.71	7.69
512	CSF	Atypical mem	GSM5264649	6	210	2.86	0
513	CSF	Naïve	GSM5264649	3	210	1.43	0
514	CSF	Plasmablasts	GSM5264649	15	210	7.14	0
515	CSF	Switched mem	GSM5264649	174	210	82.86	60
516	CSF	Transitional	GSM5264649	0	210	0	0
517	PBMC	Activated	GSM5264650	1	558	0.18	0.69
518	PBMC	Atypical mem	GSM5264650	20	558	3.58	4.59
519	PBMC	Naïve	GSM5264650	277	558	49.64	46.48
520	PBMC	Plasmablasts	GSM5264650	36	558	6.45	2.57
521	PBMC	Switched mem	GSM5264650	214	558	38.35	34.81
522	PBMC	Transitional	GSM5264650	10	558	1.79	3.94
523	CSF	Activated	GSM5264651	5	79	6.33	7.69
524	CSF	Atypical mem	GSM5264651	3	79	3.8	0
525	CSF	Naïve	GSM5264651	3	79	3.8	0
526	CSF	Plasmablasts	GSM5264651	4	79	5.06	0
527	CSF	Switched mem	GSM5264651	64	79	81.01	60
528	CSF	Transitional	GSM5264651	0	79	0	0
529	PBMC	Activated	GSM5264652	1	622	0.16	0.69
530	PBMC	Atypical mem	GSM5264652	12	622	1.93	4.59
531	PBMC	Naïve	GSM5264652	398	622	63.99	46.48
532	PBMC	Plasmablasts	GSM5264652	16	622	2.57	2.57
533	PBMC	Switched mem	GSM5264652	158	622	25.4	34.81
534	PBMC	Transitional	GSM5264652	37	622	5.95	3.94
535	CSF	Activated	GSM5264653	15	136	11.03	7.69
536	CSF	Atypical mem	GSM5264653	5	136	3.68	0
537	CSF	Naïve	GSM5264653	13	136	9.56	0
538	CSF	Plasmablasts	GSM5264653	70	136	51.47	0
539	CSF	Switched mem	GSM5264653	33	136	24.26	60
540	CSF	Transitional	GSM5264653	0	136	0	0
541	PBMC	Activated	GSM5264654	20	355	5.63	0.69
542	PBMC	Atypical mem	GSM5264654	38	355	10.7	4.59
543	PBMC	Naïve	GSM5264654	165	355	46.48	46.48
544	PBMC	Plasmablasts	GSM5264654	5	355	1.41	2.57
545	PBMC	Switched mem	GSM5264654	113	355	31.83	34.81
546	PBMC	Transitional	GSM5264654	14	355	3.94	3.94
547	PBMC	Activated	GSM5264656	0	116	0	0.69
548	PBMC	Atypical mem	GSM5264656	6	116	5.17	4.59
549	PBMC	Naïve	GSM5264656	59	116	50.86	46.48
550	PBMC	Plasmablasts	GSM5264656	1	116	0.86	2.57
551	PBMC	Switched mem	GSM5264656	40	116	34.48	34.81
552	PBMC	Transitional	GSM5264656	10	116	8.62	3.94
553	CSF	Activated	GSM5264657	1	18	5.56	7.69
554	CSF	Atypical mem	GSM5264657	3	18	16.67	0
555	CSF	Naïve	GSM5264657	0	18	0	0
556	CSF	Plasmablasts	GSM5264657	3	18	16.67	0
557	CSF	Switched mem	GSM5264657	11	18	61.11	60
558	CSF	Transitional	GSM5264657	0	18	0	0
559	PBMC	Activated	GSM5264658	6	684	0.88	0.69
560	PBMC	Atypical mem	GSM5264658	23	684	3.36	4.59
561	PBMC	Naïve	GSM5264658	457	684	66.81	46.48
562	PBMC	Plasmablasts	GSM5264658	7	684	1.02	2.57
563	PBMC	Switched mem	GSM5264658	160	684	23.39	34.81
564	PBMC	Transitional	GSM5264658	31	684	4.53	3.94
565	CSF	Activated	GSM5264659	4	15	26.67	7.69
566	CSF	Atypical mem	GSM5264659	0	15	0	0
567	CSF	Naïve	GSM5264659	0	15	0	0
568	CSF	Plasmablasts	GSM5264659	0	15	0	0
569	CSF	Switched mem	GSM5264659	11	15	73.33	60
570	CSF	Transitional	GSM5264659	0	15	0	0
571	PBMC	Activated	GSM5264660	8	609	1.31	0.69
572	PBMC	Atypical mem	GSM5264660	36	609	5.91	4.59
573	PBMC	Naïve	GSM5264660	295	609	48.44	46.48
574	PBMC	Plasmablasts	GSM5264660	23	609	3.78	2.57
575	PBMC	Switched mem	GSM5264660	212	609	34.81	34.81
576	PBMC	Transitional	GSM5264660	35	609	5.75	3.94
577	CSF	Activated	GSM5264661	6	45	13.33	7.69
578	CSF	Atypical mem	GSM5264661	1	45	2.22	0
579	CSF	Naïve	GSM5264661	1	45	2.22	0
580	CSF	Plasmablasts	GSM5264661	0	45	0	0
581	CSF	Switched mem	GSM5264661	37	45	82.22	60
582	CSF	Transitional	GSM5264661	0	45	0	0
583	PBMC	Activated	GSM5264662	8	355	2.25	0.69
584	PBMC	Atypical mem	GSM5264662	38	355	10.7	4.59
585	PBMC	Naïve	GSM5264662	90	355	25.35	46.48
586	PBMC	Plasmablasts	GSM5264662	6	355	1.69	2.57
587	PBMC	Switched mem	GSM5264662	184	355	51.83	34.81
588	PBMC	Transitional	GSM5264662	29	355	8.17	3.94
589	CSF	Activated	GSM5264663	5	18	27.78	7.69
590	CSF	Atypical mem	GSM5264663	2	18	11.11	0
591	CSF	Naïve	GSM5264663	0	18	0	0
592	CSF	Plasmablasts	GSM5264663	4	18	22.22	0
593	CSF	Switched mem	GSM5264663	7	18	38.89	60
594	CSF	Transitional	GSM5264663	0	18	0	0
595	PBMC	Activated	GSM5264664	6	178	3.37	0.69
596	PBMC	Atypical mem	GSM5264664	7	178	3.93	4.59
597	PBMC	Naïve	GSM5264664	63	178	35.39	46.48
598	PBMC	Plasmablasts	GSM5264664	2	178	1.12	2.57
599	PBMC	Switched mem	GSM5264664	96	178	53.93	34.81
600	PBMC	Transitional	GSM5264664	4	178	2.25	3.94
601	CSF	Activated	GSM5264665	0	7	0	7.69
602	CSF	Atypical mem	GSM5264665	0	7	0	0
603	CSF	Naïve	GSM5264665	0	7	0	0
604	CSF	Plasmablasts	GSM5264665	7	7	100	0
605	CSF	Switched mem	GSM5264665	0	7	0	60
606	CSF	Transitional	GSM5264665	0	7	0	0
607	PBMC	Activated	GSM5264666	1	359	0.28	0.69
608	PBMC	Atypical mem	GSM5264666	18	359	5.01	4.59
609	PBMC	Naïve	GSM5264666	226	359	62.95	46.48
610	PBMC	Plasmablasts	GSM5264666	4	359	1.11	2.57
611	PBMC	Switched mem	GSM5264666	100	359	27.86	34.81
612	PBMC	Transitional	GSM5264666	10	359	2.79	3.94
613	CSF	Activated	GSM5264667	41	84	48.81	7.69
614	CSF	Atypical mem	GSM5264667	2	84	2.38	0
615	CSF	Naïve	GSM5264667	6	84	7.14	0
616	CSF	Plasmablasts	GSM5264667	1	84	1.19	0
617	CSF	Switched mem	GSM5264667	34	84	40.48	60
618	CSF	Transitional	GSM5264667	0	84	0	0
619	PBMC	Activated	GSM5264669	3	435	0.69	0.69
620	PBMC	Atypical mem	GSM5264669	46	435	10.57	4.59
621	PBMC	Naïve	GSM5264669	235	435	54.02	46.48
622	PBMC	Plasmablasts	GSM5264669	5	435	1.15	2.57
623	PBMC	Switched mem	GSM5264669	117	435	26.9	34.81
624	PBMC	Transitional	GSM5264669	29	435	6.67	3.94
625	CSF	Activated	GSM5264670	5	12	41.67	7.69
626	CSF	Atypical mem	GSM5264670	0	12	0	0
627	CSF	Naïve	GSM5264670	0	12	0	0
628	CSF	Plasmablasts	GSM5264670	0	12	0	0
629	CSF	Switched mem	GSM5264670	7	12	58.33	60
630	CSF	Transitional	GSM5264670	0	12	0	0
631	PBMC	Activated	GSM5264671	1	354	0.28	0.69
632	PBMC	Atypical mem	GSM5264671	15	354	4.24	4.59
633	PBMC	Naïve	GSM5264671	177	354	50	46.48
634	PBMC	Plasmablasts	GSM5264671	9	354	2.54	2.57
635	PBMC	Switched mem	GSM5264671	141	354	39.83	34.81
636	PBMC	Transitional	GSM5264671	11	354	3.11	3.94
637	PBMC	Activated	GSM5579354	0	5	0	0.69
638	PBMC	Atypical mem	GSM5579354	0	5	0	4.59
639	PBMC	Naïve	GSM5579354	0	5	0	46.48
640	PBMC	Plasmablasts	GSM5579354	1	5	20	2.57
641	PBMC	Switched mem	GSM5579354	4	5	80	34.81
642	PBMC	Transitional	GSM5579354	0	5	0	3.94
643	PBMC	Activated	GSM5579357	0	4	0	0.69
644	PBMC	Atypical mem	GSM5579357	0	4	0	4.59
645	PBMC	Naïve	GSM5579357	0	4	0	46.48
646	PBMC	Plasmablasts	GSM5579357	2	4	50	2.57
647	PBMC	Switched mem	GSM5579357	2	4	50	34.81
648	PBMC	Transitional	GSM5579357	0	4	0	3.94
649	PBMC	Activated	GSM5579365	1	3	33.33	0.69
650	PBMC	Atypical mem	GSM5579365	0	3	0	4.59
651	PBMC	Naïve	GSM5579365	0	3	0	46.48
652	PBMC	Plasmablasts	GSM5579365	1	3	33.33	2.57
653	PBMC	Switched mem	GSM5579365	1	3	33.33	34.81
654	PBMC	Transitional	GSM5579365	0	3	0	3.94
655	CSF	Activated	H_ZE-L440-L440_C	0	4	0	7.69
656	CSF	Atypical mem	H_ZE-L440-L440_C	0	4	0	0
657	CSF	Naïve	H_ZE-L440-L440_C	0	4	0	0
658	CSF	Plasmablasts	H_ZE-L440-L440_C	1	4	25	0
659	CSF	Switched mem	H_ZE-L440-L440_C	3	4	75	60
660	CSF	Transitional	H_ZE-L440-L440_C	0	4	0	0
661	PBMC	Activated	H_ZE-L440-L440_P	16	486	3.29	0.69
662	PBMC	Atypical mem	H_ZE-L440-L440_P	30	486	6.17	4.59
663	PBMC	Naïve	H_ZE-L440-L440_P	170	486	34.98	46.48
664	PBMC	Plasmablasts	H_ZE-L440-L440_P	16	486	3.29	2.57
665	PBMC	Switched mem	H_ZE-L440-L440_P	235	486	48.35	34.81
666	PBMC	Transitional	H_ZE-L440-L440_P	19	486	3.91	3.94
667	CSF	Activated	IIH10999	0	1	0	7.69
668	CSF	Atypical mem	IIH10999	0	1	0	0
669	CSF	Naïve	IIH10999	0	1	0	0
670	CSF	Plasmablasts	IIH10999	0	1	0	0
671	CSF	Switched mem	IIH10999	1	1	100	60
672	CSF	Transitional	IIH10999	0	1	0	0
673	CSF	Activated	IIH32190	2	9	22.22	7.69
674	CSF	Atypical mem	IIH32190	0	9	0	0
675	CSF	Naïve	IIH32190	2	9	22.22	0
676	CSF	Plasmablasts	IIH32190	0	9	0	0
677	CSF	Switched mem	IIH32190	5	9	55.56	60
678	CSF	Transitional	IIH32190	0	9	0	0
679	CSF	Activated	IIH41540	0	3	0	7.69
680	CSF	Atypical mem	IIH41540	0	3	0	0
681	CSF	Naïve	IIH41540	1	3	33.33	0
682	CSF	Plasmablasts	IIH41540	0	3	0	0
683	CSF	Switched mem	IIH41540	1	3	33.33	60
684	CSF	Transitional	IIH41540	1	3	33.33	0
685	CSF	Activated	IIH45044	3	20	15	7.69
686	CSF	Atypical mem	IIH45044	1	20	5	0
687	CSF	Naïve	IIH45044	3	20	15	0
688	CSF	Plasmablasts	IIH45044	0	20	0	0
689	CSF	Switched mem	IIH45044	13	20	65	60
690	CSF	Transitional	IIH45044	0	20	0	0
691	CSF	Activated	IIH47578	0	1	0	7.69
692	CSF	Atypical mem	IIH47578	0	1	0	0
693	CSF	Naïve	IIH47578	0	1	0	0
694	CSF	Plasmablasts	IIH47578	0	1	0	0
695	CSF	Switched mem	IIH47578	1	1	100	60
696	CSF	Transitional	IIH47578	0	1	0	0
697	CSF	Activated	IIH53423	0	2	0	7.69
698	CSF	Atypical mem	IIH53423	0	2	0	0
699	CSF	Naïve	IIH53423	0	2	0	0
700	CSF	Plasmablasts	IIH53423	0	2	0	0
701	CSF	Switched mem	IIH53423	2	2	100	60
702	CSF	Transitional	IIH53423	0	2	0	0
703	CSF	Activated	IIH68490	1	5	20	7.69
704	CSF	Atypical mem	IIH68490	0	5	0	0
705	CSF	Naïve	IIH68490	1	5	20	0
706	CSF	Plasmablasts	IIH68490	0	5	0	0
707	CSF	Switched mem	IIH68490	3	5	60	60
708	CSF	Transitional	IIH68490	0	5	0	0
709	CSF	Activated	IIH85037	0	1	0	7.69
710	CSF	Atypical mem	IIH85037	0	1	0	0
711	CSF	Naïve	IIH85037	0	1	0	0
712	CSF	Plasmablasts	IIH85037	0	1	0	0
713	CSF	Switched mem	IIH85037	1	1	100	60
714	CSF	Transitional	IIH85037	0	1	0	0
715	CSF	Activated	IIH91012	1	4	25	7.69
716	CSF	Atypical mem	IIH91012	0	4	0	0
717	CSF	Naïve	IIH91012	0	4	0	0
718	CSF	Plasmablasts	IIH91012	0	4	0	0
719	CSF	Switched mem	IIH91012	3	4	75	60
720	CSF	Transitional	IIH91012	0	4	0	0
721	CSF	Activated	MGI0094_1_TRB623	0	1	0	7.69
722	CSF	Atypical mem	MGI0094_1_TRB623	0	1	0	0
723	CSF	Naïve	MGI0094_1_TRB623	0	1	0	0
724	CSF	Plasmablasts	MGI0094_1_TRB623	0	1	0	0
725	CSF	Switched mem	MGI0094_1_TRB623	1	1	100	60
726	CSF	Transitional	MGI0094_1_TRB623	0	1	0	0
727	CSF	Activated	MGI0110_1_1307_005_BSE_C	12	97	12.37	7.69
728	CSF	Atypical mem	MGI0110_1_1307_005_BSE_C	10	97	10.31	0
729	CSF	Naïve	MGI0110_1_1307_005_BSE_C	13	97	13.4	0
730	CSF	Plasmablasts	MGI0110_1_1307_005_BSE_C	32	97	32.99	0
731	CSF	Switched mem	MGI0110_1_1307_005_BSE_C	30	97	30.93	60
732	CSF	Transitional	MGI0110_1_1307_005_BSE_C	0	97	0	0
733	PBMC	Activated	MGI0110_1_1307_005_BSE_P	1	290	0.34	0.69
734	PBMC	Atypical mem	MGI0110_1_1307_005_BSE_P	10	290	3.45	4.59
735	PBMC	Naïve	MGI0110_1_1307_005_BSE_P	149	290	51.38	46.48
736	PBMC	Plasmablasts	MGI0110_1_1307_005_BSE_P	22	290	7.59	2.57
737	PBMC	Switched mem	MGI0110_1_1307_005_BSE_P	76	290	26.21	34.81
738	PBMC	Transitional	MGI0110_1_1307_005_BSE_P	32	290	11.03	3.94
739	CSF	Activated	MGI0208_1_1307_006_BSE_C	3	125	2.4	7.69
740	CSF	Atypical mem	MGI0208_1_1307_006_BSE_C	11	125	8.8	0
741	CSF	Naïve	MGI0208_1_1307_006_BSE_C	14	125	11.2	0
742	CSF	Plasmablasts	MGI0208_1_1307_006_BSE_C	68	125	54.4	0
743	CSF	Switched mem	MGI0208_1_1307_006_BSE_C	28	125	22.4	60
744	CSF	Transitional	MGI0208_1_1307_006_BSE_C	1	125	0.8	0
745	PBMC	Activated	MGI0208_1_1307_006_BSE_P	0	141	0	0.69
746	PBMC	Atypical mem	MGI0208_1_1307_006_BSE_P	2	141	1.42	4.59
747	PBMC	Naïve	MGI0208_1_1307_006_BSE_P	90	141	63.83	46.48
748	PBMC	Plasmablasts	MGI0208_1_1307_006_BSE_P	8	141	5.67	2.57
749	PBMC	Switched mem	MGI0208_1_1307_006_BSE_P	27	141	19.15	34.81
750	PBMC	Transitional	MGI0208_1_1307_006_BSE_P	14	141	9.93	3.94
751	CSF	Activated	MGI0277_1_TWBJ-L484-L484_C	8	95	8.42	7.69
752	CSF	Atypical mem	MGI0277_1_TWBJ-L484-L484_C	7	95	7.37	0
753	CSF	Naïve	MGI0277_1_TWBJ-L484-L484_C	2	95	2.11	0
754	CSF	Plasmablasts	MGI0277_1_TWBJ-L484-L484_C	16	95	16.84	0
755	CSF	Switched mem	MGI0277_1_TWBJ-L484-L484_C	62	95	65.26	60
756	CSF	Transitional	MGI0277_1_TWBJ-L484-L484_C	0	95	0	0
757	PBMC	Activated	MGI0277_1_TWBJ-L484-L484_P	1	152	0.66	0.69
758	PBMC	Atypical mem	MGI0277_1_TWBJ-L484-L484_P	4	152	2.63	4.59
759	PBMC	Naïve	MGI0277_1_TWBJ-L484-L484_P	82	152	53.95	46.48
760	PBMC	Plasmablasts	MGI0277_1_TWBJ-L484-L484_P	14	152	9.21	2.57
761	PBMC	Switched mem	MGI0277_1_TWBJ-L484-L484_P	41	152	26.97	34.81
762	PBMC	Transitional	MGI0277_1_TWBJ-L484-L484_P	10	152	6.58	3.94
763	CSF	Activated	MGI0335_1_TWBJ-L485-L485_C	18	103	17.48	7.69
764	CSF	Atypical mem	MGI0335_1_TWBJ-L485-L485_C	6	103	5.83	0
765	CSF	Naïve	MGI0335_1_TWBJ-L485-L485_C	1	103	0.97	0
766	CSF	Plasmablasts	MGI0335_1_TWBJ-L485-L485_C	17	103	16.5	0
767	CSF	Switched mem	MGI0335_1_TWBJ-L485-L485_C	61	103	59.22	60
768	CSF	Transitional	MGI0335_1_TWBJ-L485-L485_C	0	103	0	0
769	PBMC	Activated	MGI0335_1_TWBJ-L485-L485_P	3	254	1.18	0.69
770	PBMC	Atypical mem	MGI0335_1_TWBJ-L485-L485_P	4	254	1.57	4.59
771	PBMC	Naïve	MGI0335_1_TWBJ-L485-L485_P	139	254	54.72	46.48
772	PBMC	Plasmablasts	MGI0335_1_TWBJ-L485-L485_P	18	254	7.09	2.57
773	PBMC	Switched mem	MGI0335_1_TWBJ-L485-L485_P	59	254	23.23	34.81
774	PBMC	Transitional	MGI0335_1_TWBJ-L485-L485_P	31	254	12.2	3.94
775	PBMC	Activated	MGI0821_TWHR-MS744-MS744_P	0	87	0	0.69
776	PBMC	Atypical mem	MGI0821_TWHR-MS744-MS744_P	4	87	4.6	4.59
777	PBMC	Naïve	MGI0821_TWHR-MS744-MS744_P	39	87	44.83	46.48
778	PBMC	Plasmablasts	MGI0821_TWHR-MS744-MS744_P	8	87	9.2	2.57
779	PBMC	Switched mem	MGI0821_TWHR-MS744-MS744_P	27	87	31.03	34.81
780	PBMC	Transitional	MGI0821_TWHR-MS744-MS744_P	9	87	10.34	3.94
781	PBMC	Activated	MGI0884_TWHR-1307_010_BSE-1307_010_BSE_P	4	274	1.46	0.69
782	PBMC	Atypical mem	MGI0884_TWHR-1307_010_BSE-1307_010_BSE_P	20	274	7.3	4.59
783	PBMC	Naïve	MGI0884_TWHR-1307_010_BSE-1307_010_BSE_P	102	274	37.23	46.48
784	PBMC	Plasmablasts	MGI0884_TWHR-1307_010_BSE-1307_010_BSE_P	48	274	17.52	2.57
785	PBMC	Switched mem	MGI0884_TWHR-1307_010_BSE-1307_010_BSE_P	89	274	32.48	34.81
786	PBMC	Transitional	MGI0884_TWHR-1307_010_BSE-1307_010_BSE_P	11	274	4.01	3.94
787	CSF	Activated	MGI0964_TWHR-1307_009_BSE-1307_009_BSE_C	0	4	0	7.69
788	CSF	Atypical mem	MGI0964_TWHR-1307_009_BSE-1307_009_BSE_C	0	4	0	0
789	CSF	Naïve	MGI0964_TWHR-1307_009_BSE-1307_009_BSE_C	0	4	0	0
790	CSF	Plasmablasts	MGI0964_TWHR-1307_009_BSE-1307_009_BSE_C	0	4	0	0
791	CSF	Switched mem	MGI0964_TWHR-1307_009_BSE-1307_009_BSE_C	4	4	100	60
792	CSF	Transitional	MGI0964_TWHR-1307_009_BSE-1307_009_BSE_C	0	4	0	0
793	PBMC	Activated	MGI0964_TWHR-1307_009_BSE-1307_009_BSE_P	2	437	0.46	0.69
794	PBMC	Atypical mem	MGI0964_TWHR-1307_009_BSE-1307_009_BSE_P	15	437	3.43	4.59
795	PBMC	Naïve	MGI0964_TWHR-1307_009_BSE-1307_009_BSE_P	268	437	61.33	46.48
796	PBMC	Plasmablasts	MGI0964_TWHR-1307_009_BSE-1307_009_BSE_P	12	437	2.75	2.57
797	PBMC	Switched mem	MGI0964_TWHR-1307_009_BSE-1307_009_BSE_P	123	437	28.15	34.81
798	PBMC	Transitional	MGI0964_TWHR-1307_009_BSE-1307_009_BSE_P	17	437	3.89	3.94
799	CSF	Activated	MGI1108_TWHR-1307_011_BSE-1307_011_BSE_C	0	7	0	7.69
800	CSF	Atypical mem	MGI1108_TWHR-1307_011_BSE-1307_011_BSE_C	0	7	0	0
801	CSF	Naïve	MGI1108_TWHR-1307_011_BSE-1307_011_BSE_C	0	7	0	0
802	CSF	Plasmablasts	MGI1108_TWHR-1307_011_BSE-1307_011_BSE_C	4	7	57.14	0
803	CSF	Switched mem	MGI1108_TWHR-1307_011_BSE-1307_011_BSE_C	3	7	42.86	60
804	CSF	Transitional	MGI1108_TWHR-1307_011_BSE-1307_011_BSE_C	0	7	0	0
805	PBMC	Activated	MGI1108_TWHR-1307_011_BSE-1307_011_BSE_P	0	19	0	0.69
806	PBMC	Atypical mem	MGI1108_TWHR-1307_011_BSE-1307_011_BSE_P	0	19	0	4.59
807	PBMC	Naïve	MGI1108_TWHR-1307_011_BSE-1307_011_BSE_P	13	19	68.42	46.48
808	PBMC	Plasmablasts	MGI1108_TWHR-1307_011_BSE-1307_011_BSE_P	0	19	0	2.57
809	PBMC	Switched mem	MGI1108_TWHR-1307_011_BSE-1307_011_BSE_P	6	19	31.58	34.81
810	PBMC	Transitional	MGI1108_TWHR-1307_011_BSE-1307_011_BSE_P	0	19	0	3.94
811	PBMC	Activated	MGI2004_TWHR-1307_012_BSE-1307_012_BSE_P	0	108	0	0.69
812	PBMC	Atypical mem	MGI2004_TWHR-1307_012_BSE-1307_012_BSE_P	7	108	6.48	4.59
813	PBMC	Naïve	MGI2004_TWHR-1307_012_BSE-1307_012_BSE_P	59	108	54.63	46.48
814	PBMC	Plasmablasts	MGI2004_TWHR-1307_012_BSE-1307_012_BSE_P	3	108	2.78	2.57
815	PBMC	Switched mem	MGI2004_TWHR-1307_012_BSE-1307_012_BSE_P	37	108	34.26	34.81
816	PBMC	Transitional	MGI2004_TWHR-1307_012_BSE-1307_012_BSE_P	2	108	1.85	3.94
817	CSF	Activated	MS25719	2	44	4.55	7.69
818	CSF	Atypical mem	MS25719	7	44	15.91	0
819	CSF	Naïve	MS25719	3	44	6.82	0
820	CSF	Plasmablasts	MS25719	8	44	18.18	0
821	CSF	Switched mem	MS25719	24	44	54.55	60
822	CSF	Transitional	MS25719	0	44	0	0
823	CSF	Activated	MS76177	0	102	0	7.69
824	CSF	Atypical mem	MS76177	4	102	3.92	0
825	CSF	Naïve	MS76177	1	102	0.98	0
826	CSF	Plasmablasts	MS76177	58	102	56.86	0
827	CSF	Switched mem	MS76177	39	102	38.24	60
828	CSF	Transitional	MS76177	0	102	0	0
829	CSF	Activated	MS77654	4	46	8.7	7.69
830	CSF	Atypical mem	MS77654	2	46	4.35	0
831	CSF	Naïve	MS77654	1	46	2.17	0
832	CSF	Plasmablasts	MS77654	17	46	36.96	0
833	CSF	Switched mem	MS77654	22	46	47.83	60
834	CSF	Transitional	MS77654	0	46	0	0
835	CSF	Activated	MS79670	21	222	9.46	7.69
836	CSF	Atypical mem	MS79670	1	222	0.45	0
837	CSF	Naïve	MS79670	28	222	12.61	0
838	CSF	Plasmablasts	MS79670	64	222	28.83	0
839	CSF	Switched mem	MS79670	108	222	48.65	60
840	CSF	Transitional	MS79670	0	222	0	0
841	CSF	Activated	MS90896	1	27	3.7	7.69
842	CSF	Atypical mem	MS90896	1	27	3.7	0
843	CSF	Naïve	MS90896	6	27	22.22	0
844	CSF	Plasmablasts	MS90896	2	27	7.41	0
845	CSF	Switched mem	MS90896	17	27	62.96	60
846	CSF	Transitional	MS90896	0	27	0	0
847	CSF	Activated	NIC2	0	1	0	7.69
848	CSF	Atypical mem	NIC2	0	1	0	0
849	CSF	Naïve	NIC2	0	1	0	0
850	CSF	Plasmablasts	NIC2	0	1	0	0
851	CSF	Switched mem	NIC2	1	1	100	60
852	CSF	Transitional	NIC2	0	1	0	0
853	CSF	Activated	SAMN16180700	3	7	42.86	7.69
854	CSF	Atypical mem	SAMN16180700	0	7	0	0
855	CSF	Naïve	SAMN16180700	0	7	0	0
856	CSF	Plasmablasts	SAMN16180700	0	7	0	0
857	CSF	Switched mem	SAMN16180700	4	7	57.14	60
858	CSF	Transitional	SAMN16180700	0	7	0	0
859	CSF	Activated	SAMN16180701	1	242	0.41	7.69
860	CSF	Atypical mem	SAMN16180701	11	242	4.55	0
861	CSF	Naïve	SAMN16180701	94	242	38.84	0
862	CSF	Plasmablasts	SAMN16180701	35	242	14.46	0
863	CSF	Switched mem	SAMN16180701	94	242	38.84	60
864	CSF	Transitional	SAMN16180701	7	242	2.89	0
865	PBMC	Activated	SAMN16180702	5	678	0.74	0.69
866	PBMC	Atypical mem	SAMN16180702	30	678	4.42	4.59
867	PBMC	Naïve	SAMN16180702	442	678	65.19	46.48
868	PBMC	Plasmablasts	SAMN16180702	13	678	1.92	2.57
869	PBMC	Switched mem	SAMN16180702	179	678	26.4	34.81
870	PBMC	Transitional	SAMN16180702	9	678	1.33	3.94
871	CSF	Activated	SAMN16180704	0	4	0	7.69
872	CSF	Atypical mem	SAMN16180704	0	4	0	0
873	CSF	Naïve	SAMN16180704	0	4	0	0
874	CSF	Plasmablasts	SAMN16180704	0	4	0	0
875	CSF	Switched mem	SAMN16180704	4	4	100	60
876	CSF	Transitional	SAMN16180704	0	4	0	0
877	PBMC	Activated	SAMN16180707	1	240	0.42	0.69
878	PBMC	Atypical mem	SAMN16180707	8	240	3.33	4.59
879	PBMC	Naïve	SAMN16180707	89	240	37.08	46.48
880	PBMC	Plasmablasts	SAMN16180707	36	240	15	2.57
881	PBMC	Switched mem	SAMN16180707	103	240	42.92	34.81
882	PBMC	Transitional	SAMN16180707	3	240	1.25	3.94
883	PBMC	Activated	SAMN16180708	17	467	3.64	0.69
884	PBMC	Atypical mem	SAMN16180708	46	467	9.85	4.59
885	PBMC	Naïve	SAMN16180708	146	467	31.26	46.48
886	PBMC	Plasmablasts	SAMN16180708	14	467	3	2.57
887	PBMC	Switched mem	SAMN16180708	210	467	44.97	34.81
888	PBMC	Transitional	SAMN16180708	34	467	7.28	3.94
889	PBMC	Activated	SAMN16180709	8	239	3.35	0.69
890	PBMC	Atypical mem	SAMN16180709	19	239	7.95	4.59
891	PBMC	Naïve	SAMN16180709	98	239	41	46.48
892	PBMC	Plasmablasts	SAMN16180709	14	239	5.86	2.57
893	PBMC	Switched mem	SAMN16180709	94	239	39.33	34.81
894	PBMC	Transitional	SAMN16180709	6	239	2.51	3.94
895	CSF	Activated	SAMN16180714	0	9	0	7.69
896	CSF	Atypical mem	SAMN16180714	0	9	0	0
897	CSF	Naïve	SAMN16180714	0	9	0	0
898	CSF	Plasmablasts	SAMN16180714	0	9	0	0
899	CSF	Switched mem	SAMN16180714	9	9	100	60
900	CSF	Transitional	SAMN16180714	0	9	0	0
901	CSF	Activated	SAMN16180715	0	8	0	7.69
902	CSF	Atypical mem	SAMN16180715	0	8	0	0
903	CSF	Naïve	SAMN16180715	0	8	0	0
904	CSF	Plasmablasts	SAMN16180715	1	8	12.5	0
905	CSF	Switched mem	SAMN16180715	7	8	87.5	60
906	CSF	Transitional	SAMN16180715	0	8	0	0
907	CSF	Activated	SAMN16180716	25	86	29.07	7.69
908	CSF	Atypical mem	SAMN16180716	7	86	8.14	0
909	CSF	Naïve	SAMN16180716	3	86	3.49	0
910	CSF	Plasmablasts	SAMN16180716	18	86	20.93	0
911	CSF	Switched mem	SAMN16180716	33	86	38.37	60
912	CSF	Transitional	SAMN16180716	0	86	0	0
913	PBMC	Activated	SAMN16180717	5	823	0.61	0.69
914	PBMC	Atypical mem	SAMN16180717	53	823	6.44	4.59
915	PBMC	Naïve	SAMN16180717	397	823	48.24	46.48
916	PBMC	Plasmablasts	SAMN16180717	10	823	1.22	2.57
917	PBMC	Switched mem	SAMN16180717	341	823	41.43	34.81
918	PBMC	Transitional	SAMN16180717	17	823	2.07	3.94
919	PBMC	Activated	SAMN16180718	0	862	0	0.69
920	PBMC	Atypical mem	SAMN16180718	43	862	4.99	4.59
921	PBMC	Naïve	SAMN16180718	522	862	60.56	46.48
922	PBMC	Plasmablasts	SAMN16180718	50	862	5.8	2.57
923	PBMC	Switched mem	SAMN16180718	198	862	22.97	34.81
924	PBMC	Transitional	SAMN16180718	49	862	5.68	3.94
925	PBMC	Activated	SAMN16180720	0	185	0	0.69
926	PBMC	Atypical mem	SAMN16180720	7	185	3.78	4.59
927	PBMC	Naïve	SAMN16180720	75	185	40.54	46.48
928	PBMC	Plasmablasts	SAMN16180720	6	185	3.24	2.57
929	PBMC	Switched mem	SAMN16180720	77	185	41.62	34.81
930	PBMC	Transitional	SAMN16180720	20	185	10.81	3.94
931	PBMC	Activated	SAMN16180723	92	687	13.39	0.69
932	PBMC	Atypical mem	SAMN16180723	40	687	5.82	4.59
933	PBMC	Naïve	SAMN16180723	279	687	40.61	46.48
934	PBMC	Plasmablasts	SAMN16180723	17	687	2.47	2.57
935	PBMC	Switched mem	SAMN16180723	212	687	30.86	34.81
936	PBMC	Transitional	SAMN16180723	47	687	6.84	3.94
937	PBMC	Activated	SAMN16180726	6	675	0.89	0.69
938	PBMC	Atypical mem	SAMN16180726	31	675	4.59	4.59
939	PBMC	Naïve	SAMN16180726	254	675	37.63	46.48
940	PBMC	Plasmablasts	SAMN16180726	1	675	0.15	2.57
941	PBMC	Switched mem	SAMN16180726	360	675	53.33	34.81
942	PBMC	Transitional	SAMN16180726	23	675	3.41	3.94
943	CSF	Activated	SAMN16180729	8	107	7.48	7.69
944	CSF	Atypical mem	SAMN16180729	13	107	12.15	0
945	CSF	Naïve	SAMN16180729	10	107	9.35	0
946	CSF	Plasmablasts	SAMN16180729	34	107	31.78	0
947	CSF	Switched mem	SAMN16180729	41	107	38.32	60
948	CSF	Transitional	SAMN16180729	1	107	0.93	0
949	CSF	Activated	SAMN16180733	21	116	18.1	7.69
950	CSF	Atypical mem	SAMN16180733	21	116	18.1	0
951	CSF	Naïve	SAMN16180733	7	116	6.03	0
952	CSF	Plasmablasts	SAMN16180733	34	116	29.31	0
953	CSF	Switched mem	SAMN16180733	33	116	28.45	60
954	CSF	Transitional	SAMN16180733	0	116	0	0
955	PBMC	Activated	SAMN16180735	2	1382	0.14	0.69
956	PBMC	Atypical mem	SAMN16180735	20	1382	1.45	4.59
957	PBMC	Naïve	SAMN16180735	916	1382	66.28	46.48
958	PBMC	Plasmablasts	SAMN16180735	12	1382	0.87	2.57
959	PBMC	Switched mem	SAMN16180735	164	1382	11.87	34.81
960	PBMC	Transitional	SAMN16180735	268	1382	19.39	3.94
961	PBMC	Activated	SAMN16180736	47	919	5.11	0.69
962	PBMC	Atypical mem	SAMN16180736	40	919	4.35	4.59
963	PBMC	Naïve	SAMN16180736	369	919	40.15	46.48
964	PBMC	Plasmablasts	SAMN16180736	25	919	2.72	2.57
965	PBMC	Switched mem	SAMN16180736	403	919	43.85	34.81
966	PBMC	Transitional	SAMN16180736	35	919	3.81	3.94
967	CSF	Activated	SAMN16180738	5	67	7.46	7.69
968	CSF	Atypical mem	SAMN16180738	7	67	10.45	0
969	CSF	Naïve	SAMN16180738	0	67	0	0
970	CSF	Plasmablasts	SAMN16180738	37	67	55.22	0
971	CSF	Switched mem	SAMN16180738	18	67	26.87	60
972	CSF	Transitional	SAMN16180738	0	67	0	0
973	CSF	Activated	SAMN16180739	6	14	42.86	7.69
974	CSF	Atypical mem	SAMN16180739	0	14	0	0
975	CSF	Naïve	SAMN16180739	1	14	7.14	0
976	CSF	Plasmablasts	SAMN16180739	1	14	7.14	0
977	CSF	Switched mem	SAMN16180739	6	14	42.86	60
978	CSF	Transitional	SAMN16180739	0	14	0	0
979	CSF	Activated	SAMN16180740	12	79	15.19	7.69
980	CSF	Atypical mem	SAMN16180740	8	79	10.13	0
981	CSF	Naïve	SAMN16180740	3	79	3.8	0
982	CSF	Plasmablasts	SAMN16180740	20	79	25.32	0
983	CSF	Switched mem	SAMN16180740	36	79	45.57	60
984	CSF	Transitional	SAMN16180740	0	79	0	0
985	CSF	Activated	SCNI1	1	10	10	7.69
986	CSF	Atypical mem	SCNI1	1	10	10	0
987	CSF	Naïve	SCNI1	1	10	10	0
988	CSF	Plasmablasts	SCNI1	0	10	0	0
989	CSF	Switched mem	SCNI1	7	10	70	60
990	CSF	Transitional	SCNI1	0	10	0	0
991	CSF	Activated	SCNI2	0	1	0	7.69
992	CSF	Atypical mem	SCNI2	0	1	0	0
993	CSF	Naïve	SCNI2	0	1	0	0
994	CSF	Plasmablasts	SCNI2	0	1	0	0
995	CSF	Switched mem	SCNI2	1	1	100	60
996	CSF	Transitional	SCNI2	0	1	0	0
997	CSF	Activated	SCNI3	0	1	0	7.69
998	CSF	Atypical mem	SCNI3	0	1	0	0
999	CSF	Naïve	SCNI3	1	1	100	0
1000	CSF	Plasmablasts	SCNI3	0	1	0	0
1001	CSF	Switched mem	SCNI3	0	1	0	60
1002	CSF	Transitional	SCNI3	0	1	0	0
1003	CSF	Activated	SCNI4	0	1	0	7.69
1004	CSF	Atypical mem	SCNI4	0	1	0	0
1005	CSF	Naïve	SCNI4	1	1	100	0
1006	CSF	Plasmablasts	SCNI4	0	1	0	0
1007	CSF	Switched mem	SCNI4	0	1	0	60
1008	CSF	Transitional	SCNI4	0	1	0	0
1009	CSF	Activated	TWBJ-L460-L460_C	30	93	32.26	7.69
1010	CSF	Atypical mem	TWBJ-L460-L460_C	10	93	10.75	0
1011	CSF	Naïve	TWBJ-L460-L460_C	2	93	2.15	0
1012	CSF	Plasmablasts	TWBJ-L460-L460_C	5	93	5.38	0
1013	CSF	Switched mem	TWBJ-L460-L460_C	46	93	49.46	60
1014	CSF	Transitional	TWBJ-L460-L460_C	0	93	0	0
1015	PBMC	Activated	TWBJ-L460-L460_P	1	424	0.24	0.69
1016	PBMC	Atypical mem	TWBJ-L460-L460_P	81	424	19.1	4.59
1017	PBMC	Naïve	TWBJ-L460-L460_P	113	424	26.65	46.48
1018	PBMC	Plasmablasts	TWBJ-L460-L460_P	16	424	3.77	2.57
1019	PBMC	Switched mem	TWBJ-L460-L460_P	201	424	47.41	34.81
1020	PBMC	Transitional	TWBJ-L460-L460_P	12	424	2.83	3.94
1021	CSF	Activated	TWBJ-L464-L464_C-lib1	1	12	8.33	7.69
1022	CSF	Atypical mem	TWBJ-L464-L464_C-lib1	2	12	16.67	0
1023	CSF	Naïve	TWBJ-L464-L464_C-lib1	2	12	16.67	0
1024	CSF	Plasmablasts	TWBJ-L464-L464_C-lib1	4	12	33.33	0
1025	CSF	Switched mem	TWBJ-L464-L464_C-lib1	3	12	25	60
1026	CSF	Transitional	TWBJ-L464-L464_C-lib1	0	12	0	0
1027	PBMC	Activated	TWBJ-L464-L464_P-lib1	4	256	1.56	0.69
1028	PBMC	Atypical mem	TWBJ-L464-L464_P-lib1	17	256	6.64	4.59
1029	PBMC	Naïve	TWBJ-L464-L464_P-lib1	113	256	44.14	46.48
1030	PBMC	Plasmablasts	TWBJ-L464-L464_P-lib1	6	256	2.34	2.57
1031	PBMC	Switched mem	TWBJ-L464-L464_P-lib1	100	256	39.06	34.81
1032	PBMC	Transitional	TWBJ-L464-L464_P-lib1	16	256	6.25	3.94
1033	CSF	Activated	TWFM-EAS487-EAS487-lib1	1	15	6.67	7.69
1034	CSF	Atypical mem	TWFM-EAS487-EAS487-lib1	0	15	0	0
1035	CSF	Naïve	TWFM-EAS487-EAS487-lib1	2	15	13.33	0
1036	CSF	Plasmablasts	TWFM-EAS487-EAS487-lib1	0	15	0	0
1037	CSF	Switched mem	TWFM-EAS487-EAS487-lib1	12	15	80	60
1038	CSF	Transitional	TWFM-EAS487-EAS487-lib1	0	15	0	0
1039	CSF	Activated	Twin1.2	0	3	0	7.69
1040	CSF	Atypical mem	Twin1.2	0	3	0	0
1041	CSF	Naïve	Twin1.2	2	3	66.67	0
1042	CSF	Plasmablasts	Twin1.2	0	3	0	0
1043	CSF	Switched mem	Twin1.2	1	3	33.33	60
1044	CSF	Transitional	Twin1.2	0	3	0	0
1045	CSF	Activated	Twin2.1	0	2	0	7.69
1046	CSF	Atypical mem	Twin2.1	0	2	0	0
1047	CSF	Naïve	Twin2.1	1	2	50	0
1048	CSF	Plasmablasts	Twin2.1	0	2	0	0
1049	CSF	Switched mem	Twin2.1	1	2	50	60
1050	CSF	Transitional	Twin2.1	0	2	0	0
1051	CSF	Activated	Twin2.2	3	51	5.88	7.69
1052	CSF	Atypical mem	Twin2.2	0	51	0	0
1053	CSF	Naïve	Twin2.2	21	51	41.18	0
1054	CSF	Plasmablasts	Twin2.2	6	51	11.76	0
1055	CSF	Switched mem	Twin2.2	20	51	39.22	60
1056	CSF	Transitional	Twin2.2	1	51	1.96	0
1057	CSF	Activated	Twin3.2	0	1	0	7.69
1058	CSF	Atypical mem	Twin3.2	0	1	0	0
1059	CSF	Naïve	Twin3.2	1	1	100	0
1060	CSF	Plasmablasts	Twin3.2	0	1	0	0
1061	CSF	Switched mem	Twin3.2	0	1	0	60
1062	CSF	Transitional	Twin3.2	0	1	0	0
1063	CSF	Activated	Twin4.1	0	18	0	7.69
1064	CSF	Atypical mem	Twin4.1	1	18	5.56	0
1065	CSF	Naïve	Twin4.1	6	18	33.33	0
1066	CSF	Plasmablasts	Twin4.1	8	18	44.44	0
1067	CSF	Switched mem	Twin4.1	3	18	16.67	60
1068	CSF	Transitional	Twin4.1	0	18	0	0
1069	CSF	Activated	VE23642	0	2	0	7.69
1070	CSF	Atypical mem	VE23642	0	2	0	0
1071	CSF	Naïve	VE23642	0	2	0	0
1072	CSF	Plasmablasts	VE23642	0	2	0	0
1073	CSF	Switched mem	VE23642	2	2	100	60
1074	CSF	Transitional	VE23642	0	2	0	0
1075	CSF	Activated	VE57538	0	11	0	7.69
1076	CSF	Atypical mem	VE57538	0	11	0	0
1077	CSF	Naïve	VE57538	1	11	9.09	0
1078	CSF	Plasmablasts	VE57538	3	11	27.27	0
1079	CSF	Switched mem	VE57538	7	11	63.64	60
1080	CSF	Transitional	VE57538	0	11	0	0
1081	CSF	Activated	VE61728	1	2	50	7.69
1082	CSF	Atypical mem	VE61728	0	2	0	0
1083	CSF	Naïve	VE61728	0	2	0	0
1084	CSF	Plasmablasts	VE61728	0	2	0	0
1085	CSF	Switched mem	VE61728	1	2	50	60
1086	CSF	Transitional	VE61728	0	2	0	0
1087	CSF	Activated	VE66730	0	75	0	7.69
1088	CSF	Atypical mem	VE66730	22	75	29.33	0
1089	CSF	Naïve	VE66730	7	75	9.33	0
1090	CSF	Plasmablasts	VE66730	5	75	6.67	0
1091	CSF	Switched mem	VE66730	40	75	53.33	60
1092	CSF	Transitional	VE66730	1	75	1.33	0

## Sheet: fig.5f
	disease_group_comb	cell_type	sample	cells_per_sample	total_cells	percent	median
1	INF	Activated	COV1933	0	3	0	0
2	INF	Atypical mem	COV1933	1	3	33.33	0
3	INF	Naïve	COV1933	1	3	33.33	0
4	INF	Plasmablasts	COV1933	0	3	0	6.67
5	INF	Switched mem	COV1933	1	3	33.33	66.67
6	INF	Transitional	COV1933	0	3	0	0
7	INF	Activated	COV1950	0	3	0	0
8	INF	Atypical mem	COV1950	0	3	0	0
9	INF	Naïve	COV1950	1	3	33.33	0
10	INF	Plasmablasts	COV1950	0	3	0	6.67
11	INF	Switched mem	COV1950	2	3	66.67	66.67
12	INF	Transitional	COV1950	0	3	0	0
13	OID	Activated	Enc2	0	5	0	0
14	OID	Atypical mem	Enc2	0	5	0	0
15	OID	Naïve	Enc2	0	5	0	0
16	OID	Plasmablasts	Enc2	1	5	20	25
17	OID	Switched mem	Enc2	4	5	80	75
18	OID	Transitional	Enc2	0	5	0	0
19	INF	Activated	GSM3293823	1	13	7.69	0
20	INF	Atypical mem	GSM3293823	0	13	0	0
21	INF	Naïve	GSM3293823	0	13	0	0
22	INF	Plasmablasts	GSM3293823	3	13	23.08	6.67
23	INF	Switched mem	GSM3293823	9	13	69.23	66.67
24	INF	Transitional	GSM3293823	0	13	0	0
25	INF	Activated	GSM3293825	2	19	10.53	0
26	INF	Atypical mem	GSM3293825	0	19	0	0
27	INF	Naïve	GSM3293825	0	19	0	0
28	INF	Plasmablasts	GSM3293825	2	19	10.53	6.67
29	INF	Switched mem	GSM3293825	15	19	78.95	66.67
30	INF	Transitional	GSM3293825	0	19	0	0
31	INF	Activated	GSM3293826	0	17	0	0
32	INF	Atypical mem	GSM3293826	0	17	0	0
33	INF	Naïve	GSM3293826	0	17	0	0
34	INF	Plasmablasts	GSM3293826	3	17	17.65	6.67
35	INF	Switched mem	GSM3293826	14	17	82.35	66.67
36	INF	Transitional	GSM3293826	0	17	0	0
37	HC	Activated	GSM3293827	0	2	0	5.88
38	HC	Atypical mem	GSM3293827	0	2	0	0
39	HC	Naïve	GSM3293827	0	2	0	0
40	HC	Plasmablasts	GSM3293827	0	2	0	0
41	HC	Switched mem	GSM3293827	2	2	100	65
42	HC	Transitional	GSM3293827	0	2	0	0
43	HC	Activated	GSM3293828	1	9	11.11	5.88
44	HC	Atypical mem	GSM3293828	0	9	0	0
45	HC	Naïve	GSM3293828	0	9	0	0
46	HC	Plasmablasts	GSM3293828	1	9	11.11	0
47	HC	Switched mem	GSM3293828	7	9	77.78	65
48	HC	Transitional	GSM3293828	0	9	0	0
49	HC	Activated	GSM3984199	1	3	33.33	5.88
50	HC	Atypical mem	GSM3984199	0	3	0	0
51	HC	Naïve	GSM3984199	0	3	0	0
52	HC	Plasmablasts	GSM3984199	0	3	0	0
53	HC	Switched mem	GSM3984199	2	3	66.67	65
54	HC	Transitional	GSM3984199	0	3	0	0
55	ND	Activated	GSM3984200	3	6	50	10
56	ND	Atypical mem	GSM3984200	0	6	0	0
57	ND	Naïve	GSM3984200	0	6	0	0
58	ND	Plasmablasts	GSM3984200	0	6	0	0
59	ND	Switched mem	GSM3984200	3	6	50	75
60	ND	Transitional	GSM3984200	0	6	0	0
61	HC	Activated	GSM3984201	1	2	50	5.88
62	HC	Atypical mem	GSM3984201	0	2	0	0
63	HC	Naïve	GSM3984201	0	2	0	0
64	HC	Plasmablasts	GSM3984201	0	2	0	0
65	HC	Switched mem	GSM3984201	1	2	50	65
66	HC	Transitional	GSM3984201	0	2	0	0
67	HC	Activated	GSM3984202	2	5	40	5.88
68	HC	Atypical mem	GSM3984202	0	5	0	0
69	HC	Naïve	GSM3984202	0	5	0	0
70	HC	Plasmablasts	GSM3984202	0	5	0	0
71	HC	Switched mem	GSM3984202	3	5	60	65
72	HC	Transitional	GSM3984202	0	5	0	0
73	ND	Activated	GSM3984203	1	5	20	10
74	ND	Atypical mem	GSM3984203	0	5	0	0
75	ND	Naïve	GSM3984203	0	5	0	0
76	ND	Plasmablasts	GSM3984203	0	5	0	0
77	ND	Switched mem	GSM3984203	4	5	80	75
78	ND	Transitional	GSM3984203	0	5	0	0
79	ND	Activated	GSM3984204	0	6	0	10
80	ND	Atypical mem	GSM3984204	0	6	0	0
81	ND	Naïve	GSM3984204	2	6	33.33	0
82	ND	Plasmablasts	GSM3984204	0	6	0	0
83	ND	Switched mem	GSM3984204	4	6	66.67	75
84	ND	Transitional	GSM3984204	0	6	0	0
85	HC	Activated	GSM3984205	4	7	57.14	5.88
86	HC	Atypical mem	GSM3984205	0	7	0	0
87	HC	Naïve	GSM3984205	0	7	0	0
88	HC	Plasmablasts	GSM3984205	0	7	0	0
89	HC	Switched mem	GSM3984205	3	7	42.86	65
90	HC	Transitional	GSM3984205	0	7	0	0
91	ND	Activated	GSM3984206	1	8	12.5	10
92	ND	Atypical mem	GSM3984206	0	8	0	0
93	ND	Naïve	GSM3984206	0	8	0	0
94	ND	Plasmablasts	GSM3984206	4	8	50	0
95	ND	Switched mem	GSM3984206	3	8	37.5	75
96	ND	Transitional	GSM3984206	0	8	0	0
97	ND	Activated	GSM3984207	0	5	0	10
98	ND	Atypical mem	GSM3984207	0	5	0	0
99	ND	Naïve	GSM3984207	0	5	0	0
100	ND	Plasmablasts	GSM3984207	1	5	20	0
101	ND	Switched mem	GSM3984207	4	5	80	75
102	ND	Transitional	GSM3984207	0	5	0	0
103	HC	Activated	GSM3984208	0	1	0	5.88
104	HC	Atypical mem	GSM3984208	1	1	100	0
105	HC	Naïve	GSM3984208	0	1	0	0
106	HC	Plasmablasts	GSM3984208	0	1	0	0
107	HC	Switched mem	GSM3984208	0	1	0	65
108	HC	Transitional	GSM3984208	0	1	0	0
109	HC	Activated	GSM3984209	0	1	0	5.88
110	HC	Atypical mem	GSM3984209	0	1	0	0
111	HC	Naïve	GSM3984209	0	1	0	0
112	HC	Plasmablasts	GSM3984209	0	1	0	0
113	HC	Switched mem	GSM3984209	1	1	100	65
114	HC	Transitional	GSM3984209	0	1	0	0
115	ND	Activated	GSM3984210	0	2	0	10
116	ND	Atypical mem	GSM3984210	0	2	0	0
117	ND	Naïve	GSM3984210	0	2	0	0
118	ND	Plasmablasts	GSM3984210	0	2	0	0
119	ND	Switched mem	GSM3984210	2	2	100	75
120	ND	Transitional	GSM3984210	0	2	0	0
121	HC	Activated	GSM3984211	2	13	15.38	5.88
122	HC	Atypical mem	GSM3984211	0	13	0	0
123	HC	Naïve	GSM3984211	2	13	15.38	0
124	HC	Plasmablasts	GSM3984211	0	13	0	0
125	HC	Switched mem	GSM3984211	9	13	69.23	65
126	HC	Transitional	GSM3984211	0	13	0	0
127	ND	Activated	GSM3984212	0	4	0	10
128	ND	Atypical mem	GSM3984212	0	4	0	0
129	ND	Naïve	GSM3984212	0	4	0	0
130	ND	Plasmablasts	GSM3984212	0	4	0	0
131	ND	Switched mem	GSM3984212	4	4	100	75
132	ND	Transitional	GSM3984212	0	4	0	0
133	ND	Activated	GSM3984213	2	3	66.67	10
134	ND	Atypical mem	GSM3984213	0	3	0	0
135	ND	Naïve	GSM3984213	0	3	0	0
136	ND	Plasmablasts	GSM3984213	0	3	0	0
137	ND	Switched mem	GSM3984213	1	3	33.33	75
138	ND	Transitional	GSM3984213	0	3	0	0
139	ND	Activated	GSM3984214	1	5	20	10
140	ND	Atypical mem	GSM3984214	0	5	0	0
141	ND	Naïve	GSM3984214	0	5	0	0
142	ND	Plasmablasts	GSM3984214	0	5	0	0
143	ND	Switched mem	GSM3984214	4	5	80	75
144	ND	Transitional	GSM3984214	0	5	0	0
145	HC	Activated	GSM3984215	0	3	0	5.88
146	HC	Atypical mem	GSM3984215	0	3	0	0
147	HC	Naïve	GSM3984215	0	3	0	0
148	HC	Plasmablasts	GSM3984215	0	3	0	0
149	HC	Switched mem	GSM3984215	3	3	100	65
150	HC	Transitional	GSM3984215	0	3	0	0
151	HC	Activated	GSM3984216	2	5	40	5.88
152	HC	Atypical mem	GSM3984216	0	5	0	0
153	HC	Naïve	GSM3984216	0	5	0	0
154	HC	Plasmablasts	GSM3984216	0	5	0	0
155	HC	Switched mem	GSM3984216	3	5	60	65
156	HC	Transitional	GSM3984216	0	5	0	0
157	MS	Activated	GSM4104122	19	160	11.88	8.7
158	MS	Atypical mem	GSM4104122	22	160	13.75	5.83
159	MS	Naïve	GSM4104122	4	160	2.5	2.22
160	MS	Plasmablasts	GSM4104122	26	160	16.25	18.18
161	MS	Switched mem	GSM4104122	88	160	55	47.83
162	MS	Transitional	GSM4104122	1	160	0.62	0
163	MS	Activated	GSM4104123	14	34	41.18	8.7
164	MS	Atypical mem	GSM4104123	0	34	0	5.83
165	MS	Naïve	GSM4104123	0	34	0	2.22
166	MS	Plasmablasts	GSM4104123	9	34	26.47	18.18
167	MS	Switched mem	GSM4104123	11	34	32.35	47.83
168	MS	Transitional	GSM4104123	0	34	0	0
169	MS	Activated	GSM4104124	14	73	19.18	8.7
170	MS	Atypical mem	GSM4104124	5	73	6.85	5.83
171	MS	Naïve	GSM4104124	1	73	1.37	2.22
172	MS	Plasmablasts	GSM4104124	3	73	4.11	18.18
173	MS	Switched mem	GSM4104124	50	73	68.49	47.83
174	MS	Transitional	GSM4104124	0	73	0	0
175	MS	Activated	GSM4104125	1	32	3.12	8.7
176	MS	Atypical mem	GSM4104125	7	32	21.88	5.83
177	MS	Naïve	GSM4104125	2	32	6.25	2.22
178	MS	Plasmablasts	GSM4104125	8	32	25	18.18
179	MS	Switched mem	GSM4104125	14	32	43.75	47.83
180	MS	Transitional	GSM4104125	0	32	0	0
181	MS	Activated	GSM4104126	21	303	6.93	8.7
182	MS	Atypical mem	GSM4104126	7	303	2.31	5.83
183	MS	Naïve	GSM4104126	22	303	7.26	2.22
184	MS	Plasmablasts	GSM4104126	178	303	58.75	18.18
185	MS	Switched mem	GSM4104126	73	303	24.09	47.83
186	MS	Transitional	GSM4104126	2	303	0.66	0
187	MS	Activated	GSM4104127	0	4	0	8.7
188	MS	Atypical mem	GSM4104127	0	4	0	5.83
189	MS	Naïve	GSM4104127	0	4	0	2.22
190	MS	Plasmablasts	GSM4104127	1	4	25	18.18
191	MS	Switched mem	GSM4104127	3	4	75	47.83
192	MS	Transitional	GSM4104127	0	4	0	0
193	HC	Activated	GSM4104128	1	5	20	5.88
194	HC	Atypical mem	GSM4104128	0	5	0	0
195	HC	Naïve	GSM4104128	0	5	0	0
196	HC	Plasmablasts	GSM4104128	1	5	20	0
197	HC	Switched mem	GSM4104128	3	5	60	65
198	HC	Transitional	GSM4104128	0	5	0	0
199	HC	Activated	GSM4104129	2	12	16.67	5.88
200	HC	Atypical mem	GSM4104129	0	12	0	0
201	HC	Naïve	GSM4104129	2	12	16.67	0
202	HC	Plasmablasts	GSM4104129	0	12	0	0
203	HC	Switched mem	GSM4104129	8	12	66.67	65
204	HC	Transitional	GSM4104129	0	12	0	0
205	HC	Activated	GSM4104131	0	4	0	5.88
206	HC	Atypical mem	GSM4104131	0	4	0	0
207	HC	Naïve	GSM4104131	0	4	0	0
208	HC	Plasmablasts	GSM4104131	0	4	0	0
209	HC	Switched mem	GSM4104131	3	4	75	65
210	HC	Transitional	GSM4104131	1	4	25	0
211	HC	Activated	GSM4104132	4	19	21.05	5.88
212	HC	Atypical mem	GSM4104132	1	19	5.26	0
213	HC	Naïve	GSM4104132	1	19	5.26	0
214	HC	Plasmablasts	GSM4104132	0	19	0	0
215	HC	Switched mem	GSM4104132	13	19	68.42	65
216	HC	Transitional	GSM4104132	0	19	0	0
217	HC	Activated	GSM4104133	1	2	50	5.88
218	HC	Atypical mem	GSM4104133	0	2	0	0
219	HC	Naïve	GSM4104133	0	2	0	0
220	HC	Plasmablasts	GSM4104133	0	2	0	0
221	HC	Switched mem	GSM4104133	1	2	50	65
222	HC	Transitional	GSM4104133	0	2	0	0
223	ND	Activated	GSM4208766	1	4	25	10
224	ND	Atypical mem	GSM4208766	0	4	0	0
225	ND	Naïve	GSM4208766	0	4	0	0
226	ND	Plasmablasts	GSM4208766	0	4	0	0
227	ND	Switched mem	GSM4208766	3	4	75	75
228	ND	Transitional	GSM4208766	0	4	0	0
229	ND	Activated	GSM4208769	2	5	40	10
230	ND	Atypical mem	GSM4208769	0	5	0	0
231	ND	Naïve	GSM4208769	0	5	0	0
232	ND	Plasmablasts	GSM4208769	0	5	0	0
233	ND	Switched mem	GSM4208769	3	5	60	75
234	ND	Transitional	GSM4208769	0	5	0	0
235	ND	Activated	GSM4208770	0	1	0	10
236	ND	Atypical mem	GSM4208770	0	1	0	0
237	ND	Naïve	GSM4208770	0	1	0	0
238	ND	Plasmablasts	GSM4208770	0	1	0	0
239	ND	Switched mem	GSM4208770	1	1	100	75
240	ND	Transitional	GSM4208770	0	1	0	0
241	ND	Activated	GSM4208771	2	10	20	10
242	ND	Atypical mem	GSM4208771	0	10	0	0
243	ND	Naïve	GSM4208771	2	10	20	0
244	ND	Plasmablasts	GSM4208771	0	10	0	0
245	ND	Switched mem	GSM4208771	6	10	60	75
246	ND	Transitional	GSM4208771	0	10	0	0
247	HC	Activated	GSM4208772	1	3	33.33	5.88
248	HC	Atypical mem	GSM4208772	0	3	0	0
249	HC	Naïve	GSM4208772	0	3	0	0
250	HC	Plasmablasts	GSM4208772	0	3	0	0
251	HC	Switched mem	GSM4208772	2	3	66.67	65
252	HC	Transitional	GSM4208772	0	3	0	0
253	HC	Activated	GSM4208773	1	2	50	5.88
254	HC	Atypical mem	GSM4208773	0	2	0	0
255	HC	Naïve	GSM4208773	0	2	0	0
256	HC	Plasmablasts	GSM4208773	0	2	0	0
257	HC	Switched mem	GSM4208773	1	2	50	65
258	HC	Transitional	GSM4208773	0	2	0	0
259	HC	Activated	GSM4208774	2	5	40	5.88
260	HC	Atypical mem	GSM4208774	0	5	0	0
261	HC	Naïve	GSM4208774	0	5	0	0
262	HC	Plasmablasts	GSM4208774	0	5	0	0
263	HC	Switched mem	GSM4208774	3	5	60	65
264	HC	Transitional	GSM4208774	0	5	0	0
265	HC	Activated	GSM4208775	4	7	57.14	5.88
266	HC	Atypical mem	GSM4208775	0	7	0	0
267	HC	Naïve	GSM4208775	0	7	0	0
268	HC	Plasmablasts	GSM4208775	0	7	0	0
269	HC	Switched mem	GSM4208775	3	7	42.86	65
270	HC	Transitional	GSM4208775	0	7	0	0
271	HC	Activated	GSM4208776	0	1	0	5.88
272	HC	Atypical mem	GSM4208776	1	1	100	0
273	HC	Naïve	GSM4208776	0	1	0	0
274	HC	Plasmablasts	GSM4208776	0	1	0	0
275	HC	Switched mem	GSM4208776	0	1	0	65
276	HC	Transitional	GSM4208776	0	1	0	0
277	HC	Activated	GSM4208777	0	1	0	5.88
278	HC	Atypical mem	GSM4208777	0	1	0	0
279	HC	Naïve	GSM4208777	0	1	0	0
280	HC	Plasmablasts	GSM4208777	0	1	0	0
281	HC	Switched mem	GSM4208777	1	1	100	65
282	HC	Transitional	GSM4208777	0	1	0	0
283	HC	Activated	GSM4208778	2	7	28.57	5.88
284	HC	Atypical mem	GSM4208778	0	7	0	0
285	HC	Naïve	GSM4208778	0	7	0	0
286	HC	Plasmablasts	GSM4208778	0	7	0	0
287	HC	Switched mem	GSM4208778	5	7	71.43	65
288	HC	Transitional	GSM4208778	0	7	0	0
289	HC	Activated	GSM4208779	0	4	0	5.88
290	HC	Atypical mem	GSM4208779	1	4	25	0
291	HC	Naïve	GSM4208779	0	4	0	0
292	HC	Plasmablasts	GSM4208779	0	4	0	0
293	HC	Switched mem	GSM4208779	3	4	75	65
294	HC	Transitional	GSM4208779	0	4	0	0
295	HC	Activated	GSM4208780	2	13	15.38	5.88
296	HC	Atypical mem	GSM4208780	0	13	0	0
297	HC	Naïve	GSM4208780	2	13	15.38	0
298	HC	Plasmablasts	GSM4208780	0	13	0	0
299	HC	Switched mem	GSM4208780	9	13	69.23	65
300	HC	Transitional	GSM4208780	0	13	0	0
301	ND	Activated	GSM4404052	0	1	0	10
302	ND	Atypical mem	GSM4404052	0	1	0	0
303	ND	Naïve	GSM4404052	0	1	0	0
304	ND	Plasmablasts	GSM4404052	0	1	0	0
305	ND	Switched mem	GSM4404052	1	1	100	75
306	ND	Transitional	GSM4404052	0	1	0	0
307	ND	Activated	GSM4404053	0	1	0	10
308	ND	Atypical mem	GSM4404053	0	1	0	0
309	ND	Naïve	GSM4404053	0	1	0	0
310	ND	Plasmablasts	GSM4404053	0	1	0	0
311	ND	Switched mem	GSM4404053	1	1	100	75
312	ND	Transitional	GSM4404053	0	1	0	0
313	ND	Activated	GSM4404054	1	3	33.33	10
314	ND	Atypical mem	GSM4404054	0	3	0	0
315	ND	Naïve	GSM4404054	0	3	0	0
316	ND	Plasmablasts	GSM4404054	0	3	0	0
317	ND	Switched mem	GSM4404054	2	3	66.67	75
318	ND	Transitional	GSM4404054	0	3	0	0
319	HC	Activated	GSM4404055	0	1	0	5.88
320	HC	Atypical mem	GSM4404055	0	1	0	0
321	HC	Naïve	GSM4404055	1	1	100	0
322	HC	Plasmablasts	GSM4404055	0	1	0	0
323	HC	Switched mem	GSM4404055	0	1	0	65
324	HC	Transitional	GSM4404055	0	1	0	0
325	ND	Activated	GSM4404056	3	7	42.86	10
326	ND	Atypical mem	GSM4404056	0	7	0	0
327	ND	Naïve	GSM4404056	0	7	0	0
328	ND	Plasmablasts	GSM4404056	0	7	0	0
329	ND	Switched mem	GSM4404056	4	7	57.14	75
330	ND	Transitional	GSM4404056	0	7	0	0
331	ND	Activated	GSM4404057	1	10	10	10
332	ND	Atypical mem	GSM4404057	0	10	0	0
333	ND	Naïve	GSM4404057	3	10	30	0
334	ND	Plasmablasts	GSM4404057	0	10	0	0
335	ND	Switched mem	GSM4404057	6	10	60	75
336	ND	Transitional	GSM4404057	0	10	0	0
337	ND	Activated	GSM4404058	0	2	0	10
338	ND	Atypical mem	GSM4404058	1	2	50	0
339	ND	Naïve	GSM4404058	0	2	0	0
340	ND	Plasmablasts	GSM4404058	0	2	0	0
341	ND	Switched mem	GSM4404058	1	2	50	75
342	ND	Transitional	GSM4404058	0	2	0	0
343	HC	Activated	GSM4404059	0	2	0	5.88
344	HC	Atypical mem	GSM4404059	0	2	0	0
345	HC	Naïve	GSM4404059	1	2	50	0
346	HC	Plasmablasts	GSM4404059	0	2	0	0
347	HC	Switched mem	GSM4404059	1	2	50	65
348	HC	Transitional	GSM4404059	0	2	0	0
349	HC	Activated	GSM5264634	1	2	50	5.88
350	HC	Atypical mem	GSM5264634	0	2	0	0
351	HC	Naïve	GSM5264634	0	2	0	0
352	HC	Plasmablasts	GSM5264634	0	2	0	0
353	HC	Switched mem	GSM5264634	1	2	50	65
354	HC	Transitional	GSM5264634	0	2	0	0
355	HC	Activated	GSM5264636	0	3	0	5.88
356	HC	Atypical mem	GSM5264636	0	3	0	0
357	HC	Naïve	GSM5264636	0	3	0	0
358	HC	Plasmablasts	GSM5264636	0	3	0	0
359	HC	Switched mem	GSM5264636	3	3	100	65
360	HC	Transitional	GSM5264636	0	3	0	0
361	MS	Activated	GSM5264639	44	81	54.32	8.7
362	MS	Atypical mem	GSM5264639	11	81	13.58	5.83
363	MS	Naïve	GSM5264639	1	81	1.23	2.22
364	MS	Plasmablasts	GSM5264639	1	81	1.23	18.18
365	MS	Switched mem	GSM5264639	23	81	28.4	47.83
366	MS	Transitional	GSM5264639	1	81	1.23	0
367	MS	Activated	GSM5264641	7	13	53.85	8.7
368	MS	Atypical mem	GSM5264641	3	13	23.08	5.83
369	MS	Naïve	GSM5264641	0	13	0	2.22
370	MS	Plasmablasts	GSM5264641	1	13	7.69	18.18
371	MS	Switched mem	GSM5264641	2	13	15.38	47.83
372	MS	Transitional	GSM5264641	0	13	0	0
373	MS	Activated	GSM5264643	21	70	30	8.7
374	MS	Atypical mem	GSM5264643	1	70	1.43	5.83
375	MS	Naïve	GSM5264643	2	70	2.86	2.22
376	MS	Plasmablasts	GSM5264643	2	70	2.86	18.18
377	MS	Switched mem	GSM5264643	44	70	62.86	47.83
378	MS	Transitional	GSM5264643	0	70	0	0
379	MS	Activated	GSM5264645	22	91	24.18	8.7
380	MS	Atypical mem	GSM5264645	9	91	9.89	5.83
381	MS	Naïve	GSM5264645	4	91	4.4	2.22
382	MS	Plasmablasts	GSM5264645	4	91	4.4	18.18
383	MS	Switched mem	GSM5264645	51	91	56.04	47.83
384	MS	Transitional	GSM5264645	1	91	1.1	0
385	MS	Activated	GSM5264647	1	4	25	8.7
386	MS	Atypical mem	GSM5264647	0	4	0	5.83
387	MS	Naïve	GSM5264647	0	4	0	2.22
388	MS	Plasmablasts	GSM5264647	0	4	0	18.18
389	MS	Switched mem	GSM5264647	3	4	75	47.83
390	MS	Transitional	GSM5264647	0	4	0	0
391	MS	Activated	GSM5264649	12	210	5.71	8.7
392	MS	Atypical mem	GSM5264649	6	210	2.86	5.83
393	MS	Naïve	GSM5264649	3	210	1.43	2.22
394	MS	Plasmablasts	GSM5264649	15	210	7.14	18.18
395	MS	Switched mem	GSM5264649	174	210	82.86	47.83
396	MS	Transitional	GSM5264649	0	210	0	0
397	MS	Activated	GSM5264651	5	79	6.33	8.7
398	MS	Atypical mem	GSM5264651	3	79	3.8	5.83
399	MS	Naïve	GSM5264651	3	79	3.8	2.22
400	MS	Plasmablasts	GSM5264651	4	79	5.06	18.18
401	MS	Switched mem	GSM5264651	64	79	81.01	47.83
402	MS	Transitional	GSM5264651	0	79	0	0
403	OID	Activated	GSM5264653	15	136	11.03	0
404	OID	Atypical mem	GSM5264653	5	136	3.68	0
405	OID	Naïve	GSM5264653	13	136	9.56	0
406	OID	Plasmablasts	GSM5264653	70	136	51.47	25
407	OID	Switched mem	GSM5264653	33	136	24.26	75
408	OID	Transitional	GSM5264653	0	136	0	0
409	MS	Activated	GSM5264657	1	18	5.56	8.7
410	MS	Atypical mem	GSM5264657	3	18	16.67	5.83
411	MS	Naïve	GSM5264657	0	18	0	2.22
412	MS	Plasmablasts	GSM5264657	3	18	16.67	18.18
413	MS	Switched mem	GSM5264657	11	18	61.11	47.83
414	MS	Transitional	GSM5264657	0	18	0	0
415	MS	Activated	GSM5264659	4	15	26.67	8.7
416	MS	Atypical mem	GSM5264659	0	15	0	5.83
417	MS	Naïve	GSM5264659	0	15	0	2.22
418	MS	Plasmablasts	GSM5264659	0	15	0	18.18
419	MS	Switched mem	GSM5264659	11	15	73.33	47.83
420	MS	Transitional	GSM5264659	0	15	0	0
421	MS	Activated	GSM5264661	6	45	13.33	8.7
422	MS	Atypical mem	GSM5264661	1	45	2.22	5.83
423	MS	Naïve	GSM5264661	1	45	2.22	2.22
424	MS	Plasmablasts	GSM5264661	0	45	0	18.18
425	MS	Switched mem	GSM5264661	37	45	82.22	47.83
426	MS	Transitional	GSM5264661	0	45	0	0
427	MS	Activated	GSM5264663	5	18	27.78	8.7
428	MS	Atypical mem	GSM5264663	2	18	11.11	5.83
429	MS	Naïve	GSM5264663	0	18	0	2.22
430	MS	Plasmablasts	GSM5264663	4	18	22.22	18.18
431	MS	Switched mem	GSM5264663	7	18	38.89	47.83
432	MS	Transitional	GSM5264663	0	18	0	0
433	MS	Activated	GSM5264665	0	7	0	8.7
434	MS	Atypical mem	GSM5264665	0	7	0	5.83
435	MS	Naïve	GSM5264665	0	7	0	2.22
436	MS	Plasmablasts	GSM5264665	7	7	100	18.18
437	MS	Switched mem	GSM5264665	0	7	0	47.83
438	MS	Transitional	GSM5264665	0	7	0	0
439	MS	Activated	GSM5264667	41	84	48.81	8.7
440	MS	Atypical mem	GSM5264667	2	84	2.38	5.83
441	MS	Naïve	GSM5264667	6	84	7.14	2.22
442	MS	Plasmablasts	GSM5264667	1	84	1.19	18.18
443	MS	Switched mem	GSM5264667	34	84	40.48	47.83
444	MS	Transitional	GSM5264667	0	84	0	0
445	HC	Activated	GSM5264670	5	12	41.67	5.88
446	HC	Atypical mem	GSM5264670	0	12	0	0
447	HC	Naïve	GSM5264670	0	12	0	0
448	HC	Plasmablasts	GSM5264670	0	12	0	0
449	HC	Switched mem	GSM5264670	7	12	58.33	65
450	HC	Transitional	GSM5264670	0	12	0	0
451	OID	Activated	H_ZE-L440-L440_C	0	4	0	0
452	OID	Atypical mem	H_ZE-L440-L440_C	0	4	0	0
453	OID	Naïve	H_ZE-L440-L440_C	0	4	0	0
454	OID	Plasmablasts	H_ZE-L440-L440_C	1	4	25	25
455	OID	Switched mem	H_ZE-L440-L440_C	3	4	75	75
456	OID	Transitional	H_ZE-L440-L440_C	0	4	0	0
457	HC	Activated	IIH10999	0	1	0	5.88
458	HC	Atypical mem	IIH10999	0	1	0	0
459	HC	Naïve	IIH10999	0	1	0	0
460	HC	Plasmablasts	IIH10999	0	1	0	0
461	HC	Switched mem	IIH10999	1	1	100	65
462	HC	Transitional	IIH10999	0	1	0	0
463	HC	Activated	IIH32190	2	9	22.22	5.88
464	HC	Atypical mem	IIH32190	0	9	0	0
465	HC	Naïve	IIH32190	2	9	22.22	0
466	HC	Plasmablasts	IIH32190	0	9	0	0
467	HC	Switched mem	IIH32190	5	9	55.56	65
468	HC	Transitional	IIH32190	0	9	0	0
469	HC	Activated	IIH41540	0	3	0	5.88
470	HC	Atypical mem	IIH41540	0	3	0	0
471	HC	Naïve	IIH41540	1	3	33.33	0
472	HC	Plasmablasts	IIH41540	0	3	0	0
473	HC	Switched mem	IIH41540	1	3	33.33	65
474	HC	Transitional	IIH41540	1	3	33.33	0
475	HC	Activated	IIH45044	3	20	15	5.88
476	HC	Atypical mem	IIH45044	1	20	5	0
477	HC	Naïve	IIH45044	3	20	15	0
478	HC	Plasmablasts	IIH45044	0	20	0	0
479	HC	Switched mem	IIH45044	13	20	65	65
480	HC	Transitional	IIH45044	0	20	0	0
481	HC	Activated	IIH47578	0	1	0	5.88
482	HC	Atypical mem	IIH47578	0	1	0	0
483	HC	Naïve	IIH47578	0	1	0	0
484	HC	Plasmablasts	IIH47578	0	1	0	0
485	HC	Switched mem	IIH47578	1	1	100	65
486	HC	Transitional	IIH47578	0	1	0	0
487	HC	Activated	IIH53423	0	2	0	5.88
488	HC	Atypical mem	IIH53423	0	2	0	0
489	HC	Naïve	IIH53423	0	2	0	0
490	HC	Plasmablasts	IIH53423	0	2	0	0
491	HC	Switched mem	IIH53423	2	2	100	65
492	HC	Transitional	IIH53423	0	2	0	0
493	HC	Activated	IIH68490	1	5	20	5.88
494	HC	Atypical mem	IIH68490	0	5	0	0
495	HC	Naïve	IIH68490	1	5	20	0
496	HC	Plasmablasts	IIH68490	0	5	0	0
497	HC	Switched mem	IIH68490	3	5	60	65
498	HC	Transitional	IIH68490	0	5	0	0
499	HC	Activated	IIH85037	0	1	0	5.88
500	HC	Atypical mem	IIH85037	0	1	0	0
501	HC	Naïve	IIH85037	0	1	0	0
502	HC	Plasmablasts	IIH85037	0	1	0	0
503	HC	Switched mem	IIH85037	1	1	100	65
504	HC	Transitional	IIH85037	0	1	0	0
505	HC	Activated	IIH91012	1	4	25	5.88
506	HC	Atypical mem	IIH91012	0	4	0	0
507	HC	Naïve	IIH91012	0	4	0	0
508	HC	Plasmablasts	IIH91012	0	4	0	0
509	HC	Switched mem	IIH91012	3	4	75	65
510	HC	Transitional	IIH91012	0	4	0	0
511	ND	Activated	MGI0094_1_TRB623	0	1	0	10
512	ND	Atypical mem	MGI0094_1_TRB623	0	1	0	0
513	ND	Naïve	MGI0094_1_TRB623	0	1	0	0
514	ND	Plasmablasts	MGI0094_1_TRB623	0	1	0	0
515	ND	Switched mem	MGI0094_1_TRB623	1	1	100	75
516	ND	Transitional	MGI0094_1_TRB623	0	1	0	0
517	MS	Activated	MGI0110_1_1307_005_BSE_C	12	97	12.37	8.7
518	MS	Atypical mem	MGI0110_1_1307_005_BSE_C	10	97	10.31	5.83
519	MS	Naïve	MGI0110_1_1307_005_BSE_C	13	97	13.4	2.22
520	MS	Plasmablasts	MGI0110_1_1307_005_BSE_C	32	97	32.99	18.18
521	MS	Switched mem	MGI0110_1_1307_005_BSE_C	30	97	30.93	47.83
522	MS	Transitional	MGI0110_1_1307_005_BSE_C	0	97	0	0
523	MS	Activated	MGI0208_1_1307_006_BSE_C	3	125	2.4	8.7
524	MS	Atypical mem	MGI0208_1_1307_006_BSE_C	11	125	8.8	5.83
525	MS	Naïve	MGI0208_1_1307_006_BSE_C	14	125	11.2	2.22
526	MS	Plasmablasts	MGI0208_1_1307_006_BSE_C	68	125	54.4	18.18
527	MS	Switched mem	MGI0208_1_1307_006_BSE_C	28	125	22.4	47.83
528	MS	Transitional	MGI0208_1_1307_006_BSE_C	1	125	0.8	0
529	MS	Activated	MGI0277_1_TWBJ-L484-L484_C	8	95	8.42	8.7
530	MS	Atypical mem	MGI0277_1_TWBJ-L484-L484_C	7	95	7.37	5.83
531	MS	Naïve	MGI0277_1_TWBJ-L484-L484_C	2	95	2.11	2.22
532	MS	Plasmablasts	MGI0277_1_TWBJ-L484-L484_C	16	95	16.84	18.18
533	MS	Switched mem	MGI0277_1_TWBJ-L484-L484_C	62	95	65.26	47.83
534	MS	Transitional	MGI0277_1_TWBJ-L484-L484_C	0	95	0	0
535	MS	Activated	MGI0335_1_TWBJ-L485-L485_C	18	103	17.48	8.7
536	MS	Atypical mem	MGI0335_1_TWBJ-L485-L485_C	6	103	5.83	5.83
537	MS	Naïve	MGI0335_1_TWBJ-L485-L485_C	1	103	0.97	2.22
538	MS	Plasmablasts	MGI0335_1_TWBJ-L485-L485_C	17	103	16.5	18.18
539	MS	Switched mem	MGI0335_1_TWBJ-L485-L485_C	61	103	59.22	47.83
540	MS	Transitional	MGI0335_1_TWBJ-L485-L485_C	0	103	0	0
541	MS	Activated	MGI0964_TWHR-1307_009_BSE-1307_009_BSE_C	0	4	0	8.7
542	MS	Atypical mem	MGI0964_TWHR-1307_009_BSE-1307_009_BSE_C	0	4	0	5.83
543	MS	Naïve	MGI0964_TWHR-1307_009_BSE-1307_009_BSE_C	0	4	0	2.22
544	MS	Plasmablasts	MGI0964_TWHR-1307_009_BSE-1307_009_BSE_C	0	4	0	18.18
545	MS	Switched mem	MGI0964_TWHR-1307_009_BSE-1307_009_BSE_C	4	4	100	47.83
546	MS	Transitional	MGI0964_TWHR-1307_009_BSE-1307_009_BSE_C	0	4	0	0
547	MS	Activated	MGI1108_TWHR-1307_011_BSE-1307_011_BSE_C	0	7	0	8.7
548	MS	Atypical mem	MGI1108_TWHR-1307_011_BSE-1307_011_BSE_C	0	7	0	5.83
549	MS	Naïve	MGI1108_TWHR-1307_011_BSE-1307_011_BSE_C	0	7	0	2.22
550	MS	Plasmablasts	MGI1108_TWHR-1307_011_BSE-1307_011_BSE_C	4	7	57.14	18.18
551	MS	Switched mem	MGI1108_TWHR-1307_011_BSE-1307_011_BSE_C	3	7	42.86	47.83
552	MS	Transitional	MGI1108_TWHR-1307_011_BSE-1307_011_BSE_C	0	7	0	0
553	MS	Activated	MS25719	2	44	4.55	8.7
554	MS	Atypical mem	MS25719	7	44	15.91	5.83
555	MS	Naïve	MS25719	3	44	6.82	2.22
556	MS	Plasmablasts	MS25719	8	44	18.18	18.18
557	MS	Switched mem	MS25719	24	44	54.55	47.83
558	MS	Transitional	MS25719	0	44	0	0
559	MS	Activated	MS76177	0	102	0	8.7
560	MS	Atypical mem	MS76177	4	102	3.92	5.83
561	MS	Naïve	MS76177	1	102	0.98	2.22
562	MS	Plasmablasts	MS76177	58	102	56.86	18.18
563	MS	Switched mem	MS76177	39	102	38.24	47.83
564	MS	Transitional	MS76177	0	102	0	0
565	MS	Activated	MS77654	4	46	8.7	8.7
566	MS	Atypical mem	MS77654	2	46	4.35	5.83
567	MS	Naïve	MS77654	1	46	2.17	2.22
568	MS	Plasmablasts	MS77654	17	46	36.96	18.18
569	MS	Switched mem	MS77654	22	46	47.83	47.83
570	MS	Transitional	MS77654	0	46	0	0
571	MS	Activated	MS79670	21	222	9.46	8.7
572	MS	Atypical mem	MS79670	1	222	0.45	5.83
573	MS	Naïve	MS79670	28	222	12.61	2.22
574	MS	Plasmablasts	MS79670	64	222	28.83	18.18
575	MS	Switched mem	MS79670	108	222	48.65	47.83
576	MS	Transitional	MS79670	0	222	0	0
577	MS	Activated	MS90896	1	27	3.7	8.7
578	MS	Atypical mem	MS90896	1	27	3.7	5.83
579	MS	Naïve	MS90896	6	27	22.22	2.22
580	MS	Plasmablasts	MS90896	2	27	7.41	18.18
581	MS	Switched mem	MS90896	17	27	62.96	47.83
582	MS	Transitional	MS90896	0	27	0	0
583	HC	Activated	NIC2	0	1	0	5.88
584	HC	Atypical mem	NIC2	0	1	0	0
585	HC	Naïve	NIC2	0	1	0	0
586	HC	Plasmablasts	NIC2	0	1	0	0
587	HC	Switched mem	NIC2	1	1	100	65
588	HC	Transitional	NIC2	0	1	0	0
589	HC	Activated	SAMN16180700	3	7	42.86	5.88
590	HC	Atypical mem	SAMN16180700	0	7	0	0
591	HC	Naïve	SAMN16180700	0	7	0	0
592	HC	Plasmablasts	SAMN16180700	0	7	0	0
593	HC	Switched mem	SAMN16180700	4	7	57.14	65
594	HC	Transitional	SAMN16180700	0	7	0	0
595	HC	Activated	SAMN16180701	1	242	0.41	5.88
596	HC	Atypical mem	SAMN16180701	11	242	4.55	0
597	HC	Naïve	SAMN16180701	94	242	38.84	0
598	HC	Plasmablasts	SAMN16180701	35	242	14.46	0
599	HC	Switched mem	SAMN16180701	94	242	38.84	65
600	HC	Transitional	SAMN16180701	7	242	2.89	0
601	HC	Activated	SAMN16180704	0	4	0	5.88
602	HC	Atypical mem	SAMN16180704	0	4	0	0
603	HC	Naïve	SAMN16180704	0	4	0	0
604	HC	Plasmablasts	SAMN16180704	0	4	0	0
605	HC	Switched mem	SAMN16180704	4	4	100	65
606	HC	Transitional	SAMN16180704	0	4	0	0
607	HC	Activated	SAMN16180714	0	9	0	5.88
608	HC	Atypical mem	SAMN16180714	0	9	0	0
609	HC	Naïve	SAMN16180714	0	9	0	0
610	HC	Plasmablasts	SAMN16180714	0	9	0	0
611	HC	Switched mem	SAMN16180714	9	9	100	65
612	HC	Transitional	SAMN16180714	0	9	0	0
613	HC	Activated	SAMN16180715	0	8	0	5.88
614	HC	Atypical mem	SAMN16180715	0	8	0	0
615	HC	Naïve	SAMN16180715	0	8	0	0
616	HC	Plasmablasts	SAMN16180715	1	8	12.5	0
617	HC	Switched mem	SAMN16180715	7	8	87.5	65
618	HC	Transitional	SAMN16180715	0	8	0	0
619	MS	Activated	SAMN16180716	25	86	29.07	8.7
620	MS	Atypical mem	SAMN16180716	7	86	8.14	5.83
621	MS	Naïve	SAMN16180716	3	86	3.49	2.22
622	MS	Plasmablasts	SAMN16180716	18	86	20.93	18.18
623	MS	Switched mem	SAMN16180716	33	86	38.37	47.83
624	MS	Transitional	SAMN16180716	0	86	0	0
625	MS	Activated	SAMN16180729	8	107	7.48	8.7
626	MS	Atypical mem	SAMN16180729	13	107	12.15	5.83
627	MS	Naïve	SAMN16180729	10	107	9.35	2.22
628	MS	Plasmablasts	SAMN16180729	34	107	31.78	18.18
629	MS	Switched mem	SAMN16180729	41	107	38.32	47.83
630	MS	Transitional	SAMN16180729	1	107	0.93	0
631	MS	Activated	SAMN16180733	21	116	18.1	8.7
632	MS	Atypical mem	SAMN16180733	21	116	18.1	5.83
633	MS	Naïve	SAMN16180733	7	116	6.03	2.22
634	MS	Plasmablasts	SAMN16180733	34	116	29.31	18.18
635	MS	Switched mem	SAMN16180733	33	116	28.45	47.83
636	MS	Transitional	SAMN16180733	0	116	0	0
637	MS	Activated	SAMN16180738	5	67	7.46	8.7
638	MS	Atypical mem	SAMN16180738	7	67	10.45	5.83
639	MS	Naïve	SAMN16180738	0	67	0	2.22
640	MS	Plasmablasts	SAMN16180738	37	67	55.22	18.18
641	MS	Switched mem	SAMN16180738	18	67	26.87	47.83
642	MS	Transitional	SAMN16180738	0	67	0	0
643	HC	Activated	SAMN16180739	6	14	42.86	5.88
644	HC	Atypical mem	SAMN16180739	0	14	0	0
645	HC	Naïve	SAMN16180739	1	14	7.14	0
646	HC	Plasmablasts	SAMN16180739	1	14	7.14	0
647	HC	Switched mem	SAMN16180739	6	14	42.86	65
648	HC	Transitional	SAMN16180739	0	14	0	0
649	MS	Activated	SAMN16180740	12	79	15.19	8.7
650	MS	Atypical mem	SAMN16180740	8	79	10.13	5.83
651	MS	Naïve	SAMN16180740	3	79	3.8	2.22
652	MS	Plasmablasts	SAMN16180740	20	79	25.32	18.18
653	MS	Switched mem	SAMN16180740	36	79	45.57	47.83
654	MS	Transitional	SAMN16180740	0	79	0	0
655	HC	Activated	SCNI1	1	10	10	5.88
656	HC	Atypical mem	SCNI1	1	10	10	0
657	HC	Naïve	SCNI1	1	10	10	0
658	HC	Plasmablasts	SCNI1	0	10	0	0
659	HC	Switched mem	SCNI1	7	10	70	65
660	HC	Transitional	SCNI1	0	10	0	0
661	HC	Activated	SCNI2	0	1	0	5.88
662	HC	Atypical mem	SCNI2	0	1	0	0
663	HC	Naïve	SCNI2	0	1	0	0
664	HC	Plasmablasts	SCNI2	0	1	0	0
665	HC	Switched mem	SCNI2	1	1	100	65
666	HC	Transitional	SCNI2	0	1	0	0
667	HC	Activated	SCNI3	0	1	0	5.88
668	HC	Atypical mem	SCNI3	0	1	0	0
669	HC	Naïve	SCNI3	1	1	100	0
670	HC	Plasmablasts	SCNI3	0	1	0	0
671	HC	Switched mem	SCNI3	0	1	0	65
672	HC	Transitional	SCNI3	0	1	0	0
673	HC	Activated	SCNI4	0	1	0	5.88
674	HC	Atypical mem	SCNI4	0	1	0	0
675	HC	Naïve	SCNI4	1	1	100	0
676	HC	Plasmablasts	SCNI4	0	1	0	0
677	HC	Switched mem	SCNI4	0	1	0	65
678	HC	Transitional	SCNI4	0	1	0	0
679	MS	Activated	TWBJ-L460-L460_C	30	93	32.26	8.7
680	MS	Atypical mem	TWBJ-L460-L460_C	10	93	10.75	5.83
681	MS	Naïve	TWBJ-L460-L460_C	2	93	2.15	2.22
682	MS	Plasmablasts	TWBJ-L460-L460_C	5	93	5.38	18.18
683	MS	Switched mem	TWBJ-L460-L460_C	46	93	49.46	47.83
684	MS	Transitional	TWBJ-L460-L460_C	0	93	0	0
685	MS	Activated	TWBJ-L464-L464_C-lib1	1	12	8.33	8.7
686	MS	Atypical mem	TWBJ-L464-L464_C-lib1	2	12	16.67	5.83
687	MS	Naïve	TWBJ-L464-L464_C-lib1	2	12	16.67	2.22
688	MS	Plasmablasts	TWBJ-L464-L464_C-lib1	4	12	33.33	18.18
689	MS	Switched mem	TWBJ-L464-L464_C-lib1	3	12	25	47.83
690	MS	Transitional	TWBJ-L464-L464_C-lib1	0	12	0	0
691	ND	Activated	TWFM-EAS487-EAS487-lib1	1	15	6.67	10
692	ND	Atypical mem	TWFM-EAS487-EAS487-lib1	0	15	0	0
693	ND	Naïve	TWFM-EAS487-EAS487-lib1	2	15	13.33	0
694	ND	Plasmablasts	TWFM-EAS487-EAS487-lib1	0	15	0	0
695	ND	Switched mem	TWFM-EAS487-EAS487-lib1	12	15	80	75
696	ND	Transitional	TWFM-EAS487-EAS487-lib1	0	15	0	0
697	HC	Activated	Twin1.2	0	3	0	5.88
698	HC	Atypical mem	Twin1.2	0	3	0	0
699	HC	Naïve	Twin1.2	2	3	66.67	0
700	HC	Plasmablasts	Twin1.2	0	3	0	0
701	HC	Switched mem	Twin1.2	1	3	33.33	65
702	HC	Transitional	Twin1.2	0	3	0	0
703	MS	Activated	Twin2.1	0	2	0	8.7
704	MS	Atypical mem	Twin2.1	0	2	0	5.83
705	MS	Naïve	Twin2.1	1	2	50	2.22
706	MS	Plasmablasts	Twin2.1	0	2	0	18.18
707	MS	Switched mem	Twin2.1	1	2	50	47.83
708	MS	Transitional	Twin2.1	0	2	0	0
709	HC	Activated	Twin2.2	3	51	5.88	5.88
710	HC	Atypical mem	Twin2.2	0	51	0	0
711	HC	Naïve	Twin2.2	21	51	41.18	0
712	HC	Plasmablasts	Twin2.2	6	51	11.76	0
713	HC	Switched mem	Twin2.2	20	51	39.22	65
714	HC	Transitional	Twin2.2	1	51	1.96	0
715	HC	Activated	Twin3.2	0	1	0	5.88
716	HC	Atypical mem	Twin3.2	0	1	0	0
717	HC	Naïve	Twin3.2	1	1	100	0
718	HC	Plasmablasts	Twin3.2	0	1	0	0
719	HC	Switched mem	Twin3.2	0	1	0	65
720	HC	Transitional	Twin3.2	0	1	0	0
721	MS	Activated	Twin4.1	0	18	0	8.7
722	MS	Atypical mem	Twin4.1	1	18	5.56	5.83
723	MS	Naïve	Twin4.1	6	18	33.33	2.22
724	MS	Plasmablasts	Twin4.1	8	18	44.44	18.18
725	MS	Switched mem	Twin4.1	3	18	16.67	47.83
726	MS	Transitional	Twin4.1	0	18	0	0
727	INF	Activated	VE23642	0	2	0	0
728	INF	Atypical mem	VE23642	0	2	0	0
729	INF	Naïve	VE23642	0	2	0	0
730	INF	Plasmablasts	VE23642	0	2	0	6.67
731	INF	Switched mem	VE23642	2	2	100	66.67
732	INF	Transitional	VE23642	0	2	0	0
733	INF	Activated	VE57538	0	11	0	0
734	INF	Atypical mem	VE57538	0	11	0	0
735	INF	Naïve	VE57538	1	11	9.09	0
736	INF	Plasmablasts	VE57538	3	11	27.27	6.67
737	INF	Switched mem	VE57538	7	11	63.64	66.67
738	INF	Transitional	VE57538	0	11	0	0
739	INF	Activated	VE61728	1	2	50	0
740	INF	Atypical mem	VE61728	0	2	0	0
741	INF	Naïve	VE61728	0	2	0	0
742	INF	Plasmablasts	VE61728	0	2	0	6.67
743	INF	Switched mem	VE61728	1	2	50	66.67
744	INF	Transitional	VE61728	0	2	0	0
745	INF	Activated	VE66730	0	75	0	0
746	INF	Atypical mem	VE66730	22	75	29.33	0
747	INF	Naïve	VE66730	7	75	9.33	0
748	INF	Plasmablasts	VE66730	5	75	6.67	6.67
749	INF	Switched mem	VE66730	40	75	53.33	66.67
750	INF	Transitional	VE66730	1	75	1.33	0

## Sheet: fig.5m
	organ	cell_type	sample	cells_per_sample	total_cells	percent	median
1	CSF	IgA+ PB	Enc2	0	1	0	0
2	CSF	IgG+ PB	Enc2	1	1	100	66.67
3	CSF	prePB	Enc2	0	1	0	11.39
4	PBMC	IgA+ PB	GSM3293822	6	16	37.5	65.69
5	PBMC	IgG+ PB	GSM3293822	9	16	56.25	20
6	PBMC	prePB	GSM3293822	1	16	6.25	11.44
7	CSF	IgA+ PB	GSM3293823	0	1	0	0
8	CSF	IgG+ PB	GSM3293823	1	1	100	66.67
9	CSF	prePB	GSM3293823	0	1	0	11.39
10	PBMC	IgA+ PB	GSM3293824	3	11	27.27	65.69
11	PBMC	IgG+ PB	GSM3293824	8	11	72.73	20
12	PBMC	prePB	GSM3293824	0	11	0	11.44
13	CSF	IgA+ PB	GSM3293825	0	1	0	0
14	CSF	IgG+ PB	GSM3293825	1	1	100	66.67
15	CSF	prePB	GSM3293825	0	1	0	11.39
16	CSF	IgA+ PB	GSM3293826	0	1	0	0
17	CSF	IgG+ PB	GSM3293826	1	1	100	66.67
18	CSF	prePB	GSM3293826	0	1	0	11.39
19	CSF	IgA+ PB	GSM3293828	0	1	0	0
20	CSF	IgG+ PB	GSM3293828	1	1	100	66.67
21	CSF	prePB	GSM3293828	0	1	0	11.39
22	CSF	IgA+ PB	GSM3984206	0	2	0	0
23	CSF	IgG+ PB	GSM3984206	2	2	100	66.67
24	CSF	prePB	GSM3984206	0	2	0	11.39
25	CSF	IgA+ PB	GSM3984207	0	1	0	0
26	CSF	IgG+ PB	GSM3984207	1	1	100	66.67
27	CSF	prePB	GSM3984207	0	1	0	11.39
28	CSF	IgA+ PB	GSM4104122	0	26	0	0
29	CSF	IgG+ PB	GSM4104122	19	26	73.08	66.67
30	CSF	prePB	GSM4104122	7	26	26.92	11.39
31	CSF	IgA+ PB	GSM4104123	0	9	0	0
32	CSF	IgG+ PB	GSM4104123	9	9	100	66.67
33	CSF	prePB	GSM4104123	0	9	0	11.39
34	CSF	IgA+ PB	GSM4104124	0	3	0	0
35	CSF	IgG+ PB	GSM4104124	3	3	100	66.67
36	CSF	prePB	GSM4104124	0	3	0	11.39
37	CSF	IgA+ PB	GSM4104125	3	8	37.5	0
38	CSF	IgG+ PB	GSM4104125	5	8	62.5	66.67
39	CSF	prePB	GSM4104125	0	8	0	11.39
40	CSF	IgA+ PB	GSM4104126	10	175	5.71	0
41	CSF	IgG+ PB	GSM4104126	147	175	84	66.67
42	CSF	prePB	GSM4104126	18	175	10.29	11.39
43	CSF	IgA+ PB	GSM4104127	0	1	0	0
44	CSF	IgG+ PB	GSM4104127	1	1	100	66.67
45	CSF	prePB	GSM4104127	0	1	0	11.39
46	PBMC	IgA+ PB	GSM4104134	9	17	52.94	65.69
47	PBMC	IgG+ PB	GSM4104134	6	17	35.29	20
48	PBMC	prePB	GSM4104134	2	17	11.76	11.44
49	PBMC	IgA+ PB	GSM4104136	10	14	71.43	65.69
50	PBMC	IgG+ PB	GSM4104136	3	14	21.43	20
51	PBMC	prePB	GSM4104136	1	14	7.14	11.44
52	PBMC	IgA+ PB	GSM4104137	3	3	100	65.69
53	PBMC	IgG+ PB	GSM4104137	0	3	0	20
54	PBMC	prePB	GSM4104137	0	3	0	11.44
55	PBMC	IgA+ PB	GSM4104138	5	10	50	65.69
56	PBMC	IgG+ PB	GSM4104138	2	10	20	20
57	PBMC	prePB	GSM4104138	3	10	30	11.44
58	PBMC	IgA+ PB	GSM4104140	2	3	66.67	65.69
59	PBMC	IgG+ PB	GSM4104140	1	3	33.33	20
60	PBMC	prePB	GSM4104140	0	3	0	11.44
61	PBMC	IgA+ PB	GSM4104143	4	6	66.67	65.69
62	PBMC	IgG+ PB	GSM4104143	2	6	33.33	20
63	PBMC	prePB	GSM4104143	0	6	0	11.44
64	PBMC	IgA+ PB	GSM5264635	0	2	0	65.69
65	PBMC	IgG+ PB	GSM5264635	1	2	50	20
66	PBMC	prePB	GSM5264635	1	2	50	11.44
67	PBMC	IgA+ PB	GSM5264637	7	8	87.5	65.69
68	PBMC	IgG+ PB	GSM5264637	1	8	12.5	20
69	PBMC	prePB	GSM5264637	0	8	0	11.44
70	PBMC	IgA+ PB	GSM5264638	46	57	80.7	65.69
71	PBMC	IgG+ PB	GSM5264638	10	57	17.54	20
72	PBMC	prePB	GSM5264638	1	57	1.75	11.44
73	CSF	IgA+ PB	GSM5264639	0	1	0	0
74	CSF	IgG+ PB	GSM5264639	0	1	0	66.67
75	CSF	prePB	GSM5264639	1	1	100	11.39
76	PBMC	IgA+ PB	GSM5264640	7	9	77.78	65.69
77	PBMC	IgG+ PB	GSM5264640	1	9	11.11	20
78	PBMC	prePB	GSM5264640	1	9	11.11	11.44
79	CSF	IgA+ PB	GSM5264641	0	1	0	0
80	CSF	IgG+ PB	GSM5264641	0	1	0	66.67
81	CSF	prePB	GSM5264641	1	1	100	11.39
82	CSF	IgA+ PB	GSM5264643	0	1	0	0
83	CSF	IgG+ PB	GSM5264643	1	1	100	66.67
84	CSF	prePB	GSM5264643	0	1	0	11.39
85	PBMC	IgA+ PB	GSM5264644	5	10	50	65.69
86	PBMC	IgG+ PB	GSM5264644	4	10	40	20
87	PBMC	prePB	GSM5264644	1	10	10	11.44
88	CSF	IgA+ PB	GSM5264645	0	4	0	0
89	CSF	IgG+ PB	GSM5264645	0	4	0	66.67
90	CSF	prePB	GSM5264645	4	4	100	11.39
91	PBMC	IgA+ PB	GSM5264646	1	4	25	65.69
92	PBMC	IgG+ PB	GSM5264646	2	4	50	20
93	PBMC	prePB	GSM5264646	1	4	25	11.44
94	PBMC	IgA+ PB	GSM5264648	2	3	66.67	65.69
95	PBMC	IgG+ PB	GSM5264648	1	3	33.33	20
96	PBMC	prePB	GSM5264648	0	3	0	11.44
97	CSF	IgA+ PB	GSM5264649	2	15	13.33	0
98	CSF	IgG+ PB	GSM5264649	7	15	46.67	66.67
99	CSF	prePB	GSM5264649	6	15	40	11.39
100	PBMC	IgA+ PB	GSM5264650	18	31	58.06	65.69
101	PBMC	IgG+ PB	GSM5264650	7	31	22.58	20
102	PBMC	prePB	GSM5264650	6	31	19.35	11.44
103	CSF	IgA+ PB	GSM5264651	1	4	25	0
104	CSF	IgG+ PB	GSM5264651	3	4	75	66.67
105	CSF	prePB	GSM5264651	0	4	0	11.39
106	PBMC	IgA+ PB	GSM5264652	15	15	100	65.69
107	PBMC	IgG+ PB	GSM5264652	0	15	0	20
108	PBMC	prePB	GSM5264652	0	15	0	11.44
109	CSF	IgA+ PB	GSM5264653	0	69	0	0
110	CSF	IgG+ PB	GSM5264653	57	69	82.61	66.67
111	CSF	prePB	GSM5264653	12	69	17.39	11.39
112	PBMC	IgA+ PB	GSM5264654	1	1	100	65.69
113	PBMC	IgG+ PB	GSM5264654	0	1	0	20
114	PBMC	prePB	GSM5264654	0	1	0	11.44
115	CSF	IgA+ PB	GSM5264657	0	3	0	0
116	CSF	IgG+ PB	GSM5264657	2	3	66.67	66.67
117	CSF	prePB	GSM5264657	1	3	33.33	11.39
118	PBMC	IgA+ PB	GSM5264658	2	4	50	65.69
119	PBMC	IgG+ PB	GSM5264658	2	4	50	20
120	PBMC	prePB	GSM5264658	0	4	0	11.44
121	PBMC	IgA+ PB	GSM5264660	15	19	78.95	65.69
122	PBMC	IgG+ PB	GSM5264660	4	19	21.05	20
123	PBMC	prePB	GSM5264660	0	19	0	11.44
124	CSF	IgA+ PB	GSM5264663	0	4	0	0
125	CSF	IgG+ PB	GSM5264663	4	4	100	66.67
126	CSF	prePB	GSM5264663	0	4	0	11.39
127	CSF	IgA+ PB	GSM5264665	0	7	0	0
128	CSF	IgG+ PB	GSM5264665	7	7	100	66.67
129	CSF	prePB	GSM5264665	0	7	0	11.39
130	PBMC	IgA+ PB	GSM5264666	0	2	0	65.69
131	PBMC	IgG+ PB	GSM5264666	0	2	0	20
132	PBMC	prePB	GSM5264666	2	2	100	11.44
133	PBMC	IgA+ PB	GSM5264669	3	4	75	65.69
134	PBMC	IgG+ PB	GSM5264669	1	4	25	20
135	PBMC	prePB	GSM5264669	0	4	0	11.44
136	PBMC	IgA+ PB	GSM5264671	1	3	33.33	65.69
137	PBMC	IgG+ PB	GSM5264671	2	3	66.67	20
138	PBMC	prePB	GSM5264671	0	3	0	11.44
139	PBMC	IgA+ PB	GSM5579354	0	1	0	65.69
140	PBMC	IgG+ PB	GSM5579354	1	1	100	20
141	PBMC	prePB	GSM5579354	0	1	0	11.44
142	PBMC	IgA+ PB	GSM5579357	1	1	100	65.69
143	PBMC	IgG+ PB	GSM5579357	0	1	0	20
144	PBMC	prePB	GSM5579357	0	1	0	11.44
145	PBMC	IgA+ PB	GSM5579365	1	1	100	65.69
146	PBMC	IgG+ PB	GSM5579365	0	1	0	20
147	PBMC	prePB	GSM5579365	0	1	0	11.44
148	PBMC	IgA+ PB	H_ZE-L440-L440_P	6	13	46.15	65.69
149	PBMC	IgG+ PB	H_ZE-L440-L440_P	3	13	23.08	20
150	PBMC	prePB	H_ZE-L440-L440_P	4	13	30.77	11.44
151	CSF	IgA+ PB	MGI0110_1_1307_005_BSE_C	3	30	10	0
152	CSF	IgG+ PB	MGI0110_1_1307_005_BSE_C	7	30	23.33	66.67
153	CSF	prePB	MGI0110_1_1307_005_BSE_C	20	30	66.67	11.39
154	PBMC	IgA+ PB	MGI0110_1_1307_005_BSE_P	16	21	76.19	65.69
155	PBMC	IgG+ PB	MGI0110_1_1307_005_BSE_P	2	21	9.52	20
156	PBMC	prePB	MGI0110_1_1307_005_BSE_P	3	21	14.29	11.44
157	CSF	IgA+ PB	MGI0208_1_1307_006_BSE_C	13	64	20.31	0
158	CSF	IgG+ PB	MGI0208_1_1307_006_BSE_C	4	64	6.25	66.67
159	CSF	prePB	MGI0208_1_1307_006_BSE_C	47	64	73.44	11.39
160	PBMC	IgA+ PB	MGI0208_1_1307_006_BSE_P	4	8	50	65.69
161	PBMC	IgG+ PB	MGI0208_1_1307_006_BSE_P	3	8	37.5	20
162	PBMC	prePB	MGI0208_1_1307_006_BSE_P	1	8	12.5	11.44
163	CSF	IgA+ PB	MGI0277_1_TWBJ-L484-L484_C	1	13	7.69	0
164	CSF	IgG+ PB	MGI0277_1_TWBJ-L484-L484_C	1	13	7.69	66.67
165	CSF	prePB	MGI0277_1_TWBJ-L484-L484_C	11	13	84.62	11.39
166	PBMC	IgA+ PB	MGI0277_1_TWBJ-L484-L484_P	3	5	60	65.69
167	PBMC	IgG+ PB	MGI0277_1_TWBJ-L484-L484_P	1	5	20	20
168	PBMC	prePB	MGI0277_1_TWBJ-L484-L484_P	1	5	20	11.44
169	CSF	IgA+ PB	MGI0335_1_TWBJ-L485-L485_C	1	16	6.25	0
170	CSF	IgG+ PB	MGI0335_1_TWBJ-L485-L485_C	2	16	12.5	66.67
171	CSF	prePB	MGI0335_1_TWBJ-L485-L485_C	13	16	81.25	11.39
172	PBMC	IgA+ PB	MGI0335_1_TWBJ-L485-L485_P	9	17	52.94	65.69
173	PBMC	IgG+ PB	MGI0335_1_TWBJ-L485-L485_P	6	17	35.29	20
174	PBMC	prePB	MGI0335_1_TWBJ-L485-L485_P	2	17	11.76	11.44
175	PBMC	IgA+ PB	MGI0821_TWHR-MS744-MS744_P	5	8	62.5	65.69
176	PBMC	IgG+ PB	MGI0821_TWHR-MS744-MS744_P	0	8	0	20
177	PBMC	prePB	MGI0821_TWHR-MS744-MS744_P	3	8	37.5	11.44
178	PBMC	IgA+ PB	MGI0884_TWHR-1307_010_BSE-1307_010_BSE_P	16	42	38.1	65.69
179	PBMC	IgG+ PB	MGI0884_TWHR-1307_010_BSE-1307_010_BSE_P	6	42	14.29	20
180	PBMC	prePB	MGI0884_TWHR-1307_010_BSE-1307_010_BSE_P	20	42	47.62	11.44
181	PBMC	IgA+ PB	MGI0964_TWHR-1307_009_BSE-1307_009_BSE_P	2	2	100	65.69
182	PBMC	IgG+ PB	MGI0964_TWHR-1307_009_BSE-1307_009_BSE_P	0	2	0	20
183	PBMC	prePB	MGI0964_TWHR-1307_009_BSE-1307_009_BSE_P	0	2	0	11.44
184	CSF	IgA+ PB	MGI1108_TWHR-1307_011_BSE-1307_011_BSE_C	0	3	0	0
185	CSF	IgG+ PB	MGI1108_TWHR-1307_011_BSE-1307_011_BSE_C	1	3	33.33	66.67
186	CSF	prePB	MGI1108_TWHR-1307_011_BSE-1307_011_BSE_C	2	3	66.67	11.39
187	PBMC	IgA+ PB	MGI2004_TWHR-1307_012_BSE-1307_012_BSE_P	1	2	50	65.69
188	PBMC	IgG+ PB	MGI2004_TWHR-1307_012_BSE-1307_012_BSE_P	0	2	0	20
189	PBMC	prePB	MGI2004_TWHR-1307_012_BSE-1307_012_BSE_P	1	2	50	11.44
190	CSF	IgA+ PB	MS25719	0	8	0	0
191	CSF	IgG+ PB	MS25719	7	8	87.5	66.67
192	CSF	prePB	MS25719	1	8	12.5	11.39
193	CSF	IgA+ PB	MS76177	0	15	0	0
194	CSF	IgG+ PB	MS76177	15	15	100	66.67
195	CSF	prePB	MS76177	0	15	0	11.39
196	CSF	IgA+ PB	MS77654	2	14	14.29	0
197	CSF	IgG+ PB	MS77654	12	14	85.71	66.67
198	CSF	prePB	MS77654	0	14	0	11.39
199	CSF	IgA+ PB	MS79670	2	58	3.45	0
200	CSF	IgG+ PB	MS79670	56	58	96.55	66.67
201	CSF	prePB	MS79670	0	58	0	11.39
202	CSF	IgA+ PB	MS90896	1	2	50	0
203	CSF	IgG+ PB	MS90896	1	2	50	66.67
204	CSF	prePB	MS90896	0	2	0	11.39
205	CSF	IgA+ PB	SAMN16180701	22	35	62.86	0
206	CSF	IgG+ PB	SAMN16180701	4	35	11.43	66.67
207	CSF	prePB	SAMN16180701	9	35	25.71	11.39
208	PBMC	IgA+ PB	SAMN16180702	8	11	72.73	65.69
209	PBMC	IgG+ PB	SAMN16180702	2	11	18.18	20
210	PBMC	prePB	SAMN16180702	1	11	9.09	11.44
211	PBMC	IgA+ PB	SAMN16180707	22	34	64.71	65.69
212	PBMC	IgG+ PB	SAMN16180707	4	34	11.76	20
213	PBMC	prePB	SAMN16180707	8	34	23.53	11.44
214	PBMC	IgA+ PB	SAMN16180708	10	13	76.92	65.69
215	PBMC	IgG+ PB	SAMN16180708	1	13	7.69	20
216	PBMC	prePB	SAMN16180708	2	13	15.38	11.44
217	PBMC	IgA+ PB	SAMN16180709	9	14	64.29	65.69
218	PBMC	IgG+ PB	SAMN16180709	3	14	21.43	20
219	PBMC	prePB	SAMN16180709	2	14	14.29	11.44
220	CSF	IgA+ PB	SAMN16180715	0	1	0	0
221	CSF	IgG+ PB	SAMN16180715	1	1	100	66.67
222	CSF	prePB	SAMN16180715	0	1	0	11.39
223	CSF	IgA+ PB	SAMN16180716	1	16	6.25	0
224	CSF	IgG+ PB	SAMN16180716	5	16	31.25	66.67
225	CSF	prePB	SAMN16180716	10	16	62.5	11.39
226	PBMC	IgA+ PB	SAMN16180717	7	9	77.78	65.69
227	PBMC	IgG+ PB	SAMN16180717	0	9	0	20
228	PBMC	prePB	SAMN16180717	2	9	22.22	11.44
229	PBMC	IgA+ PB	SAMN16180718	34	50	68	65.69
230	PBMC	IgG+ PB	SAMN16180718	8	50	16	20
231	PBMC	prePB	SAMN16180718	8	50	16	11.44
232	PBMC	IgA+ PB	SAMN16180720	5	6	83.33	65.69
233	PBMC	IgG+ PB	SAMN16180720	1	6	16.67	20
234	PBMC	prePB	SAMN16180720	0	6	0	11.44
235	PBMC	IgA+ PB	SAMN16180723	12	16	75	65.69
236	PBMC	IgG+ PB	SAMN16180723	1	16	6.25	20
237	PBMC	prePB	SAMN16180723	3	16	18.75	11.44
238	PBMC	IgA+ PB	SAMN16180726	1	1	100	65.69
239	PBMC	IgG+ PB	SAMN16180726	0	1	0	20
240	PBMC	prePB	SAMN16180726	0	1	0	11.44
241	CSF	IgA+ PB	SAMN16180729	2	34	5.88	0
242	CSF	IgG+ PB	SAMN16180729	6	34	17.65	66.67
243	CSF	prePB	SAMN16180729	26	34	76.47	11.39
244	CSF	IgA+ PB	SAMN16180733	4	34	11.76	0
245	CSF	IgG+ PB	SAMN16180733	17	34	50	66.67
246	CSF	prePB	SAMN16180733	13	34	38.24	11.39
247	PBMC	IgA+ PB	SAMN16180735	6	12	50	65.69
248	PBMC	IgG+ PB	SAMN16180735	3	12	25	20
249	PBMC	prePB	SAMN16180735	3	12	25	11.44
250	PBMC	IgA+ PB	SAMN16180736	13	22	59.09	65.69
251	PBMC	IgG+ PB	SAMN16180736	5	22	22.73	20
252	PBMC	prePB	SAMN16180736	4	22	18.18	11.44
253	CSF	IgA+ PB	SAMN16180738	1	35	2.86	0
254	CSF	IgG+ PB	SAMN16180738	19	35	54.29	66.67
255	CSF	prePB	SAMN16180738	15	35	42.86	11.39
256	CSF	IgA+ PB	SAMN16180740	0	20	0	0
257	CSF	IgG+ PB	SAMN16180740	7	20	35	66.67
258	CSF	prePB	SAMN16180740	13	20	65	11.39
259	CSF	IgA+ PB	TWBJ-L460-L460_C	2	5	40	0
260	CSF	IgG+ PB	TWBJ-L460-L460_C	0	5	0	66.67
261	CSF	prePB	TWBJ-L460-L460_C	3	5	60	11.39
262	PBMC	IgA+ PB	TWBJ-L460-L460_P	10	12	83.33	65.69
263	PBMC	IgG+ PB	TWBJ-L460-L460_P	0	12	0	20
264	PBMC	prePB	TWBJ-L460-L460_P	2	12	16.67	11.44
265	CSF	IgA+ PB	TWBJ-L464-L464_C-lib1	0	4	0	0
266	CSF	IgG+ PB	TWBJ-L464-L464_C-lib1	0	4	0	66.67
267	CSF	prePB	TWBJ-L464-L464_C-lib1	4	4	100	11.39
268	PBMC	IgA+ PB	TWBJ-L464-L464_P-lib1	3	6	50	65.69
269	PBMC	IgG+ PB	TWBJ-L464-L464_P-lib1	2	6	33.33	20
270	PBMC	prePB	TWBJ-L464-L464_P-lib1	1	6	16.67	11.44
271	CSF	IgA+ PB	Twin2.2	1	3	33.33	0
272	CSF	IgG+ PB	Twin2.2	2	3	66.67	66.67
273	CSF	prePB	Twin2.2	0	3	0	11.39
274	CSF	IgA+ PB	Twin4.1	3	8	37.5	0
275	CSF	IgG+ PB	Twin4.1	5	8	62.5	66.67
276	CSF	prePB	Twin4.1	0	8	0	11.39
277	CSF	IgA+ PB	VE57538	2	3	66.67	0
278	CSF	IgG+ PB	VE57538	0	3	0	66.67
279	CSF	prePB	VE57538	1	3	33.33	11.39
280	CSF	IgA+ PB	VE66730	1	4	25	0
281	CSF	IgG+ PB	VE66730	1	4	25	66.67
282	CSF	prePB	VE66730	2	4	50	11.39

## Sheet: fig.5n
	disease_group_comb	cell_type	sample	cells_per_sample	total_cells	percent	median
1	OID	IgA+ PB	Enc2	0	1	0	0
2	OID	IgG+ PB	Enc2	1	1	100	91.3
3	OID	prePB	Enc2	0	1	0	8.7
4	INF	IgA+ PB	GSM3293823	0	1	0	0
5	INF	IgG+ PB	GSM3293823	1	1	100	100
6	INF	prePB	GSM3293823	0	1	0	0
7	INF	IgA+ PB	GSM3293825	0	1	0	0
8	INF	IgG+ PB	GSM3293825	1	1	100	100
9	INF	prePB	GSM3293825	0	1	0	0
10	INF	IgA+ PB	GSM3293826	0	1	0	0
11	INF	IgG+ PB	GSM3293826	1	1	100	100
12	INF	prePB	GSM3293826	0	1	0	0
13	HC	IgA+ PB	GSM3293828	0	1	0	16.67
14	HC	IgG+ PB	GSM3293828	1	1	100	83.33
15	HC	prePB	GSM3293828	0	1	0	0
16	ND	IgA+ PB	GSM3984206	0	2	0	0
17	ND	IgG+ PB	GSM3984206	2	2	100	100
18	ND	prePB	GSM3984206	0	2	0	0
19	ND	IgA+ PB	GSM3984207	0	1	0	0
20	ND	IgG+ PB	GSM3984207	1	1	100	100
21	ND	prePB	GSM3984207	0	1	0	0
22	MS	IgA+ PB	GSM4104122	0	26	0	2.86
23	MS	IgG+ PB	GSM4104122	19	26	73.08	54.29
24	MS	prePB	GSM4104122	7	26	26.92	33.33
25	MS	IgA+ PB	GSM4104123	0	9	0	2.86
26	MS	IgG+ PB	GSM4104123	9	9	100	54.29
27	MS	prePB	GSM4104123	0	9	0	33.33
28	MS	IgA+ PB	GSM4104124	0	3	0	2.86
29	MS	IgG+ PB	GSM4104124	3	3	100	54.29
30	MS	prePB	GSM4104124	0	3	0	33.33
31	MS	IgA+ PB	GSM4104125	3	8	37.5	2.86
32	MS	IgG+ PB	GSM4104125	5	8	62.5	54.29
33	MS	prePB	GSM4104125	0	8	0	33.33
34	MS	IgA+ PB	GSM4104126	10	175	5.71	2.86
35	MS	IgG+ PB	GSM4104126	147	175	84	54.29
36	MS	prePB	GSM4104126	18	175	10.29	33.33
37	MS	IgA+ PB	GSM4104127	0	1	0	2.86
38	MS	IgG+ PB	GSM4104127	1	1	100	54.29
39	MS	prePB	GSM4104127	0	1	0	33.33
40	MS	IgA+ PB	GSM5264639	0	1	0	2.86
41	MS	IgG+ PB	GSM5264639	0	1	0	54.29
42	MS	prePB	GSM5264639	1	1	100	33.33
43	MS	IgA+ PB	GSM5264641	0	1	0	2.86
44	MS	IgG+ PB	GSM5264641	0	1	0	54.29
45	MS	prePB	GSM5264641	1	1	100	33.33
46	MS	IgA+ PB	GSM5264643	0	1	0	2.86
47	MS	IgG+ PB	GSM5264643	1	1	100	54.29
48	MS	prePB	GSM5264643	0	1	0	33.33
49	MS	IgA+ PB	GSM5264645	0	4	0	2.86
50	MS	IgG+ PB	GSM5264645	0	4	0	54.29
51	MS	prePB	GSM5264645	4	4	100	33.33
52	MS	IgA+ PB	GSM5264649	2	15	13.33	2.86
53	MS	IgG+ PB	GSM5264649	7	15	46.67	54.29
54	MS	prePB	GSM5264649	6	15	40	33.33
55	MS	IgA+ PB	GSM5264651	1	4	25	2.86
56	MS	IgG+ PB	GSM5264651	3	4	75	54.29
57	MS	prePB	GSM5264651	0	4	0	33.33
58	OID	IgA+ PB	GSM5264653	0	69	0	0
59	OID	IgG+ PB	GSM5264653	57	69	82.61	91.3
60	OID	prePB	GSM5264653	12	69	17.39	8.7
61	MS	IgA+ PB	GSM5264657	0	3	0	2.86
62	MS	IgG+ PB	GSM5264657	2	3	66.67	54.29
63	MS	prePB	GSM5264657	1	3	33.33	33.33
64	MS	IgA+ PB	GSM5264663	0	4	0	2.86
65	MS	IgG+ PB	GSM5264663	4	4	100	54.29
66	MS	prePB	GSM5264663	0	4	0	33.33
67	MS	IgA+ PB	GSM5264665	0	7	0	2.86
68	MS	IgG+ PB	GSM5264665	7	7	100	54.29
69	MS	prePB	GSM5264665	0	7	0	33.33
70	MS	IgA+ PB	MGI0110_1_1307_005_BSE_C	3	30	10	2.86
71	MS	IgG+ PB	MGI0110_1_1307_005_BSE_C	7	30	23.33	54.29
72	MS	prePB	MGI0110_1_1307_005_BSE_C	20	30	66.67	33.33
73	MS	IgA+ PB	MGI0208_1_1307_006_BSE_C	13	64	20.31	2.86
74	MS	IgG+ PB	MGI0208_1_1307_006_BSE_C	4	64	6.25	54.29
75	MS	prePB	MGI0208_1_1307_006_BSE_C	47	64	73.44	33.33
76	MS	IgA+ PB	MGI0277_1_TWBJ-L484-L484_C	1	13	7.69	2.86
77	MS	IgG+ PB	MGI0277_1_TWBJ-L484-L484_C	1	13	7.69	54.29
78	MS	prePB	MGI0277_1_TWBJ-L484-L484_C	11	13	84.62	33.33
79	MS	IgA+ PB	MGI0335_1_TWBJ-L485-L485_C	1	16	6.25	2.86
80	MS	IgG+ PB	MGI0335_1_TWBJ-L485-L485_C	2	16	12.5	54.29
81	MS	prePB	MGI0335_1_TWBJ-L485-L485_C	13	16	81.25	33.33
82	MS	IgA+ PB	MGI1108_TWHR-1307_011_BSE-1307_011_BSE_C	0	3	0	2.86
83	MS	IgG+ PB	MGI1108_TWHR-1307_011_BSE-1307_011_BSE_C	1	3	33.33	54.29
84	MS	prePB	MGI1108_TWHR-1307_011_BSE-1307_011_BSE_C	2	3	66.67	33.33
85	MS	IgA+ PB	MS25719	0	8	0	2.86
86	MS	IgG+ PB	MS25719	7	8	87.5	54.29
87	MS	prePB	MS25719	1	8	12.5	33.33
88	MS	IgA+ PB	MS76177	0	15	0	2.86
89	MS	IgG+ PB	MS76177	15	15	100	54.29
90	MS	prePB	MS76177	0	15	0	33.33
91	MS	IgA+ PB	MS77654	2	14	14.29	2.86
92	MS	IgG+ PB	MS77654	12	14	85.71	54.29
93	MS	prePB	MS77654	0	14	0	33.33
94	MS	IgA+ PB	MS79670	2	58	3.45	2.86
95	MS	IgG+ PB	MS79670	56	58	96.55	54.29
96	MS	prePB	MS79670	0	58	0	33.33
97	MS	IgA+ PB	MS90896	1	2	50	2.86
98	MS	IgG+ PB	MS90896	1	2	50	54.29
99	MS	prePB	MS90896	0	2	0	33.33
100	HC	IgA+ PB	SAMN16180701	22	35	62.86	16.67
101	HC	IgG+ PB	SAMN16180701	4	35	11.43	83.33
102	HC	prePB	SAMN16180701	9	35	25.71	0
103	HC	IgA+ PB	SAMN16180715	0	1	0	16.67
104	HC	IgG+ PB	SAMN16180715	1	1	100	83.33
105	HC	prePB	SAMN16180715	0	1	0	0
106	MS	IgA+ PB	SAMN16180716	1	16	6.25	2.86
107	MS	IgG+ PB	SAMN16180716	5	16	31.25	54.29
108	MS	prePB	SAMN16180716	10	16	62.5	33.33
109	MS	IgA+ PB	SAMN16180729	2	34	5.88	2.86
110	MS	IgG+ PB	SAMN16180729	6	34	17.65	54.29
111	MS	prePB	SAMN16180729	26	34	76.47	33.33
112	MS	IgA+ PB	SAMN16180733	4	34	11.76	2.86
113	MS	IgG+ PB	SAMN16180733	17	34	50	54.29
114	MS	prePB	SAMN16180733	13	34	38.24	33.33
115	MS	IgA+ PB	SAMN16180738	1	35	2.86	2.86
116	MS	IgG+ PB	SAMN16180738	19	35	54.29	54.29
117	MS	prePB	SAMN16180738	15	35	42.86	33.33
118	MS	IgA+ PB	SAMN16180740	0	20	0	2.86
119	MS	IgG+ PB	SAMN16180740	7	20	35	54.29
120	MS	prePB	SAMN16180740	13	20	65	33.33
121	MS	IgA+ PB	TWBJ-L460-L460_C	2	5	40	2.86
122	MS	IgG+ PB	TWBJ-L460-L460_C	0	5	0	54.29
123	MS	prePB	TWBJ-L460-L460_C	3	5	60	33.33
124	MS	IgA+ PB	TWBJ-L464-L464_C-lib1	0	4	0	2.86
125	MS	IgG+ PB	TWBJ-L464-L464_C-lib1	0	4	0	54.29
126	MS	prePB	TWBJ-L464-L464_C-lib1	4	4	100	33.33
127	HC	IgA+ PB	Twin2.2	1	3	33.33	16.67
128	HC	IgG+ PB	Twin2.2	2	3	66.67	83.33
129	HC	prePB	Twin2.2	0	3	0	0
130	MS	IgA+ PB	Twin4.1	3	8	37.5	2.86
131	MS	IgG+ PB	Twin4.1	5	8	62.5	54.29
132	MS	prePB	Twin4.1	0	8	0	33.33
133	INF	IgA+ PB	VE57538	2	3	66.67	0
134	INF	IgG+ PB	VE57538	0	3	0	100
135	INF	prePB	VE57538	1	3	33.33	0
136	INF	IgA+ PB	VE66730	1	4	25	0
137	INF	IgG+ PB	VE66730	1	4	25	100
138	INF	prePB	VE66730	2	4	50	0

[truncated: 24 more sheets: fig.6e, fig.6f, fig.7f, fig.7g, fig.8e, fig.8f, fig.8m, fig.8n, fig.9e, fig.9f, s.fig.1a, s.fig.1b, s.fig.2b, s.fig.2c, s.fig.5b, s.fig.5c, s.fig.6b, s.fig.6c, s.fig.7a, s.fig.7b …]
